# Supplementary material for: Nitrite-oxidizing bacteria adapted to low-oxygen conditions dominate nitrite oxidation in marine oxygen minimum zones
Source: ISME J. 2024 Aug 14;18(1):wrae160. doi: 10.1093/ismejo/wrae160 (PMC11373643; doi:10.1093/ismejo/wrae160)
Supplement: Fortin_et_al_Supplemental_Tables_ISMErevision_wrae160 [file fortin_et_al_supplemental_tables_ismerevision_wrae160.xlsx]

## Sheet: Table Captions
Table S1. Environmental and location data of each new metagenomic sample used in this study including the sampling date (Date), the GPS coordinates (Lat, Long), the sampling location (Station, ETNP: Eastern Tropical North Pacific), the sampling depth, the temperature (oC), oxygen concentration (O2), nitrate (NO3) and nitrite (NO2) concentration, and incubation time (hours) of the incubated sample…
Table S2. Name, isolation sample, completeness, contamination, number of contigs, and size (bp) of each nitrite oxidizing bacteria (NOB) metagenome assembled genome (MAG) created in this study. Representative MAGs for each group are labeled with an asterisk (*) and some information is repeated in Table 1.
Table S3. Previously published genomes, metagenome assembled genomes (MAGs), and single-genome assembled genomes (SAGs) used in this study including the name used in this study to refer to the genome, if different from official name, and the ODZ NOB with a greater than 95% average nucleotide idenity (ANI) shared where relavent.
Table S4. Previously published metagenomic samples used in this study. ETSP: Eastern Tropical South Pacific, ETNP: Eastern Tropical North Pacific
Table S5. Gene clusters and associated functions obtained from the pangenome in the core, NOB1,2, and NOB1,2,3 groups.
Table S6. Number of sequences remaining after trimming and filtering for each metagenomic sample from this study.

## Sheet: Table S1
Sample	Date	Lattitude	Longitude	Station	Depth (m)	Temp (C)	Salinity	Sigma-theta (kg/m3)	O2 (µM)	NO3 (µM)	NO2 (µM)	Incubation time collected (h)
Arabian Sea 130m	2007-10-06	15.15	64	Arabian Sea 2N	130	20.6	35.97		0.61	24.5	0.28
Arabian Sea 150m	2007-10-06	15.15	64	Arabian Sea 2N	150	18.9	35.83		0.63	20.83	2.13
Arabian Sea 200m	2007-10-06	15.15	64	Arabian Sea 2N	200	16.9	35.78		0.66	14.88	4.62
Arabian Sea 400m	2007-10-06	15.15	64	Arabian Sea 2N	400	12.9	35.64		0.84	27.68	0.04
ETNP PS6 53m	2016-04-06	18.7	-104.4	ETNP PS6	53	17.9	34.61	24.99	15.35	23.88	0
ETNP PS6 120m	2016-04-05	18.7	-104.4	ETNP PS6	120	13.1	34.83	26.24	0.042	22.9	4.3
ETNP PS6 200m	2016-04-05	18.7	-104.4	ETNP PS6	200	12.1	34.79	26.41	0.167	22.88	2.71
ETNP PS6 750m	2016-04-05	18.7	-104.4	ETNP PS6	750	5.6	35.54	27.24	1.065	44.4	0.01
ETNP 14 10m	2016-04-19	17.2	-110.7	ETNP 14	10	25.9	34.07	22.35	199.67	0	0
ETNP 14 65m	2016-04-19	17.2	-110.7	ETNP 14	65	24	34.26	23.08	188.74	0.15	0
ETNP 14 185m	2016-04-19	17.2	-110.7	ETNP 14	185	12.9	34.77	26.34	0.026	26.8	0.14
ETNP 14 215m	2016-04-19	17.2	-110.7	ETNP 14	215	12.1	34.77	26.43	0.021	23.9	2.45
ETNP PS2 60m	2018-03-27	16	-105	ETNP PS2	60	21.4	34.32	23.81	189	0	0.6
ETNP PS2 70m	2018-04-01	15.8	-105	ETNP PS2	70	21.6	34.36	24.13	156
ETNP PS2 95m	2018-03-27	16	-105	ETNP PS2	95	15.6	34.69	25.41	0	24.6	0.06
ETNP PS2 130m	2018-04-01	15.8	-105	ETNP PS2	130	13.8	34.76	26.05	0
ETNP PS2 200m	2018-03-30	16	-105	ETNP PS2	200	12.2	34.78	26.39	0	22.7	1.5
ETNP PS2 850m	2018-03-30	16	-105	ETNP PS2	850	5.2	34.54	27.29	0.9	42	0
ETNP PS3 16m	2018-04-05	18	-102	ETNP PS3	16	21.7	34.45	24.14	120	5.2	0.4
ETNP PS3 25m	2018-04-11	17.7	-102.3	ETNP PS3	25	21.9	34.46	24.21	145
ETNP PS3 45m	2018-04-05	18	-102	ETNP PS3	45	16.6	34.69	25.52	0	26	0.19
ETNP PS3 70m	2018-04-09	17.7	-102.3	ETNP PS3	70	15.1	34.78	25.76	0
ETNP PS3 800m	2018-04-08	18	-102	ETNP PS3	800	6	34.55	27.21	0	41.2	0
ETNP PS2 70m TF	2018-04-03	15.8	-105	ETNP PS2	Inc 70	20.7	34.3					15
ETNP PS2 130m TF	2018-04-01	15.8	-105	ETNP PS2	Inc 130	13.8	34.76					12
ETNP PS3 25m TF	2018-04-10	17.7	-102.3	ETNP PS3	Inc 25	21.2	34.46					14
ETNP PS3 70m TF	2018-04-09	17.7	-102.3	ETNP PS3	Inc 70	15.7	34.75					13

## Sheet: Table S2
NOB Group	MAG ID	Sample Isolated from	Completeness (%)	Contamination (%)	Contigs	MAG size (bp)
NOB1	NOB1a*	ETNP PS3 70m TF	96.53	5.18	110	2175430
	NOB1b	ETNP PS3 70m	87.13	4.27	172	2019667
	NOB1c	ETNP PS2 140m	94.82	9.79	140	2289225
	NOB1d	ETNP PS2 130m TF	96.46	5.79	233	2172365
	NOB1e	ETNP PS3 45m	94.82	6.41	189	2344211
	NOB1f	Arabian Sea 130m	93.59	4.27	171	2201336
	NOB1g	Arabian Sea 150m	94.82	5.98	179	2125535
	NOB1h	Arabian Sea 200m	91.4	5.13	157	2312773
	NOB1i	Arabian Sea 400m	94.02	11.82	301	2625453
NOB2	NOB2a*	ETNP PS6 200m	97.24	5.13	105	2252992
	NOB2b	ETNP PS6750m	55.02	7.21	405	1258454
	NOB2c	ETNP PS3 800m	94.82	5.98	206	2450114
	NOB2d	ETNP 14 185m	97.31	9.02	160	2485383
	NOB2e	ETNP 14 215m	96.39	3.42	94	2261054
NOB3	NOB3a*	ETNP PS6 750m	84.19	3.47	226	1662488
	NOB3b	ETNP PS3 800m	89.74	10.78	533	2105805
	NOB3c	ETNP PS2 850m	73.93	5.61	236	1558389
	NOB3d	Arabian Sea 150m	53.74	7.7	312	1324925
NOB4	NOB4a*	ETNP 14 185m	94.6	8.77	167	2355703
	NOB4b	ETNP PS2 140m	94.39	14.01	111	2363140
NOB5	NOB5a*	ETNP PS2 130m TF	81.96	7.53	200	3347626
	NOB5b	ETNP PS2 140m	73.98	10.95	624	2573668
NOB6	NOB6a*	ETNP PS2 130m TF	56.62	1.88	411	1262937
	NOB6b	Arabian Sea 130m	51.89	2.56	442	1413761
NOB7	NOB7a*	Arabian Sea 150m	95.73	1.71	272	4069089
NOB8	NOB8a*	Arabian Sea 150m	67.87	6.65	676	2678604
	NOB8b	Arabian Sea 400m	58.14	9.25	1197	2430389
NOB9	NOB9a*	Arabian Sea 200m	71.9	3.53	1331	3018845
	NOB9b	Arabian Sea 400m	71.98	11.11	1250	2953384
NOB10	NOB10a*	Arabian Sea 400m	91.03	1.71	362	3551724
	NOB10b	Arabian Sea 200m	80.21	12.39	810	3668060

## Sheet: Table S3
Used for Relative Abundance Calculations	Called in paper	>95% ANI Similarity with ODZ NOB	Full Geneome Name	NCBI Accession ID	Genbank Assembly ID	IMG Genome ID	Isolation Source
Yes	SAG_Nitrospirae		AC_732_L14			2634166674
Yes	SAG_1a		AG_538_K21			2681812871
Yes	SAG_2a		AG_538_L21			2681812872
Yes			Nitrospina gracilis 3/211	SAMEA2272521	GCA_000341545.2
Yes			Nitrospira marina Nb-295	SAMN05660474
Yes			Ca. Nitrohelix vancouverensis VA	SAMN13976148
Yes			Ca. Nitronauta litoralis EB	SAMN13976151
Yes			Ca. Nitrotoga fabula strain KNB	SAMEA4646709
Yes			Nitrococcus mobilis Nb-231	SAMN02436141
No	ETSP2013_MAG1	ODZ NOB1	ETSP2013_BB2_NOB1	SAMN10411459
No	ETSP2013_MAG2	ODZ NOB2	ETSP2013_BB2_NOB2	SAMN10411419
No			B15D1T1	SAMN16241974	GCA_022545435.1		Marine sediment
No			ALOHA_A2_0_37	SAMN25999019	GCA_022450865.1		Marine water column
No			ALOHA_A2_5_81	SAMN25999119	GCA_022449485.1		Marine water column
No			B2T1L10	SAMN16244480	GCA_022567815.1		Marine sediment
No			B7T1B10	SAMN16244225	GCA_022561835.1		Marine sediment
No			B25T1B8	SAMN16244138	GCA_022571305.1		Marine sediment
No			B26T1L6	SAMN16244193	GCA_022571095.1		Marine sediment
No			Bin_24_Ga0113616			2651870059	Gulf of Mexico water
No			Bin_25_Ga0113617			2651870060	Gulf of Mexico water
No			bin1391	SAMN17669566	GCA_020343535.1		Estuary
No			BS150m_G45	SAMN16436276	GCA_016784525.1		Brackish water; Black Sea
No			Cas150m-4	PRJNA279271			Brackish water; Caspian Sea
No		ODZ NOB6	ERR598946_bin_152	SAMEA9695050	GCA_913044105.1		Marine water column; South Pacific Ocean
No		ODZ NOB3	ERR599060_bin_7	SAMEA9694581	GCA_913043155.1		Marine water column; Eastern Tropical North Pacific
No			ERR599083_bin_40	SAMEA9695221	GCA_913050125.1
No		ODZ NOB1	ERR599109_bin_11	SAMEA9694897	GCA_913045445.1		Marine water column; Arabian Sea
No			ETSP2013_BB2_NOB1	SAMN10411459	GCA_005239395.1		Marine water column; Eastern Tropical South Pacific OMZ
No			ETSP2013_BB2_NOB2	SAMN10411419	GCA_005239385.1		Marine water column; Eastern Tropical South Pacific OMZ
No		ODZ NOB4	GEM_3300020338_10	SAMEA2623295		3300020338_10	Marine water column; North Pacific Ocean
No			GEM_3300024259_23	SAMN09201573		3300024259_23	Marine water; Saanich Inlet
No			GoM_MAG_76A	SAMN12766712	GCA_009873635.1		Marine water column; Gulf of Mexico
No			GoM_MAG_111B	SAMN12766715	GCA_009873655.1		Marine water column; Gulf of Mexico
No			NIOZ_UU39	SAMN15784282	GCA_014382485.1		Marine water; Black Sea
No			Nitrospina_gracilis_Nb3	SAMN23441069	GCA_021845485.1		Marine water column; Pacific Ocean
No			Nitrospina_gracilis_Nb211	SAMN23441061	GCA_021845525.1		Marine water column; Western Atlantic Ocean
No			Nitrospina_watsonii_347	SAMEA111355068	GCA_946900835.1		Marine water; Black Sea suboxic zone
No			OceanDNA-b21049	SAMD00361122
No			OceanDNA-b21050	SAMD00361123
No			OceanDNA-b21059	SAMD00361132
No			OceanDNA-b21061	SAMD00361134
No			OceanDNA-b21072	SAMD00361145
No			OceanDNA-b21093	SAMD00361166			Marine water; Saanich Inlet
No			OceanDNA-b21118	SAMD00361191
No			OceanDNA-b21131	SAMD00361204			Marine water; Saanich Inlet
No			OceanDNA-b21154	SAMD00361227
No			OceanDNA-b21158	SAMD00361231
No			OceanDNA-b21161	SAMD00361234			Brackish water; Baltic Sea
No			OceanDNA-b21179	SAMD00361252
No			OceanDNA-b21195	SAMD00361268			Marine water column; South Pacific Ocean
No			OceanDNA-b21215	SAMD00361288			Marine water column; Arctic ocean
No			OceanDNA-b21255	SAMD00361328			Marine water; Saanich Inlet
No			OceanDNA-b21258	SAMD00361331
No			OceanDNA-b21261	SAMD00361334
No			OceanDNA-b21284	SAMD00361357
No			OceanDNA-b21299	SAMD00361372			Marine water; Saanich Inlet
No		ODZ NOB1	OceanDNA-b21315	SAMD00361388			Marine water column; North Pacific Ocean OMZ
No			OceanDNA-b21323	SAMD00361396
No			OceanDNA-b21342	SAMD00361415
No			OceanDNA-b21344	SAMD00361417			Brackish water; Black Sea
No			OceanDNA-b21346	SAMD00361419			Marine water; Mediterranean Sea
No			OceanDNA-b21351	SAMD00361424
No			OceanDNA-b21356	SAMD00361429
No			SI034_bin134	SAMN14913796	GCA_018647025.1		Marine water; Saanich Inlet (hypoxic)
No			SI048_bin67	SAMN14914748	GCA_018651865.1		Marine water; Saanich Inlet (hypoxic)
No			SI053_bin85	SAMN14914879	GCA_018649235.1		Marine water; Saanich Inlet (hypoxic)
No			SI060_bin6	SAMN14915032	GCA_018698215.1		Marine water; Saanich Inlet (hypoxic)
No			SI073_bin49	SAMN14915399	GCA_018665625.1		Marine water; Saanich Inlet (hypoxic)

## Sheet: Table S4
Station Name	Location	Station	Depth (m)	Accession Number
ETSP 2013	ETSP OMZ		45, 80, 200, 300	MG-RAST: mgm4842562.3, mgm4842563.3, mgm4842564.3, mgm4842565.3
ETNP 2013	ETNP OMZ	6	30, 85, 100, 125, 300	NCBI BioProject: PRJNA254808
ETNP 2011	ETNP bordering OMZ	METZYME3	150, 250, 300, 550, 800	JGI Project ID: 1024960, 1024963, 1024966, 1024969, 1024972
Tara Indian	Indian Ocean	TARA_042	5, 80	NCBI: SAMEA2620230, SAMEA2620259
Tara Indian	Indian Ocean	TARA_056	1000	NCBI: SAMEA2620666
Tara S. Atlantic	South Atlantic	TARA_072	5, 100, 800	NCBI: SAMEA2621132, SAMEA2621155, SAMEA2621176
Tara Southern	Southern Ocean	TARA_085	5, 90, 790	NCBI: SAMEA2621509, SAMEA2621536, SAMEA2621551
Tara S. Pacific	South Pacific	TARA_112	5, 155, 696	NCBI: SAMEA2622518, SAMEA2622545, SAMEA2622568
Tara N. Pacific	North Pacific	TARA_132	5, 115, 550	NCBI: SAMEA2623059, SAMEA2623079, SAMEA2623098
Tara N. Atlantic	North Atlantic	TARA_149	740	NCBI: SAMEA2623774, SAMEA2623794
Tara N. Atlantic	North Atlantic	TARA_150	5, 40	NCBI: SAMEA2623808, SAMEA2623826

## Sheet: Table S5
unique_id	gene_cluster_id	bin_name	genome_name	gene_callers_id	num_genomes_gene_cluster_has_hits	num_genes_in_gene_cluster	max_num_paralogs	SCG	functional_homogeneity_index	geometric_homogeneity_index	combined_homogeneity_index	COG20_CATEGORY_ACC	COG20_CATEGORY	KEGG_Module_ACC	KEGG_Module	COG20_FUNCTION_ACC	COG20_FUNCTION	KEGG_Class_ACC	KEGG_Class	COG20_PATHWAY_ACC	COG20_PATHWAY	KOfam_ACC	KOfam	aa_sequence
1	GC_00000001	core	NOB1	1863	5	15	5	0	0.756877	0.780418	0.768468	K	Transcription			COG1278	Cold shock protein, CspA family (CspC) (PDB:1C9O)					K03704	cold shock protein	MLDTIPRYMLEGFSHSRISWRRDCIMANGKVKWFNNKKGYGFIHTEEGEDVFVHHSAVTGDGFKTLNEGQDVEFEISQGQKGPQAENVVAK--
2	GC_00000001	core	NOB1	1800	5	15	5	0	0.756877	0.780418	0.768468	K	Transcription			COG1278	Cold shock protein, CspA family (CspC) (PDB:1C9O)					K03704	cold shock protein	-------------------------MAAGKVKWFNDSKGYGFIESEDGEDCFVHFSAIQGDGFKTLREGQEVEFEKTMGQKGPQASNVVPK--
3	GC_00000001	core	NOB1	2036	5	15	5	0	0.756877	0.780418	0.768468	K	Transcription			COG1278	Cold shock protein, CspA family (CspC) (PDB:1C9O)					K03704	cold shock protein	-------------------------MTAGTVKWFNESKGYGFIESEDGVDCFVHFSEIQSDGFKTLNEGQAVEFEKTMGQKGPQASKVVPK--
4	GC_00000001	core	NOB1	186	5	15	5	0	0.756877	0.780418	0.768468	K	Transcription			COG1278	Cold shock protein, CspA family (CspC) (PDB:1C9O)					K03704	cold shock protein	-------------------------MAVGTVKWFNDSKGLGFIESESGTDLFVHFSEIQGDGFKTLAEGQSVEYEEGVGQKGPCATKVVGK--
5	GC_00000001	core	NOB1	1200	5	15	5	0	0.756877	0.780418	0.768468	K	Transcription			COG1278	Cold shock protein, CspA family (CspC) (PDB:1C9O)					K03704	cold shock protein	-------------------------MTNGKVKWFSNKKGYGFITTDQGDELFVHYSEIRGAGFKTLSDNQNVEFEMGTGEKGAMAKNVAR---
6	GC_00000001	core	NOB2	496	5	15	5	0	0.756877	0.780418	0.768468	K	Transcription			COG1278	Cold shock protein, CspA family (CspC) (PDB:1C9O)					K03704	cold shock protein	-------------------------MASGKVKWFNNKKGYGFIHTEEGEDVFVHYSAVTGDGFKTLNEGQDVEFEVSQGQKGPQAENVVPK--
7	GC_00000001	core	NOB2	1677	5	15	5	0	0.756877	0.780418	0.768468	K	Transcription			COG1278	Cold shock protein, CspA family (CspC) (PDB:1C9O)					K03704	cold shock protein	-------------------------MAAGKVKWFNDSKGYGFIESEDGEDCFVHFSAIQGDGFKTLREGQEVEFEKTEGQKGPQASNVVPK--
8	GC_00000001	core	NOB2	1690	5	15	5	0	0.756877	0.780418	0.768468	K	Transcription			COG1278	Cold shock protein, CspA family (CspC) (PDB:1C9O)					K03704	cold shock protein	-------------------------MTAGTVKWFNESKGYGFIESEDGVDCFVHFSEIQGEGFKTLNEGQAVEFEKTMGQKGPQASKVVPK--
9	GC_00000001	core	NOB2	338	5	15	5	0	0.756877	0.780418	0.768468	K	Transcription			COG1278	Cold shock protein, CspA family (CspC) (PDB:1C9O)					K03704	cold shock protein	-------------------------MAVGTVKWFNDSKGFGFIEGESGTDLFVHFSEIQGDGFKTLAEGQSVEYEEGVGQKGPCATKVVGK--
10	GC_00000001	core	NOB3	1576	5	15	5	0	0.756877	0.780418	0.768468	K	Transcription			COG1278	Cold shock protein, CspA family (CspC) (PDB:1C9O)					K03704	cold shock protein	--------MLEGEYPRNFSWRRFA-MPVGNVKWFNNKKGYGFIHTEDGEDIFVHYSAIEGDGFKTLNEGQEVEFEVSQGPKGSQAAKVVPK--
11	GC_00000001	core	NOB3	986	5	15	5	0	0.756877	0.780418	0.768468	K	Transcription			COG1278	Cold shock protein, CspA family (CspC) (PDB:1C9O)					K03704	cold shock protein	-------------------MWESIRMSVGTVKWFNDSKGYGFIESEDGEDCFVHHSEIQSEGFKTLKEGQSVEFEKTMGQKGPQASKVVPK--
12	GC_00000001	core	N_gracilis	1849	5	15	5	0	0.756877	0.780418	0.768468	K	Transcription			COG1278	Cold shock protein, CspA family (CspC) (PDB:1C9O)					K03704	cold shock protein	#NAME?
13	GC_00000001	core	N_gracilis	923	5	15	5	0	0.756877	0.780418	0.768468	K	Transcription			COG1278	Cold shock protein, CspA family (CspC) (PDB:1C9O)					K03704	cold shock protein	-------------------------MSKGTVKWFNESKGYGFIESEDGKDYFVHFSEIQGDGFKTLTDGQAVDFEAGQGAKGPQATKVQPR--
14	GC_00000001	core	N_gracilis	1802	5	15	5	0	0.756877	0.780418	0.768468	K	Transcription			COG1278	Cold shock protein, CspA family (CspC) (PDB:1C9O)					K03704	cold shock protein	-------------------------MSEGRVKWFNQSKGYGFIEADDGKDYFVHFSEIQVEGFKTLQEGQLVEFEGSMGKKGPQASKVVPK--
15	GC_00000001	core	SAG1a	1775	5	15	5	0	0.756877	0.780418	0.768468	K	Transcription			COG1278	Cold shock protein, CspA family (CspC) (PDB:1C9O)					K03704	cold shock protein	-------------------------MAVGTVKWFNDSKGFGFIESESGTDLFVHFSEIQGDGFKTLAEGQSVEYEEGVGQKGPCATKVVGK--
16	GC_00000002	core	NOB1	1843	5	14	3	0	0.649004	0.685387	0.666699	U	Intracellular trafficking, secretion, and vesicular transport			COG1826	Twin-arginine protein secretion pathway components TatA and TatB (TatA) (PDB:2L16)					K03116	sec-independent protein translocase protein TatA	-----------------MMGIGFPELMIILVIIMIIFGAGKLPEIGSAFGNSIKNFKKSMKEAEEIQEAANLESSAIEESEVDPDA------------------------------------KPADEGAAEDTVATQETSDK---------------------------------------------------------
17	GC_00000002	core	NOB1	1148	5	14	3	0	0.649004	0.685387	0.666699	U	Intracellular trafficking, secretion, and vesicular transport			COG1826	Twin-arginine protein secretion pathway components TatA and TatB (TatA) (PDB:2L16)					K03116	sec-independent protein translocase protein TatA	#NAME?
18	GC_00000002	core	NOB1	1885	5	14	3	0	0.649004	0.685387	0.666699	U	Intracellular trafficking, secretion, and vesicular transport			COG1826	Twin-arginine protein secretion pathway components TatA and TatB (TatA) (PDB:2L16)					K03116	sec-independent protein translocase protein TatA	#NAME?
19	GC_00000002	core	NOB2	698	5	14	3	0	0.649004	0.685387	0.666699	U	Intracellular trafficking, secretion, and vesicular transport			COG1826	Twin-arginine protein secretion pathway components TatA and TatB (TatA) (PDB:2L16)					K03116	sec-independent protein translocase protein TatA	-----------------MMGIGFPELMIILVIIMIIFGAGKLPEIGSAFGNSIKNFKKSMKEAEELQEAANLESSAIEEGTDNSAA------------------------------------EPSEEGTTEDTAPAQETNEK---------------------------------------------------------
20	GC_00000002	core	NOB2	2018	5	14	3	0	0.649004	0.685387	0.666699	U	Intracellular trafficking, secretion, and vesicular transport			COG1826	Twin-arginine protein secretion pathway components TatA and TatB (TatA) (PDB:2L16)					K03116	sec-independent protein translocase protein TatA	#NAME?
21	GC_00000002	core	NOB2	2129	5	14	3	0	0.649004	0.685387	0.666699	U	Intracellular trafficking, secretion, and vesicular transport			COG1826	Twin-arginine protein secretion pathway components TatA and TatB (TatA) (PDB:2L16)					K03116	sec-independent protein translocase protein TatA	MATGRFWKSAFYWRNIAMMGIGFPELMIILVIIMIIFGAGKLPEIGSAFGRSIKNFKTSMKEAEEAGAVEGGENAQGELEEGQPDL------------------------------------ENMTEQEKEAYLRKKAEEEG--------------------EAKDKKMKDEADSFTASLPRKGSYDYSQDQ---ENKA
22	GC_00000002	core	NOB3	890	5	14	3	0	0.649004	0.685387	0.666699	U	Intracellular trafficking, secretion, and vesicular transport			COG1826	Twin-arginine protein secretion pathway components TatA and TatB (TatA) (PDB:2L16)					K03116	sec-independent protein translocase protein TatA	-----------------MMGIGFPELMIILVIIMIIFGAGKLPEIGSAFGNSIKNFKKSMKEAEEIQEEASLESSSTTTEEATPE-------------------------------------EPSADEPTPVSETKETPQEN---------------------------------------------------------
23	GC_00000002	core	NOB3	763	5	14	3	0	0.649004	0.685387	0.666699	U	Intracellular trafficking, secretion, and vesicular transport			COG1826	Twin-arginine protein secretion pathway components TatA and TatB (TatA) (PDB:2L16)					K03116	sec-independent protein translocase protein TatA	#NAME?
24	GC_00000002	core	N_gracilis	2370	5	14	3	0	0.649004	0.685387	0.666699	U	Intracellular trafficking, secretion, and vesicular transport			COG1826	Twin-arginine protein secretion pathway components TatA and TatB (TatA) (PDB:2L16)					K03116	sec-independent protein translocase protein TatA	#NAME?
25	GC_00000002	core	N_gracilis	1769	5	14	3	0	0.649004	0.685387	0.666699	U	Intracellular trafficking, secretion, and vesicular transport			COG1826	Twin-arginine protein secretion pathway components TatA and TatB (TatA) (PDB:2L16)					K03116	sec-independent protein translocase protein TatA	#NAME?
26	GC_00000002	core	N_gracilis	2124	5	14	3	0	0.649004	0.685387	0.666699	U	Intracellular trafficking, secretion, and vesicular transport			COG1826	Twin-arginine protein secretion pathway components TatA and TatB (TatA) (PDB:2L16)					K03116	sec-independent protein translocase protein TatA	#NAME?
27	GC_00000002	core	SAG1a	1423	5	14	3	0	0.649004	0.685387	0.666699	U	Intracellular trafficking, secretion, and vesicular transport			COG1826	Twin-arginine protein secretion pathway components TatA and TatB (TatA) (PDB:2L16)					K03116	sec-independent protein translocase protein TatA	-----------------MMGIGFPELMIILVIIMIIFGAGKLPEIGSAFGNSIKNFKKSMKEAEEIQEATNLESTETSEGSEAS--------------------------------------EPSEGETTKEPAPAEDAKEN---------------------------------------------------------
28	GC_00000002	core	SAG1a	167	5	14	3	0	0.649004	0.685387	0.666699	U	Intracellular trafficking, secretion, and vesicular transport			COG1826	Twin-arginine protein secretion pathway components TatA and TatB (TatA) (PDB:2L16)					K03116	sec-independent protein translocase protein TatA	#NAME?
29	GC_00000002	core	SAG1a	1840	5	14	3	0	0.649004	0.685387	0.666699	U	Intracellular trafficking, secretion, and vesicular transport			COG1826	Twin-arginine protein secretion pathway components TatA and TatB (TatA) (PDB:2L16)					K03116	sec-independent protein translocase protein TatA	#NAME?
30	GC_00000003	core	NOB1	1595	5	12	4	0	0.77757	0.778046	0.777808	R	General function prediction only			COG1149	MinD superfamily P-loop ATPase, contains an inserted ferredoxin domain							MATIITDECINCGVCEPECPNGAITEGE----DFYEIDADLCTECVGFHGEEACQEVCPVDCCIPDEDNRESEEELLVKAGKIHADQEFPALDDLTAETSLFRNPSRKNANL--
31	GC_00000003	core	NOB1	1745	5	12	4	0	0.77757	0.778046	0.777808	C	Energy production and conversion			COG1143	Formate hydrogenlyase subunit 6/NADH:ubiquinone oxidoreductase 23 kD subunit (chain I) (NuoI) (PDB:1B0P)			COG1143	NADH dehydrogenase			MALLITEDCVNCGVCEPECPNEAITEGD----DVYVIDWEKCTECIGWYEDAQCVEVCPVDCIPKDPDHVESKEKLLAKKEALVDGNG--------------------------
32	GC_00000003	core	NOB2	509	5	12	4	0	0.77757	0.778046	0.777808	R	General function prediction only			COG1149	MinD superfamily P-loop ATPase, contains an inserted ferredoxin domain							MATIITDECINCGVCEPECPNGAITEGE----DFYEIDADLCTECVGFHGEEACQEVCPVDCCVPDEDNRESEEELLVKAGKIHADQEFPALGDLTAETSLFRNPNRKNANL--
33	GC_00000003	core	NOB2	2151	5	12	4	0	0.77757	0.778046	0.777808	C	Energy production and conversion			COG1143	Formate hydrogenlyase subunit 6/NADH:ubiquinone oxidoreductase 23 kD subunit (chain I) (NuoI) (PDB:1B0P)			COG1143	NADH dehydrogenase			MALLINEDCVNCGVCEPECPNEAITEGD----DIYIIDWEKCTECIGWYEEAQCVEVCPVDCIPKDPEHVETKEELLVKKEALVDGNG--------------------------
34	GC_00000003	core	NOB3	1573	5	12	4	0	0.77757	0.778046	0.777808	R	General function prediction only			COG1149	MinD superfamily P-loop ATPase, contains an inserted ferredoxin domain							MATVITDECINCGVCEPECPNGAITEGE----DYYEIDPELCTECVGFHGEEACQEVCPVDCCIPDEDNRESEGDLLEKAKKIHSDQEFPALDDLTAETSLFRNPGRKNADL--
35	GC_00000003	core	NOB3	152	5	12	4	0	0.77757	0.778046	0.777808	C	Energy production and conversion			COG1143	Formate hydrogenlyase subunit 6/NADH:ubiquinone oxidoreductase 23 kD subunit (chain I) (NuoI) (PDB:1B0P)			COG1143	NADH dehydrogenase			MALIITEDCVNCGVCEPECPNEAITEGD----DVYVIDWEKCTECMGWYEEAQCVEVCPVDCIPKDPEHVETQEELLAKKEALVNGQ---------------------------
36	GC_00000003	core	N_gracilis	1905	5	12	4	0	0.77757	0.778046	0.777808	R	General function prediction only			COG1149	MinD superfamily P-loop ATPase, contains an inserted ferredoxin domain							MATIITDECINCGVCEPECPNAAIDDGTKGGIDFYYIDPELCTECVGFHGEEACQEVCPVDCCIPDPDRRESEELLLERAQQIHPDQTFPALDELSAETSLFRNPDRKNAHLEQ
37	GC_00000003	core	N_gracilis	1146	5	12	4	0	0.77757	0.778046	0.777808	C	Energy production and conversion			COG1143	Formate hydrogenlyase subunit 6/NADH:ubiquinone oxidoreductase 23 kD subunit (chain I) (NuoI) (PDB:1B0P)			COG1143	NADH dehydrogenase			MALMITEDCVNCGVCEPECPNEAIAEGD----EIYIIDWERCTECVGWYEEPQCVEVCPVDCIPKDPEHEETEEELLEKKKALVGDED--------------------------
38	GC_00000003	core	SAG1a	273	5	12	4	0	0.77757	0.778046	0.777808	R	General function prediction only			COG1149	MinD superfamily P-loop ATPase, contains an inserted ferredoxin domain							MSTLITDECINCGVCEPECPNGAISEGE----DFYEIDADLCTECVGFHGEEACQEVCPVDCCIPDEDNKETEGELLEKAKKIHTDQEFPALEELTAETSLFHNPSRKNANL--
39	GC_00000003	core	SAG1a	2374	5	12	4	0	0.77757	0.778046	0.777808	R	General function prediction only			COG1149	MinD superfamily P-loop ATPase, contains an inserted ferredoxin domain							MATIITDECINCGVCEPECPNEAIDDGEGEGLDFYYIDPTLCTECVGFHGEEACQEVCPVDCCIPDEDIVETEEVLLARAVKLHPDDKFPIVSELTNKTSLFRNPDRKNANL--
40	GC_00000003	core	SAG1a	529	5	12	4	0	0.77757	0.778046	0.777808	C	Energy production and conversion			COG1143	Formate hydrogenlyase subunit 6/NADH:ubiquinone oxidoreductase 23 kD subunit (chain I) (NuoI) (PDB:1B0P)			COG1143	NADH dehydrogenase			MSLLINEDCVNCGVCEPECPNEAISEGD----DIYVIDWEHCTECVGWYEEAQCVEVCPVDCIPKDPEHVETQEELLAKKEALVDGQG--------------------------
41	GC_00000003	core	SAG1a	1927	5	12	4	0	0.77757	0.778046	0.777808	C	Energy production and conversion			COG1143	Formate hydrogenlyase subunit 6/NADH:ubiquinone oxidoreductase 23 kD subunit (chain I) (NuoI) (PDB:1B0P)			COG1143	NADH dehydrogenase			MATIITDECINCGVCEPECPNEAIDDGEGEGLDFYYID----------------------------------------------------------------------------
42	GC_00000004	core	NOB1	1953	5	11	3	0	0.59388	0.699096	0.642207	C|P	Energy production and conversion|Inorganic ion transport and metabolism			COG2010|COG3258	Cytochrome c, mono- and diheme variants (CccA) (PDB:1A2S)|Thiosulfate dehydrogenase TsdA, contains C-terminal cytochrome c domain (TsdA) (PUBMED:32457501)							--------------------------------------------------------------------------------------------------MNRFFKFLSGLPVLFVLLFFLLGYV-------DEVWSGPG-VRHGLRQHR-HHDMHHGMGHMGKGICPQPRATAPAPDKFIKLENPLKPTPHNIFSGESFFQTDAQPTACKVCHGLTGNGMGMMAPGLNPPPRNFTCAETMNKISDGQMFWIIKNGSHSTGMPKFTS-LTDENVWQIILYLRTLAQ----------
43	GC_00000004	core	NOB1	1952	5	11	3	0	0.59388	0.699096	0.642207	C|P	Energy production and conversion|Inorganic ion transport and metabolism			COG2010|COG3258	Cytochrome c, mono- and diheme variants (CccA) (PDB:1A2S)|Thiosulfate dehydrogenase TsdA, contains C-terminal cytochrome c domain (TsdA) (PUBMED:32457501)							----------------------------------------------------------------------------------------------------------------MVSVFAFPG---------GETGSVSQ-SPELLR--------------VASGICPQPRKTERAPSGYLRRNNPLPASPENIARGKQLYQKESKPTACKMCHGVRGNGNGRLAQRLVPAPRNFTCKETMNPLSDGQLFWIIKNGSRGTGMPEHKSTLSDKDIWQIIYYLKIFIH----------
44	GC_00000004	core	NOB1	1954	5	11	3	0	0.59388	0.699096	0.642207	C|P	Energy production and conversion|Inorganic ion transport and metabolism			COG2010|COG3258	Cytochrome c, mono- and diheme variants (CccA) (PDB:1A2S)|Thiosulfate dehydrogenase TsdA, contains C-terminal cytochrome c domain (TsdA) (PUBMED:32457501)							-------------------------------------------------------------------------------------------------MKRISLNKERIIPVLIMGAVFAMVLLFNQPVYSVDRFLNPTQVRPVAHSGEESHAEAGGNVMGSSGTCPQLRKTPKAPDNYLSRKNPLKPTRKNLLAGKGLFIFDAKPTPCKVCHGFKGNGMGILHSRLIPRPRNFTCYYTMENLPDGQLFWIIKNGSPGTAMPSFSY-LEDDQVWQLILYIRQFQK----------
45	GC_00000004	core	NOB2	1977	5	11	3	0	0.59388	0.699096	0.642207	C|P	Energy production and conversion|Inorganic ion transport and metabolism			COG2010|COG3258	Cytochrome c, mono- and diheme variants (CccA) (PDB:1A2S)|Thiosulfate dehydrogenase TsdA, contains C-terminal cytochrome c domain (TsdA) (PUBMED:32457501)							MGYTPIAWFEFFFVFLMVMLGTALAEGTFYEPLPEMKHPAGNPFSKDKEELGKMLFFDPRLSGSNWISCATCYNPALGWGDAFVAKLSCGDIFRKGIMMNQFFKFLPGLPVFFVLLVFSLVYV-------GEAWSGPG-VRHGLRQSR-HHDMHHGMGHMGKGSCPQPRATASAPDEFLKLKNPLKSSSYNVFAGESFFQTDAQPTACKVCHGLTGNGMGMMALGLNPPPRNFTCAETMKNISDGQMFWIIKKGSHGTGMPKFTS-LKDEHIWQVILYLRTLVQ----------
46	GC_00000004	core	NOB2	1978	5	11	3	0	0.59388	0.699096	0.642207	C|P	Energy production and conversion|Inorganic ion transport and metabolism			COG2010|COG3258	Cytochrome c, mono- and diheme variants (CccA) (PDB:1A2S)|Thiosulfate dehydrogenase TsdA, contains C-terminal cytochrome c domain (TsdA) (PUBMED:32457501)							---------------------------------------------------------------------------------------------------------------------------------------MPS-SPGLLR--------------VASGICPQPRKTQKAPSRYFRRTNPLPASPENIERGKTLYQKEAKPTACKMCHGVRGNGNGSLAQRLVPAPRNFTCEETMNPLPDGQLFWIIKNGSKGTAMPAHEFTLSDKDIWQIIYYLKSFAR----------
47	GC_00000004	core	NOB3	325	5	11	3	0	0.59388	0.699096	0.642207	C|P	Energy production and conversion|Inorganic ion transport and metabolism			COG2010|COG3258	Cytochrome c, mono- and diheme variants (CccA) (PDB:1A2S)|Thiosulfate dehydrogenase TsdA, contains C-terminal cytochrome c domain (TsdA) (PUBMED:32457501)							-------------------------------------------------------------------------------------------------MRGRFFRSVSGFKAFFLLLVFFLIFV-------ADVFAGPV-MRHGMRQQRHHHDLHHGMGHMGRGTCPQPRATVAVPDEFLKMNNPLEPSADNLFAGESFFQTDAQPTACKVCHGANGNGMGMMAPGLNPPPRNFACAETMKEIPDGQMFWVIKNGSTGSGMPPYKG-LKDEHIWQIILYLRTLSK----------
48	GC_00000004	core	N_gracilis	1252	5	11	3	0	0.59388	0.699096	0.642207	C|P	Energy production and conversion|Inorganic ion transport and metabolism			COG2010|COG3258	Cytochrome c, mono- and diheme variants (CccA) (PDB:1A2S)|Thiosulfate dehydrogenase TsdA, contains C-terminal cytochrome c domain (TsdA) (PUBMED:32457501)							-------------------------------------------------------------------------------------------------------------MKKWIAVGLGCGMV-------ALSACGGT-VEVEVPEFTAGKEEAQVTRVSSSGVCPQKRTTPRAPTAFYKRTNPLEATGENLTQGETLYQRTAKPLTCKTCHGERGDGFGDPDFESTPPARNFTCAATMQGLSDGQLFWVIRNGSPGTSMPAHPN-LSETEIWQLVLYLRTFAGQ---------
49	GC_00000004	core	N_gracilis	1249	5	11	3	0	0.59388	0.699096	0.642207	C|P	Energy production and conversion|Inorganic ion transport and metabolism			COG2010|COG3258	Cytochrome c, mono- and diheme variants (CccA) (PDB:1A2S)|Thiosulfate dehydrogenase TsdA, contains C-terminal cytochrome c domain (TsdA) (PUBMED:32457501)							#NAME?
50	GC_00000004	core	N_gracilis	1488	5	11	3	0	0.59388	0.699096	0.642207	C|P	Energy production and conversion|Inorganic ion transport and metabolism			COG2010|COG3258	Cytochrome c, mono- and diheme variants (CccA) (PDB:1A2S)|Thiosulfate dehydrogenase TsdA, contains C-terminal cytochrome c domain (TsdA) (PUBMED:32457501)							------------------------------------------------------------------------------------------------------MKRNGMLTVLVIGSLLVLG-------------RGDL-SAEDL---------------VETGICPQIRNTLSAPGEFLKRKNPLRKEPRHLKRGKVLALIKAKPLACKQCHGMKGNGMGAMAPNMDPKPRNFTCKMTMGTIPDGQLFWIIKNGSKGTSMPAYSH-LSDERIWQIIHYIRSLSSEKNGVPE---
51	GC_00000004	core	SAG1a	433	5	11	3	0	0.59388	0.699096	0.642207	C|P	Energy production and conversion|Inorganic ion transport and metabolism			COG2010|COG3258	Cytochrome c, mono- and diheme variants (CccA) (PDB:1A2S)|Thiosulfate dehydrogenase TsdA, contains C-terminal cytochrome c domain (TsdA) (PUBMED:32457501)							-------------------------------------------------------------------------------------------------------MLFPKSLVLFILFVFSLVLV-------GEAFSGPS-VRHGLRQYR-QHDMHHGMGHMGKGSCPQVRFTVSAPDEFLRLKNPLKPDSINLFAGESLFHTDAQPTACKICHGSTGNGMGMMAPGLNPPPRNFSCFETMKNISDGQMFWVVKNGLPGTGMVAYKS-LSDEQVWQIILYLRTLAN----------
52	GC_00000004	core	SAG1a	432	5	11	3	0	0.59388	0.699096	0.642207	C|P	Energy production and conversion|Inorganic ion transport and metabolism			COG2010|COG3258	Cytochrome c, mono- and diheme variants (CccA) (PDB:1A2S)|Thiosulfate dehydrogenase TsdA, contains C-terminal cytochrome c domain (TsdA) (PUBMED:32457501)							-------------------------------------------------------------------------------------------------------------MKLFLLIFVVSVFVFPVARVSADQQSGSL-TRHLSPKYE-----YPANLIVASGICPQSRKTKKAPSRYTLKQNPLFATTKNIERGKSLYQMEAKPTACKMCHGIRGNGNGRLARGLEPAPRNFTCEDTMKSLSDGQLFWIIKNGSKGTAMPAHKFTLSDKETWQVIHYLKRFVR----------
53	GC_00000005	core	NOB1	828	5	11	3	0	0.706078	0.872947	0.780696	G	Carbohydrate transport and metabolism			COG2220	L-ascorbate lactonase UlaG, metallo-beta-lactamase superfamily (UlaG) (PDB:2WYM)							MIKTTLVGHACLLIQSGETTILTDPVWSKYQWEELQVLCPSIVLEREKVPPVDVLNISHRHQDHFDVRTLAYLARNERIITPDTIILAPADSLLLDVLNELEFKNIKVAKDFESIKVKDVTLIPTPSRNQLSTSEDHYPEHGLIVNDGEVTIWNQVDTLVSPEIIESIRQLYGQIDFAHVRFVPLIEGNFSYHKQTELPLNEYCTFLNAVKTLAPKMVVPGAAFFRYRDEIGFLNKYSFPTTIEQFIRDLEGFCPEVPCKSFLHGDVAHITKDGVRIEKQSSDFVRMQEDDSHLATFKPIMEVPAIKSQTIDLAEHEREMKVVENFIENCLLERILNSELLGGWQHWQIVYQLEVFGQEG-SQPWSIDFASPDKPQLHKGDIGKINLYEGISSSELCAL…
54	GC_00000005	core	NOB1	2038	5	11	3	0	0.706078	0.872947	0.780696	G	Carbohydrate transport and metabolism			COG2220	L-ascorbate lactonase UlaG, metallo-beta-lactamase superfamily (UlaG) (PDB:2WYM)							-----------MLIQSKNTTILTDPVWFDYLWEDTNVLCPSINLDLGKIPPVDVLNISHRHQDHFDVRTLAYLKENSSVLKPDSMILVPKDDILIDVMKELDYDNIHPVDDFEPVRLQDVTLTPTPSCNE----GDYYPEHGLLVHDGEVTIWNQVDTVVIPEIISYIHKLYGQLDFAHSRFLPLLEGSFSHHKSLNIPFEEYSSFLKVVGALRPKFVVPGSAAFRYRDELAFLNHYSFPTTPDQFLADLAEYCPEIESSTFYPGDVAHITKEGVKIGKQSSEFVRVREDDSHKVTFKPVLEVPPIKSMTSDPEQYENEMQIIREYLENQFIEKLNSCEKLDGWRHWQTLYQLEVFGPNEESEIWSVDFRD-EVLKIHKGSLGKITLYEGISSTDLVCL…
55	GC_00000005	core	NOB2	1625	5	11	3	0	0.706078	0.872947	0.780696	G	Carbohydrate transport and metabolism			COG2220	L-ascorbate lactonase UlaG, metallo-beta-lactamase superfamily (UlaG) (PDB:2WYM)							MIKTTLIGHACLLIQSKETTILTDPVWSEYQWEELQVLCPSIVLEKDKVPPIDVLNLSHRHQDHFDVRTLAYLARNERIITQDTIILAPQDKLLLDVLNELEFKNIKVVTDFEPIQVKDVTLTPTPSRNQLSTSEDYYPEHGLLVNDGEVTVWNQVDTLVSPEIIENIRQLYDQIDFAHVRFVPLIEGNFSYHKQTDLPLSEYCTFLNVVKTLAPKMVVPGAAFFRYRDEIGFLNQYSFPTTVEQFIRDLTAFCPEVPCKSFLHGDVAHITEGGVRIEKQSSDFVRMQEDDSHLATFKPVMEVPAIKTQTTDPTEYDREMKVVAEFLENCLLERILNSELLGGWQHWQIVYQLEVFGQED-SQIGAIDFGHPGKPVLHKGDLGKINLYEGISSSELCAL…
56	GC_00000005	core	NOB2	1692	5	11	3	0	0.706078	0.872947	0.780696	G	Carbohydrate transport and metabolism			COG2220	L-ascorbate lactonase UlaG, metallo-beta-lactamase superfamily (UlaG) (PDB:2WYM)							-----------MLIQSREATILTDPVWFDYLWEETNVLCPSIELGLDKIPPVDILNLSHRHQDHFDVRTLAYLAQNKSILKPDVMVLVPKDDILIDVLKELEYENIQVVEDFEPIRLLDVTLTPTPSFNE----GDYYPEHGLLVHDGEVTIWNQVDTVVVPEIISFIHKLYGQVDFAHSRFLPLLEGNFSHNKALGIPFNEYSSFLQVVGALRPKFVVPGSAAFRYRDELAFLNQYSFPTTPDQFLADMAIYCPEIKTSTFYPGDVAHITKEGVKIGRQTSDFVRVQEDDSHKVAFKPVMEVPPIKSLNGDPVQHEKEIQIIKGFLENQLIDKLNSCEKVDGWRHWQTLYQLEVFGPNGTSNIWNIDFRN-EDLKIQEDCLPKTTLYEGISASDLVCL…
57	GC_00000005	core	NOB2	124	5	11	3	0	0.706078	0.872947	0.780696	G	Carbohydrate transport and metabolism			COG2220	L-ascorbate lactonase UlaG, metallo-beta-lactamase superfamily (UlaG) (PDB:2WYM)							MIKTTYIGHACLLIQSQNCTMLTDPVWFDPHWEEINVLCPSIVLDFEKVPQVDVLNISHIHMDHFDVRTLAYL-RNSKILSPDVKVFAPDDDIMLEIMRELDYAEIEVVEDFRPYKVKDITLTYTPSILP----KGEPPEHGFLIEDGEVTIWNQVDSVVTPQVIEYIYKFCEQIDLAHVRFETLLEGNFVFHQPLKLPFVEYQSFLKMVKMLKPKFILPGSAAFRYSDEFGFLNNFSFPTSPQQFLIDLAEFCPEVKRSAFAHGDVVEISKHGVKILPQDSDFVRIDANDKSIVEFKPVAAVPPIKTLTKEKAAHEKQRQEVITFVEEEMVDQLLQTEMAEVWLHWKISYQLEVFGAEGCSYIWTIDFS--EEPKVQRGRTAKVNMYEGIACSELYGL…
58	GC_00000005	core	NOB3	426	5	11	3	0	0.706078	0.872947	0.780696	G	Carbohydrate transport and metabolism			COG2220	L-ascorbate lactonase UlaG, metallo-beta-lactamase superfamily (UlaG) (PDB:2WYM)							MIKTTLIGHASLLIQSKETTIVTDPVWSDYQWEELQVLCPSIVLERDKIPPVDVVNISHRHQDHFDVRTLAYLAQNGNVLKPDATILVPNDKILIDVLKELEFKNIRVVTDFEPMQFKDVTLTPTPSRNQISTSDDEYPEHGLLVNDGEVTVWNEVDTLVDPETIERICGLYGQIDLAHVRFVPLIEGNFSYHKSTNLPLSEYCTFLNVVKTLGPKMVVPGAAFFRYRDEVGFLNQYSFPTTMDQFIRDLAVFCPEVPCSPFLHGDVMHVTTDGVRIEKQSSDFVRIRENDGHRVAFKPVMEVPPIRTRTTDPKQHEKEMKVIRDFIENHLMERILRSDMLKFWLHFQVVTQLEVFGQEG-SEVWGIDFAQ-DKLRVQKGDLGKINIYEGIGSSELCAL…
59	GC_00000005	core	NOB3	1601	5	11	3	0	0.706078	0.872947	0.780696	G	Carbohydrate transport and metabolism			COG2220	L-ascorbate lactonase UlaG, metallo-beta-lactamase superfamily (UlaG) (PDB:2WYM)							MIKTTLIGHASLLIQSKETTILTDPVWFDFLWEEINVLCPSIDLNTDKIPPVDVLNISHRHQDHFDVRTLAFLRQNKTILKPDVTILVPKDDILIDVLKELEFENIQVVADFEAIRVKDVVLTPTPSLNE----GDYYPEHGLLVHDSEVTVWNQVDTVVSPDVIRHIHKLYGEVDFAHARFLPLLEGNFSHHQALALPPEEYSSFLKVMAALRPKFIVPGSAAFRYRDELGFLNRYSFPATPEQFLKDLANFCPGIASSLFFSGDIAHISKEGVRIKKQASDFVRLKEDNSHQIVFKPVMEVPPIRSRTSNSDQHEKEMEAIRGYIENKFLDKLLGCEMLDGWRHWKTMYQLEVFGPNGSSETWNVDFEL-EDPKVQKGESAKINLYEGITASELYGL…
60	GC_00000005	core	NOB3	423	5	11	3	0	0.706078	0.872947	0.780696	G	Carbohydrate transport and metabolism			COG2220	L-ascorbate lactonase UlaG, metallo-beta-lactamase superfamily (UlaG) (PDB:2WYM)							#NAME?
61	GC_00000005	core	N_gracilis	2100	5	11	3	0	0.706078	0.872947	0.780696													--------------------------------------------------------------------------------------------------------------------------------------------------------------------------------------------------------------------------------------------------------------------------------------------------------------------------------------------------------------------------------------------------MYEGISYSELFRL…
62	GC_00000005	core	SAG1a	1713	5	11	3	0	0.706078	0.872947	0.780696	G	Carbohydrate transport and metabolism			COG2220	L-ascorbate lactonase UlaG, metallo-beta-lactamase superfamily (UlaG) (PDB:2WYM)							MIKTTLIGHACLLVQSKETTILTDPVWFDYLWEEINVLCPSIILKKDKIPPVDVLNLSHRHQDHFDVRTLSYLVQNKRILKPDSIVLAPKDDLLLDVLNKLEFKNIKIVSDFETVHVKDVVITPTASLNQSSTAEDDFPEHGLLVSDGEVTIWNQVDSQVNPDIIQRIEELHGQIDFFHSRFVPLLEGNFAYNKPFTLPIDEYCTFLNVVKALGPKFVVPGSAAFRCRDELNFLNQCTFPITQDQFIRDLSAFCPEVPSAPFFSGDVAHISTGEIRIDKQSSDFVRVDEDDSHRIIFKPNAEVPSIKTQTCDLEKYKKEMKVVNDFIENNFLDLILNSELLSGWQHWQIVYQLEIFGQEE-SQAWTIDFGQTDKPNLHKGDLGKINLYEGISSSELCAL…
63	GC_00000005	core	SAG1a	1294	5	11	3	0	0.706078	0.872947	0.780696	G	Carbohydrate transport and metabolism			COG2220	L-ascorbate lactonase UlaG, metallo-beta-lactamase superfamily (UlaG) (PDB:2WYM)							MLKTTLIAHASMLIQSNKTTILTDPAWFDYLWEEVNVLCPSIDLDLKKIPPIDVLNISHRHQDHFDVRTLAYLARSGSVLKPEATILAPNDDILIDVLNELNYKNIVIVEDFKSISIGDVTLTPTPSLNE----GDYFPEHGLLVNDGEVTIWNQVDTVVSPEIISYINKLYGRLDFSHSRFLPLLEGNFTHHKTLAIPFDEYSSFLKVAGALKPKFIVPGSAAFRYRDELGFLNRYSFPTTPEQFLADLEDFCPDIKTSTFNSGDIAFISKEGVRIDKQSSDFVRILSDDSDKIIFKPVMEVRPIISIASDAESNGKELQIIEEFIEGTYLEKLTVCDKFDGWRHWQTLYQLEVFDSNGDSKTWNIDFRD-KKLRANKKSPGKINLYEGIAASDFIKL…
64	GC_00000006	core	NOB1	92	5	11	5	0	0.578172	0.700792	0.633604	N|W	Cell motility|Extracellular structures			COG4968	Type IV pilus assembly protein PilE (PilE) (PDB:2NBA)					K02650	type IV pilus assembly protein PilA	-----------------MLSKISQAKN-EKGFTLIELLIVIAIIGILAAIAIPQFSQYKLRMYNSDAKANLHNIYLACKAYWADNASSDACS------VAIAKQTSYGYIQSENVEVTVTSGTDTETDFEATASHSGSSTTYTVDESGTIS------------------------------------------------------------------------------------------------------------------------------
65	GC_00000006	core	NOB2	982	5	11	5	0	0.578172	0.700792	0.633604	N|W	Cell motility|Extracellular structures			COG4968	Type IV pilus assembly protein PilE (PilE) (PDB:2NBA)							-----------------MLSKITRAKN-EKGFAWIELLVVITIIVILAGIAMPQFNQYKMIRHNSEAKANLNNLYLACKAYWADLDSASPCT------LALATTTPYGYIQDSTIVS--AITDGAETSFAANAYHNSGSATYSIDANGTISSNVKGTPLDSSS------------------------------------------------------------------------------------------------------------------
66	GC_00000006	core	NOB3	1645	5	11	5	0	0.578172	0.700792	0.633604	N|W	Cell motility|Extracellular structures			COG4968	Type IV pilus assembly protein PilE (PilE) (PDB:2NBA)							-----------------MSSKNARGGN-EKGFPLIEFLIIITIIGILAAIAIPQLGEYKMLRYNKDAKANLNNLYLACHAHWKENTGSSDCT--------IATATQRGYSQSEDVNV--AISASKAKDFSATAKHSSSNTTYTIDSKGNIS------------------------------------------------------------------------------------------------------------------------------
67	GC_00000006	core	N_gracilis	873	5	11	5	0	0.578172	0.700792	0.633604	N|W	Cell motility|Extracellular structures			COG4968	Type IV pilus assembly protein PilE (PilE) (PDB:2NBA)					K02650	type IV pilus assembly protein PilA	-----------------MISR-----N-EKGFTLIELLIVIAIIGILAAIAIPQFNQYKARAYNSDSKSNLHNLYLGCKAYWAEQGSSQACN------VATVTAAEYGYVQSTRVSI---QGSGNETGFAATAQHLDSTTSYTMDANGNIN------------------------------------------------------------------------------------------------------------------------------
68	GC_00000006	core	N_gracilis	1960	5	11	5	0	0.578172	0.700792	0.633604	N|W	Cell motility|Extracellular structures			COG4968	Type IV pilus assembly protein PilE (PilE) (PDB:2NBA)							-----------------MKLHKNAHFS-ERGFTLIELLIVIAIISILAAIAIPQFAQYKERAYDSDSKATLRNLFLSCRVYWDDNGGSNSCD------PTVAAGPEYGFVNPSDITL---SASGTETTFAGTAQHNDSTNTYNIDSNGSIS------------------------------------------------------------------------------------------------------------------------------
69	GC_00000006	core	N_gracilis	1961	5	11	5	0	0.578172	0.700792	0.633604	N|W	Cell motility|Extracellular structures			COG4968	Type IV pilus assembly protein PilE (PilE) (PDB:2NBA)					K02650	type IV pilus assembly protein PilA	-----------------MRSCRKQVFS-QHGFTLIEVLITIAIVAVLAAIAIPQFTQYKERAYDSDSKSTLRHLFISCRVYWDDQGGTNTCD------PSVAANPAYGFIDPPDVSV---NGSGDETSFSATAQHVSSSNTFSIDNLGSIN------------------------------------------------------------------------------------------------------------------------------
70	GC_00000006	core	SAG1a	1783	5	11	5	0	0.578172	0.700792	0.633604	N|W	Cell motility|Extracellular structures			COG4969	Type IV pilus assembly protein, major pilin PilA (PilA) (PDB:1AY2)					K02650	type IV pilus assembly protein PilA	-----------------MLPKLSCTKDKESGFTLIELLIVIAIIGILAAIAIPQFNQYKVRAYDTASKAELHSLYLLCKTWWIDWGGDRDCSEKELMAQKAIDGKTIPFDPSPDIDS---HASGPETTWTATAKHNSSPTTFTITSNGNITP-----------------------------------------------------------------------------------------------------------------------------
71	GC_00000006	core	SAG1a	1782	5	11	5	0	0.578172	0.700792	0.633604	N|W	Cell motility|Extracellular structures			COG4968	Type IV pilus assembly protein PilE (PilE) (PDB:2NBA)					K02650	type IV pilus assembly protein PilA	MSINLNSEKGKEEAVVQMLPKLSCTKDKESGFTLIELLIVIAIIGILAAIAIPQFNQYKARAYDASSKSSLHNIYLVCKTFWIDHGSETSCEENSLNALGESGNKYCGGGRCTDKDV-EITGGGPEATWTVTAKHNSSSTSFTMNASGNITP-----------------------------------------------------------------------------------------------------------------------------
72	GC_00000006	core	SAG1a	2349	5	11	5	0	0.578172	0.700792	0.633604	N|W	Cell motility|Extracellular structures			COG4968	Type IV pilus assembly protein PilE (PilE) (PDB:2NBA)					K02650	type IV pilus assembly protein PilA	------------------MKKISNWKN-EEGFTLIELLIVIAIIGILAAIAIPQFNQYKARAYDTASKADLHNLYLACKAYWSDNGSDQSCT------TSVASGANYGFSPSPSVTP---NSSGNETGWSATAKHASSNSTFTMNASGNISGGGGS-------------------------------------------------------------------------------------------------------------------------
73	GC_00000006	core	SAG1a	2351	5	11	5	0	0.578172	0.700792	0.633604	N|W	Cell motility|Extracellular structures			COG4968	Type IV pilus assembly protein PilE (PilE) (PDB:2NBA)					K02650	type IV pilus assembly protein PilA	----------------MIMQKHSTHKN-ASGFTLIELLIVIAIIGILSAIAIPQFNQYKIRGYDAHSKQALKDMHLLCNAYWLDTDSTQGCD------VPKIKEATYGFNQNADVVA--TLPPSPLDNFCSFAY------------KGAVKY-----------------------------------------------------------------------------------------------------------------------------
74	GC_00000006	core	SAG1a	546	5	11	5	0	0.578172	0.700792	0.633604	N|W	Cell motility|Extracellular structures			COG4968	Type IV pilus assembly protein PilE (PilE) (PDB:2NBA)							#NAME?
75	GC_00000007	core	NOB1	1890	5	10	3	0	0.762369	0.863055	0.809593	C	Energy production and conversion	M00144	NADH:quinone oxidoreductase, prokaryotes	COG0713	NADH:ubiquinone oxidoreductase subunit 11 or 4L (chain K) (NuoK) (PDB:4HE8)	M00144	Pathway modules; Energy metabolism; ATP synthesis	COG0713	NADH dehydrogenase	K00340	NADH-quinone oxidoreductase subunit K [EC:7.1.1.2]	MDIEMEMVPLAHYLFLSATLFVIGVVGVLVRRNAIVVFMSIEIMLNAVNISLIAFDRYLSLHDGQIFSFMVMCVAAAEVSVGLAIIIALFRNKPTINLDEFNIMKS
76	GC_00000007	core	NOB2	1309	5	10	3	0	0.762369	0.863055	0.809593	C	Energy production and conversion	M00144	NADH:quinone oxidoreductase, prokaryotes	COG0713	NADH:ubiquinone oxidoreductase subunit 11 or 4L (chain K) (NuoK) (PDB:4HE8)	M00144	Pathway modules; Energy metabolism; ATP synthesis	COG0713	NADH dehydrogenase	K00340	NADH-quinone oxidoreductase subunit K [EC:7.1.1.2]	#NAME?
77	GC_00000007	core	NOB2	1199	5	10	3	0	0.762369	0.863055	0.809593	C	Energy production and conversion	M00144	NADH:quinone oxidoreductase, prokaryotes	COG0713	NADH:ubiquinone oxidoreductase subunit 11 or 4L (chain K) (NuoK) (PDB:4HE8)	M00144	Pathway modules; Energy metabolism; ATP synthesis	COG0713	NADH dehydrogenase	K00340	NADH-quinone oxidoreductase subunit K [EC:7.1.1.2]	#NAME?
78	GC_00000007	core	NOB2	2134	5	10	3	0	0.762369	0.863055	0.809593	C	Energy production and conversion	M00144	NADH:quinone oxidoreductase, prokaryotes	COG0713	NADH:ubiquinone oxidoreductase subunit 11 or 4L (chain K) (NuoK) (PDB:4HE8)	M00144	Pathway modules; Energy metabolism; ATP synthesis	COG0713	NADH dehydrogenase	K00340	NADH-quinone oxidoreductase subunit K [EC:7.1.1.2]	MDIEMEIVPLSHYLFLSATLFVIGVTGVLVRRNAIVVFMSIEIMLNAVNISLVAFDRYLNLHDGQIFSFMVMCVAAAEVSVGLAIIIALFRNKPTINLDEFNIMKS
79	GC_00000007	core	NOB3	122	5	10	3	0	0.762369	0.863055	0.809593	C	Energy production and conversion	M00144	NADH:quinone oxidoreductase, prokaryotes	COG0713	NADH:ubiquinone oxidoreductase subunit 11 or 4L (chain K) (NuoK) (PDB:4HE8)	M00144	Pathway modules; Energy metabolism; ATP synthesis	COG0713	NADH dehydrogenase	K00340	NADH-quinone oxidoreductase subunit K [EC:7.1.1.2]	#NAME?
80	GC_00000007	core	NOB3	758	5	10	3	0	0.762369	0.863055	0.809593	C	Energy production and conversion	M00144	NADH:quinone oxidoreductase, prokaryotes	COG0713	NADH:ubiquinone oxidoreductase subunit 11 or 4L (chain K) (NuoK) (PDB:4HE8)	M00144	Pathway modules; Energy metabolism; ATP synthesis	COG0713	NADH dehydrogenase	K00340	NADH-quinone oxidoreductase subunit K [EC:7.1.1.2]	MDISFDAIPLAHYLLLSATLFVIGVMGVLMRRNAIVVFMSIEIMLNAVNISLISFDRYLNQHDGQIFSFMVMCVAAAEVSVGLAIIIALFRNKPTVNLDEFNIMKS
81	GC_00000007	core	N_gracilis	2644	5	10	3	0	0.762369	0.863055	0.809593	C	Energy production and conversion	M00144	NADH:quinone oxidoreductase, prokaryotes	COG0713	NADH:ubiquinone oxidoreductase subunit 11 or 4L (chain K) (NuoK) (PDB:4HE8)	M00144	Pathway modules; Energy metabolism; ATP synthesis	COG0713	NADH dehydrogenase	K00340	NADH-quinone oxidoreductase subunit K [EC:7.1.1.2]	#NAME?
82	GC_00000007	core	N_gracilis	1774	5	10	3	0	0.762369	0.863055	0.809593	C	Energy production and conversion	M00144	NADH:quinone oxidoreductase, prokaryotes	COG0713	NADH:ubiquinone oxidoreductase subunit 11 or 4L (chain K) (NuoK) (PDB:4HE8)	M00144	Pathway modules; Energy metabolism; ATP synthesis	COG0713	NADH dehydrogenase	K00340	NADH-quinone oxidoreductase subunit K [EC:7.1.1.2]	#NAME?
83	GC_00000007	core	SAG1a	14	5	10	3	0	0.762369	0.863055	0.809593	C	Energy production and conversion	M00144	NADH:quinone oxidoreductase, prokaryotes	COG0713	NADH:ubiquinone oxidoreductase subunit 11 or 4L (chain K) (NuoK) (PDB:4HE8)	M00144	Pathway modules; Energy metabolism; ATP synthesis	COG0713	NADH dehydrogenase	K00340	NADH-quinone oxidoreductase subunit K [EC:7.1.1.2]	#NAME?
84	GC_00000007	core	SAG1a	1845	5	10	3	0	0.762369	0.863055	0.809593	C	Energy production and conversion	M00144	NADH:quinone oxidoreductase, prokaryotes	COG0713	NADH:ubiquinone oxidoreductase subunit 11 or 4L (chain K) (NuoK) (PDB:4HE8)	M00144	Pathway modules; Energy metabolism; ATP synthesis	COG0713	NADH dehydrogenase	K00340	NADH-quinone oxidoreductase subunit K [EC:7.1.1.2]	#NAME?
85	GC_00000008	core	NOB1	1336	5	10	3	0	0.795205	0.74473	0.76914	H	Coenzyme transport and metabolism			COG0476	Molybdopterin or thiamine biosynthesis adenylyltransferase (ThiF) (PDB:1ZUD) (PUBMED:32239579)			COG0476	Molybdopterin biosynthesis	K21029	molybdopterin-synthase adenylyltransferase [EC:2.7.7.80]	MIDFTDEQIERYSRHIILPEVGGAGQQKMLEARVLLLGAGGLGSPAAYYLAAAGIGNLGIVDFDTVDLSNLQRQIIHSTERIGMLKTESAKKTIQALNPDVKVTLYNERLESGNIMELIENYDYVVDGSDNFPTRYLVNDACVMKNKTLIHGSIYRFEGQVTVFKPDEGPCYRCLYPEPPPPGMVPNCQEGGVLGVLAGVIGNLQVVETLKLILGIGKPLIGKLLIYDALNTEFRNLKLRKDAKCPVCGDNPTIKELVDYEEFCGL-PR----------------------------------------------------------------------------------------------------------------------
86	GC_00000008	core	NOB1	1044	5	10	3	0	0.795205	0.74473	0.76914	H|P	Coenzyme transport and metabolism|Inorganic ion transport and metabolism			COG0476|COG0607	Molybdopterin or thiamine biosynthesis adenylyltransferase (ThiF) (PDB:1ZUD) (PUBMED:32239579)|Rhodanese-related sulfurtransferase (PspE) (PDB:1TQ1)			COG0476|COG0607	Molybdopterin biosynthesis|Urea cycle	K11996	adenylyltransferase and sulfurtransferase [EC:2.7.7.80 2.8.1.11]	-MGLSQDQIARYSRHLLLPEVGVEGQEKLCNAKVLCIGTGGLGSPLGLYLAAAGIGTLGLVDFDIVDQSNLQRQIMHGESTVGKLKVDSAKDRLADMNSDVEVITYNTRLSSENAMEIFKDYDIIVDGTDNFPTRYLANDAAVLLGKPYIYGCILRFEGQASVFHSKEGPCYRCLYPEPPPPGLVPSCAEGGVLGVLPGIIGLIQATEVVKLILGKGETLVGRLMIFDALAMKFREMKLRKDKDCPICGENPTITELIDYEQFCGI-PSAAEAEAENAALEIPAEEVKLKLDGSGKFTLVDVREPSEYDICRIDGSVLIPLGLIEEMKPKNLNGLSQNDEIILHCKAGVRSLKAVKALKKMGFENVKSMAGGIEAWSDNIDPSVPKY
87	GC_00000008	core	NOB2	2120	5	10	3	0	0.795205	0.74473	0.76914	H	Coenzyme transport and metabolism			COG0476	Molybdopterin or thiamine biosynthesis adenylyltransferase (ThiF) (PDB:1ZUD) (PUBMED:32239579)			COG0476	Molybdopterin biosynthesis	K21029	molybdopterin-synthase adenylyltransferase [EC:2.7.7.80]	MIDFTDEQIERYSRHIILPEVGGAGQQKMLEARVLLLGAGGLGSPAAYYLAAAGIGNLGIVDFDTVDLSNLQRQIIHSTERIGMLKTESAKKTIQALNPDVKVTLYNEKLDSGNIIKLLENYDYVVDGSDNFPTRYLVNDACVMKNKTLIHGSIYRFEGQVTVFKSDEGPCYRCLYPEPPPPGMVPNCQEGGVLGVLAGVIGNLQVVETLKLILGIGKPLIGKLLIYDALNTEFRNLKLRKDPKCPVCGEQPTIKELVDYEEFCGL-PR----------------------------------------------------------------------------------------------------------------------
88	GC_00000008	core	NOB2	1090	5	10	3	0	0.795205	0.74473	0.76914	H|P	Coenzyme transport and metabolism|Inorganic ion transport and metabolism			COG0476|COG0607	Molybdopterin or thiamine biosynthesis adenylyltransferase (ThiF) (PDB:1ZUD) (PUBMED:32239579)|Rhodanese-related sulfurtransferase (PspE) (PDB:1TQ1)			COG0476|COG0607	Molybdopterin biosynthesis|Urea cycle	K11996	adenylyltransferase and sulfurtransferase [EC:2.7.7.80 2.8.1.11]	-MGLSQDQIARYSRHLLLPEVGVGGQEKLCDAKVLCIGTGGLGSPLGLYLAAAGIGTLGLVDFDIVDQSNLQRQIMHGESTVGKLKVDSAKDRLADMNSDVEVVTYNTRLSSENALEIFKDYDIIVDGTDNFPTRYLANDAAVLLGKPYIYGCILRFEGQASVFHSKEGPCYRCLYPEPPPPGLVPSCAEGGVLGILPGIIGLIQATEVVKLILGKGETLIGRLMIFDALAMKFRELKLRKDKDCPICGDNPTITELIDYELFCGI-PSAAEAEAESATLEIPVEEVKLKLDGSEKFTLVDVREPSEYDICRIDGSVLIPLGKIEEMKPQNLNGLSQNDEIILHCKAGVRSLKAVKALKKIGFENVKSMAGGIEEWSEKIDPSVPRY
89	GC_00000008	core	NOB3	1159	5	10	3	0	0.795205	0.74473	0.76914	H|P	Coenzyme transport and metabolism|Inorganic ion transport and metabolism			COG0476|COG0607	Molybdopterin or thiamine biosynthesis adenylyltransferase (ThiF) (PDB:1ZUD) (PUBMED:32239579)|Rhodanese-related sulfurtransferase (PspE) (PDB:1TQ1)			COG0476|COG0607	Molybdopterin biosynthesis|Urea cycle			------------------------------------------------------------------------RQIIHSTKRIGMLKTESAKKTIQDLNPDVKVTLYNEKLDSKNIMKLIDEYDYIVDGSDNFPTRYLVNDACVITGKTIIHGSIYRFEGQVTVFKPGDGPCYRCLYPEPPPPGMAPNCQEGGVLGVLAGVIGNLQVVEVLKLVLGIGKPLIGGLLIYDALNTEFRKLKLRKDVDCPVCGESPTIKELVDYEEFCGL-PR----------------------------------------------------------------------------------------------------------------------
90	GC_00000008	core	NOB3	976	5	10	3	0	0.795205	0.74473	0.76914	H|P	Coenzyme transport and metabolism|Inorganic ion transport and metabolism			COG0476|COG0607	Molybdopterin or thiamine biosynthesis adenylyltransferase (ThiF) (PDB:1ZUD) (PUBMED:32239579)|Rhodanese-related sulfurtransferase (PspE) (PDB:1TQ1)			COG0476|COG0607	Molybdopterin biosynthesis|Urea cycle	K11996	adenylyltransferase and sulfurtransferase [EC:2.7.7.80 2.8.1.11]	-MALSQDQIARYSRHLLLPEVGVKGQEKLCNAKVLCIGTGGLGSPLGLYLAAAGIGTMGLVDFDVVDKSNLQRQIMHGESTVGKLKVDSARTRLADMNSDAKIITYNTRLSSENALEIFKDYDIIVDGTDNFPTRYLANDAAVLLGKPYIYGCILRFEGQASVFHAKEGPCYRCLYPEPPPPGLVPSCAEGGVLGILPGIIGLIQATEVIKLILNKGETLIGRLMIFDALGMKFREMRLRKDENCPICGDSPTIRKLIDYEQFCGI-AQEEKANFEDTTMEISAVDVKRMLDNGEKFTLVDVREPSEYDICRIDGSVLVPLGQIEAMRPQNLNGLSQGDVIILHCKAGVRSLKAAKALKKMGFKNVRSMAGGIEEWSKKIDSSMPRY
91	GC_00000008	core	NOB3	1136	5	10	3	0	0.795205	0.74473	0.76914	H	Coenzyme transport and metabolism			COG0476	Molybdopterin or thiamine biosynthesis adenylyltransferase (ThiF) (PDB:1ZUD) (PUBMED:32239579)			COG0476	Molybdopterin biosynthesis			MIDFTDEQIERYSRHIILPEVGGQGQQKMLEAKVLLLGAGGLGSPAAYYLAAAGIGNLGIIDFDRVDLSNLQRQIIHSTKRIGMLKTESAKKTIQDLNPDVKVTLYNEKLDSKNIMKLI----------------------------------------------------------------------------------------------------------------------------------------------------------------------------------------------------------------------------------------------------------------------------
92	GC_00000008	core	N_gracilis	285	5	10	3	0	0.795205	0.74473	0.76914	H|P	Coenzyme transport and metabolism|Inorganic ion transport and metabolism			COG0476|COG0607	Molybdopterin or thiamine biosynthesis adenylyltransferase (ThiF) (PDB:1ZUD) (PUBMED:32239579)|Rhodanese-related sulfurtransferase (PspE) (PDB:1TQ1)			COG0476|COG0607	Molybdopterin biosynthesis|Urea cycle	K11996	adenylyltransferase and sulfurtransferase [EC:2.7.7.80 2.8.1.11]	-MSLTQDQINRYSRHLLLPEVGVEGQEKICNSKVLCIGTGGLGSPVSLYLAAAGVGTLGLIDFDVVDQSNLQRQIAHGESTVGVLKTESAKARIKDINSDVDVVVYNERLTSENALRIFQDWDVIVDGTDNFPTRYLANDACVLLDKPYVYGCILRFEGQVSVFNHADGPCYRCLYPEPPPPGLVPSCAEGGVLGVLCGIIGCLQTNEALKIILGKGDPMGGRLLIFDSLATKFREMKLRRDKNCPICGDNPTIKELIDYEQFCGIMPAAAEDEEADRAMEIEPTAVKAMLDAGKSFRFIDVRGEGERQICRIDAATMIPLDVIEERNPEKLNGLQKTDEIVIHCKSGVRSLKAAKALKSMGFDNVKSMRGGILEWSEKIDTSIPQY
93	GC_00000008	core	SAG1a	2009	5	10	3	0	0.795205	0.74473	0.76914	H	Coenzyme transport and metabolism			COG0476	Molybdopterin or thiamine biosynthesis adenylyltransferase (ThiF) (PDB:1ZUD) (PUBMED:32239579)			COG0476	Molybdopterin biosynthesis	K21029	molybdopterin-synthase adenylyltransferase [EC:2.7.7.80]	MIEFTDEQIERYSRHIILPEVGGSGQQKMLEARVLLLGAGGLGSPAAYYLAAAGIGNLGIVDFDQVDLSNLQRQIIHSTERIGMLKTESAKKTIEALNPDVNVTLHNEKMDSNNIMSLIKDYDYVVDGSDNFPTRYLVNDACVMKNKTLIHGSIYRFEGQVTVFKPDDGPCYRCLYPEPPPPGMAPNCQEGGVLGVLAGVIGNLQVVEVLKLILGIGKPLVGKLLIYDALNTEFRNLRLRRDANCPICGEKPTIKELVDYEEFCGL-QR----------------------------------------------------------------------------------------------------------------------
94	GC_00000008	core	SAG1a	568	5	10	3	0	0.795205	0.74473	0.76914	H|P	Coenzyme transport and metabolism|Inorganic ion transport and metabolism			COG0476|COG0607	Molybdopterin or thiamine biosynthesis adenylyltransferase (ThiF) (PDB:1ZUD) (PUBMED:32239579)|Rhodanese-related sulfurtransferase (PspE) (PDB:1TQ1)			COG0476|COG0607	Molybdopterin biosynthesis|Urea cycle	K11996	adenylyltransferase and sulfurtransferase [EC:2.7.7.80 2.8.1.11]	-MSLSQDQIARYSRHLLLPEVGVEGQEKLCDAKVLCIGTGGLGSPLGLYLAAAGIGKLGLVDFDVVDQSNLQRQVMHGESTVGKLKVDSAKNRLADINSDVEVVTYNIRLSSENAIEIFKGYDIIVDGTDNFPTRYLANDAAVLLGKPYIYGCILRFEGQASVFYSKEGPCYRCLYPEPPPPGLVPSCAEGGVLGILPGVVGLIQATEVVKLILKKGDTLVGRLMLFDALAMKFREMKLRKDKDCPICGENPTITELIDYEQFCGI-PSAAEEEADNAKWEISPEEVKQKLDGPDNFTLVDVREPSEYDICRIGGSILIPLGKIEEMEPKNLNDISKNDQIILHCKAGVRSLKAAKALKQMGFEDVKSMSGGIEEWSEKIDPSIPKY
95	GC_00000009	core	NOB1	214	5	10	2	0	0.719122	0.855232	0.781293	V	Defense mechanisms			COG1132	ABC-type multidrug transport system, ATPase and permease component (MdlB) (PDB:2HYD)					K11085	ATP-binding cassette, subfamily B, bacterial MsbA [EC:3.6.3.-]	MAWGYHAFSRFFHIIFLYRSVLQDMKEFAKILKYARPYTKSIVFAFVCLLLTSMASLILPLIVRNMINAVVVMKNADLLNDLTRDLVIIILFQAVFAVTHNYILGFAGHRVTTDFRIELFAHIQSLSLQFFQGRRVGEILSRMSNDITVIQNALVSIPVAVLRQSITLVGALAIIFYLNWKLTGLILLVLTPLMLFARIFGKRLRNLSENVQDKIAQAQVVLEEVASSIKIVKSYTREPYEKKRFENEIENAFEKAIDKIRISAFFGPFILGLTFLVSAMLIWYGGQQVMQGATTPGELAAFFLYALIMAGPIGTFVRIYTQLQEALGAVRRVYEILDTRPIIENPENPVQLTSLKGHIHFDKVVFGYKEDTSVLKDVNFEVHPGETIALVGPSGAGKS…
96	GC_00000009	core	NOB1	574	5	10	2	0	0.719122	0.855232	0.781293	V	Defense mechanisms			COG1132	ABC-type multidrug transport system, ATPase and permease component (MdlB) (PDB:2HYD)					K11085	ATP-binding cassette, subfamily B, bacterial MsbA [EC:3.6.3.-]	------------------------MKNYKRLLQLLLPYKTALGVGSVFLIAASATNLAVPLFVRNLVDIVMVEKNLNHLNDIAITIGFLFLIQLVCQTIHNYLFDVTEKRVISDFRKDLFDHLHTMSVSYFVKRRTGEVMSRMTNDVTTIENIVTDLPATALQQSIRLVGGIVIIIYMNWKLTFMILVLAPVLVLFAKTFGRKLKKLSTEIQDKLAVSTTILEENISCYQIVKSFVRDRLESERFSNAIEDSFRSARRRVIISSFFGPSIGFIAFSTSLVLLWYGGREVITGGISPGELIAFILYATIIAGPMGSFARMYTRLQEGLGASERLFELLDTSGEVRDLPDAKPMPPISGRVEFDDTCFHYREDREVIKNISFTVEPGQMIALVGPSGAGKT…
97	GC_00000009	core	NOB2	1231	5	10	2	0	0.719122	0.855232	0.781293	V	Defense mechanisms			COG1132	ABC-type multidrug transport system, ATPase and permease component (MdlB) (PDB:2HYD)					K11085	ATP-binding cassette, subfamily B, bacterial MsbA [EC:3.6.3.-]	------------------------MKEFAKILKYARPYTKSIVFAFVCLLLTSMVSLVLPLIVRNMINAVVVLKNSDLLNDLTRDLVIIILFQAVFAVTHNYILGFVGHRVTTDFRIELFSHIQSLSLRFFQGRRVGEILSRMSSDITVIQNALVSIPVAVLRQSITLVGAMAIIFYLNWKLTGLILFVLTPLMLFARIFGKRLRNLSENVQDKIAQAQVVLEEVASSIKIVKSYTREPYEKKRFENEIEDAFEKAIGKIRISAFFGPFVLGLTFLVSTILIWYGGQQVMQGATTPGELAAFFLYALIMAGPIGTFVRIYTQLQEALGAIRRVYEILDTRPIINNPENPVKPTSLKGHIHFDKVVFGYEEDNPVLNEVSFEVRPGETVALVGPSGAGKS…
98	GC_00000009	core	NOB2	447	5	10	2	0	0.719122	0.855232	0.781293	V	Defense mechanisms			COG1132	ABC-type multidrug transport system, ATPase and permease component (MdlB) (PDB:2HYD)					K11085	ATP-binding cassette, subfamily B, bacterial MsbA [EC:3.6.3.-]	------------------------MKNYKRLLQLLLPYKKALIVGSLFLIAASATNLAVPLFIRNLVDIVMVEKNLDSLNDIAITISFLFLIQLVCQTTHNYLFDVTEKRVIADFRKNLFDHLHTMSVSYFVKRRTGEVMSRMTNDVTTIENIVTDLPATALQQSIRLVGGIIIIIYMNWKLTFMILVLAPVLVLFAKTFGRRLKKLSTEIQDKLAVSTTILEENISCYQIVKSFVRDRLESERFSNAIEDSFQSARKRVIISSFFGPSIGFIAFSTSLVLLWYGGREVITGGISPGELIAFILYATIIAGPMGSFARMYTRLQEGLGASERLFELLDTYGDVRDQPDAKPMPPISGRVEFDSTRFHYRKDREVIKNISFTVEPGQMIALVGPSGAGKS…
99	GC_00000009	core	NOB3	505	5	10	2	0	0.719122	0.855232	0.781293	V	Defense mechanisms			COG1132	ABC-type multidrug transport system, ATPase and permease component (MdlB) (PDB:2HYD)					K11085	ATP-binding cassette, subfamily B, bacterial MsbA [EC:3.6.3.-]	------------------------MQNYRRLLQLLLPYKAALFAGSIFLIAASAMNLAIPLFVRNLVDVVMLEKNLDRLNNITIAIGFLFLLQLICQTIHNYLFDVTEKRVIADFRKNLFNHLHTMSISFFVKRRTGEIVSRMTNDVTTIENIITDLPATVLQQSIRLMGGVIIIIYMNWKLTFMILVLAPVLVLFARTFGRKMKRLSTEIQDKLAVSTTILEENISCYQVVKSFVRDKLELERFSNAIEDSFQSARSRVIISSFFGPTIGFIALSTSLILLWYGGREVITGGISPGELIAFILYAAIIAGPMGSFARMYTRLQEGLGASKRLFELLDMHGEVRDLPDARPMPSIAGRVEFDGVRFHYRKEQEVLKDISLTIEPGQMIALVGPSGAGKS…
100	GC_00000009	core	NOB3	416	5	10	2	0	0.719122	0.855232	0.781293	V	Defense mechanisms			COG1132	ABC-type multidrug transport system, ATPase and permease component (MdlB) (PDB:2HYD)							------------------------MKDFTKILKYARPYSKSIAFAFICLVLTSVISLVLPLIVRNMINAVVVLKNSTLLNNLTRDLVLIILLQAVFAVTHNYIMGFVGHRVTTDFRIELFSHIQSLSLRFFQGRRVGEILSRMSNDVSVIQSALVSIPVAVLRQSITLIGALVIICYLNWKLTGLILL-------------------------------------------------------------------------------------------------------------------------------------------------------------------------------------------------------------------…
101	GC_00000009	core	N_gracilis	850	5	10	2	0	0.719122	0.855232	0.781293	V	Defense mechanisms			COG1132	ABC-type multidrug transport system, ATPase and permease component (MdlB) (PDB:2HYD)					K11085	ATP-binding cassette, subfamily B, bacterial MsbA [EC:3.6.3.-]	------------------------MKEFSKILHYARPYTKNIVLAFLCLALTSVITLILPLIVRNMINAVVVQNNVEALNSLTFDLVVIITFQMVFGVTTNYILGFVGNRITADFRMEFFGHIQKLSLSFFHSRRVGEILSRMGNDITVIQKALVTIPVAVFRQTITLLGGLAIIIYLNWKLTGLILLILPPLMLFARVFGKRLKDLSAQVQDRLANATVVLEEMVSSIKVVKSYTREPYEQKRFEEGIEDAFDAEVKKVKISAAFGPFILFLTFLVSTALVWYGGRQVMLGATTPGELAAFFLYAIIIAGPIGTFVRLYTQIQEALGAIRRVYEIMDLKPIVQQPENPVVLDRIEGRIDFDHVTFGYSPERPVIEDVTLSIHPGERVALVGPSGAGKS…
102	GC_00000009	core	N_gracilis	1784	5	10	2	0	0.719122	0.855232	0.781293	V	Defense mechanisms			COG1132	ABC-type multidrug transport system, ATPase and permease component (MdlB) (PDB:2HYD)					K11085	ATP-binding cassette, subfamily B, bacterial MsbA [EC:3.6.3.-]	------------------------MKYVRQLARFLHPYRTMLFWGSILLILASATNLAIPLFVKQLVDVVMVKKDVELLNDMAWIIALLFLSQMLFSTAHNYLYDITEKRVTTDFRKRIFRHIHKLSMSFFVKRRTGEIMSRMTNDISTIEGVITDLPATVLQQSIRLFGGIIIIIYMNWKLTFMILVLAPILVLFARYYGKRLRALSTEIQDKLSNSTTILEENLSGMAVVKSFVKQKLEIDRFEAAVEDSFESAKKRVKISAFFGPSIGFIAFITALVLLWYGGHQVIAGNISPGELIAFILYATIIAGPMGSFARLYTRIQEALGASQRIFDILNTEGEVKDIPGAQPMPAIVGKVEVKNLHFHYRPDQEVLKGLNFTAEPGEMVALVGPSGAGKT…
103	GC_00000009	core	SAG1a	1006	5	10	2	0	0.719122	0.855232	0.781293	V	Defense mechanisms			COG1132	ABC-type multidrug transport system, ATPase and permease component (MdlB) (PDB:2HYD)					K06147	ATP-binding cassette, subfamily B, bacterial	-----------------------------------------------------------------MINAVVVLKNSGLLNSLTRDLIIIILFQAAFAITHNYILGFIGHRVTADFRIELFSHIQSLSLRFFQGRRVGEILSRMSSDITVIQNALVSIPVAVLRQTIILFGALAIIFYLNWKLTGLILLVLPPLMLFARIFGKRLRVLTEKVQDKIAQALVVLEEVASSIKIVKSYTRESYEKKRFENEIESAFEQSIGKVRISSSFGPLILGLTFLVSTILIWYGGQQVMQGTTTPGELAAFFLYALIMAGPIGTFVKIYTQLQETLGAIRRVNEILDTKPLVNNPENPVKLTSLKGHVCFSEVIFGYGDGTPVLNNISFDIYPGKTVALIGPSGSGKS…
104	GC_00000009	core	SAG1a	1851	5	10	2	0	0.719122	0.855232	0.781293	V	Defense mechanisms			COG1132	ABC-type multidrug transport system, ATPase and permease component (MdlB) (PDB:2HYD)					K11085	ATP-binding cassette, subfamily B, bacterial MsbA [EC:3.6.3.-]	------------------------MKNYKRLLNLLLPYKKTLIIGSVFLIAASATNLAVPLYIRNLVDIVMVEKNLDRLNSIALAISALFLVQLICQTIHNYLFDVTEKRVIADFRIKLFDHLHKMSVSYFVKRRTGEVMSRMTNDVTTIENIVTDLPATMIQQSIRLLGGVIIIIYMNWKLTFMILVLAPALALFARVFGRKLKKLSTEIQDKLAISTTILEENISCYQIVKSFVRDHLESKRFSKAIEESFKSARKRVIISAFFGPSIGFIAFSTSLVLLWYGGREVITGQISPGELIAFILYATIIAGPMGSFARMYTRLQEGLGASKRLFEFLDTQSDVQSLPNAQTMPKVSGRIEFDDTHFYYQKNREVIKDVSFTVEPGQTIALVGPSGAGKT…
105	GC_00000010	core	NOB1	1483	5	10	3	0	0.629106	0.83327	0.716936	E|P	Amino acid transport and metabolism|Inorganic ion transport and metabolism			COG0444	ABC-type dipeptide/oligopeptide/nickel transport system, ATPase component (DppD) (PDB:4FWI)					K02032	peptide/nickel transport system ATP-binding protein	#NAME?
106	GC_00000010	core	NOB1	973	5	10	3	0	0.629106	0.83327	0.716936	E	Amino acid transport and metabolism			COG4608	ABC-type oligopeptide transport system, ATPase component (AppF)					K02032	peptide/nickel transport system ATP-binding protein	MTIQTKTTQAPLLEVRNIKKHFQAKG--ISGETQTVYALNGISFTLREGETLGLVGESGCGKSTAARTVLRLIEPTAGEILYRNQDLLALRPDKMRSLRKEMQIIFQDPFASLNPRKRIDKILEEPFDIHGFTNPSKIKERVVGLLDKV--GLSSDQADKY----PHEFSGGQLQRIGIARAIALNPSLIVADEPVSALDVSIRAQVINLLLDLKESMQISYLFISHDMAIVRHFCDRVAVMYLGKIVELADSEPLYNKPQHPYTEALLAAIPSIDPETKKERMKI-KGDLPNAMDMPRGCAFHTRCPIREKQCEESIPQLKEARPGHHVACFLRE
107	GC_00000010	core	NOB2	1489	5	10	3	0	0.629106	0.83327	0.716936	E|P	Amino acid transport and metabolism|Inorganic ion transport and metabolism			COG0444	ABC-type dipeptide/oligopeptide/nickel transport system, ATPase component (DppD) (PDB:4FWI)					K02032	peptide/nickel transport system ATP-binding protein	MTTQLKPTPPILLKVKNLKKHFQAKDS--SGTTQTVYALNGISFILREGETLGLVGESGCGKSTAARTILRLIEPTAGEIFYREQNLLALGQNKLRSLRKEMQIIFQDPFASLNPRKQIGKILEEPFDIHGFTDPTEIQERVAWLLDKV--GLSSDQVDKY----PHEFSGGQLQRIGIARAIALNPSMVVADEPVSALDVSIRAQVINLLLDLKESMQISYLFISHDMAIVRHFCDRVAVMYLGKIVELADSESLYNVPQHPYTEALLAAIPSIDPESKKECVKI-KGDLPNAMNMPKGCAFHTRCPIREKRCEESIPQLKETRPGHHVACFLRE
108	GC_00000010	core	NOB3	702	5	10	3	0	0.629106	0.83327	0.716936	E|P	Amino acid transport and metabolism|Inorganic ion transport and metabolism			COG0444	ABC-type dipeptide/oligopeptide/nickel transport system, ATPase component (DppD) (PDB:4FWI)					K02032	peptide/nickel transport system ATP-binding protein	--------MTPLIHIRSLKKYFPVYGGFFSRVLGQVKAVDDVSLDIAERETLGLVGESGCGKTTVGRMSIRLIEPTAGEVRFNGSNLLELEPKALVTLRPKMQIIFQDPYSSLNPRFTVERIIGEAMLIHGLADRSTLKSKVGEIMGKV--GLPVSFMNRY----PHEFSGGQRQRIGIARALALNPRYLVCDEPVSALDVSIQAQIINLLQLLQE------------------------------------------------------------------------------------------------------------------------
109	GC_00000010	core	NOB3	1621	5	10	3	0	0.629106	0.83327	0.716936	E|P	Amino acid transport and metabolism|Inorganic ion transport and metabolism			COG0444	ABC-type dipeptide/oligopeptide/nickel transport system, ATPase component (DppD) (PDB:4FWI)							#NAME?
110	GC_00000010	core	NOB3	552	5	10	3	0	0.629106	0.83327	0.716936	E|P	Amino acid transport and metabolism|Inorganic ion transport and metabolism			COG0444	ABC-type dipeptide/oligopeptide/nickel transport system, ATPase component (DppD) (PDB:4FWI)					K02032	peptide/nickel transport system ATP-binding protein	MASSVKISDPVLLQARNLKKYFSAESSNYSRSSQTVRALDGVSFTLREGETLGLVGESGCGKSTAARTVLRLTEPTAGEVYFCGQNLFALSHNDLRPLRKEMQIIFQDPYASLNPRKRVRDILEEPFDIHRFVDGKERNERVAWLMERV--GLSADQGEKY----PHEFSGGQLQRVGIARAIALHPRLVVADEPVSALDVSIRAQVINLLLDLKESMAISYLFISHDMAVVRHFCDRIAVMYLGKIVELANSTQLYSTPQHPYTEALLQAIPRMDPGSKKQRLKV-RGDLPNAIDPPKGCAFQTRCPISEKQCEESIPPLKEIGSGHHAACFLRN
111	GC_00000010	core	N_gracilis	1833	5	10	3	0	0.629106	0.83327	0.716936	E|P	Amino acid transport and metabolism|Inorganic ion transport and metabolism			COG0444	ABC-type dipeptide/oligopeptide/nickel transport system, ATPase component (DppD) (PDB:4FWI)					K02032	peptide/nickel transport system ATP-binding protein	#NAME?
112	GC_00000010	core	N_gracilis	2775	5	10	3	0	0.629106	0.83327	0.716936	E|P	Amino acid transport and metabolism|Inorganic ion transport and metabolism			COG0444	ABC-type dipeptide/oligopeptide/nickel transport system, ATPase component (DppD) (PDB:4FWI)					K02032	peptide/nickel transport system ATP-binding protein	MHSSTPTNDAPLLVVENLKKVFR----------GGVRAVDGISFSIPENSTLGLVGESGCGKSTTGRAVLRLIDPTAGRIVFDGQDITTLSHTQMVPLRREMQVIFQDPYASLNPRMTVGRILEEPFRIHSGEQQSEHRDRVAELLCKV--GLSPDDAKRY----PHAFSGGQRQRIGIARAVALRPRFIVADEAVSALDVSIKAQILNLLQALQDEMSLSYLFISHDMGVVEMFCDRVAVMYLGRIVEMASAETLYASPSHPYTEALLDAIPKMDGNRPREKNKIVAGDAPNASNPPAGCAFHPRCPIMEKQCETEVPDLKEVEPGHWVACHLRS
113	GC_00000010	core	SAG1a	1862	5	10	3	0	0.629106	0.83327	0.716936	E|P	Amino acid transport and metabolism|Inorganic ion transport and metabolism			COG0444	ABC-type dipeptide/oligopeptide/nickel transport system, ATPase component (DppD) (PDB:4FWI)					K02032	peptide/nickel transport system ATP-binding protein	#NAME?
114	GC_00000010	core	SAG1a	1497	5	10	3	0	0.629106	0.83327	0.716936	E|P	Amino acid transport and metabolism|Inorganic ion transport and metabolism			COG0444	ABC-type dipeptide/oligopeptide/nickel transport system, ATPase component (DppD) (PDB:4FWI)					K02032	peptide/nickel transport system ATP-binding protein	MKTQIESPHPVLLEVKNLKKHFQVKVP--NHETQTVHALNGISFLLHEGETLGLVGESGCGKSTAARAILRLVEPTSGEVFYRNHNLMTLKQNKLRSLRKEMQIIFQDPLASLNPRKLIKKILEEPFDIHGFSKSKEKEDRASSLLKRV--GLTPDQAEKY----PHEFSGGQLQRIGIARAIALNPSLIIADEPVSALDVSIRAQIINLLLDLKESMRISYLFISHDMTIVRHFCDRVAVMYLGKIVEIADSASLFSNPRHPYTEALLAAVPSINLDSKKQNLKI-KGDLPNAIDIPKGCVFYSRCPIREKKCEQSAPQLTGEYSLHQVACFLRE
125	GC_00000012	core	NOB1	1602	5	10	2	0	0.778642	0.853333	0.814279	O	Posttranslational modification, protein turnover, chaperones			COG0652	Peptidyl-prolyl cis-trans isomerase (rotamase) - cyclophilin family (PpiB) (PDB:4DGD)					K03768	peptidyl-prolyl cis-trans isomerase B (cyclophilin B) [EC:5.2.1.8]	#NAME?
126	GC_00000012	core	NOB1	1601	5	10	2	0	0.778642	0.853333	0.814279	O	Posttranslational modification, protein turnover, chaperones			COG0652	Peptidyl-prolyl cis-trans isomerase (rotamase) - cyclophilin family (PpiB) (PDB:4DGD)					K03768	peptidyl-prolyl cis-trans isomerase B (cyclophilin B) [EC:5.2.1.8]	MKAFTRDLMVVLLSVLLFATVASAEEIAVLETHFGKVEIGFLADKAPGHVKNFKDLVRKGFYDGTSFHRVIPGFMIQGGDSFSKTEPGNRMKHGMGGPGYSIKAEFNDTKHRRGVLSMARSSDPDSAGSQFFIVVKDSFFLDGKYTAFGKVLSGMDVVDKIVNSPRDRRDNPNTRIEMK-VQIINR
127	GC_00000012	core	NOB2	428	5	10	2	0	0.778642	0.853333	0.814279	O	Posttranslational modification, protein turnover, chaperones			COG0652	Peptidyl-prolyl cis-trans isomerase (rotamase) - cyclophilin family (PpiB) (PDB:4DGD)					K03768	peptidyl-prolyl cis-trans isomerase B (cyclophilin B) [EC:5.2.1.8]	#NAME?
128	GC_00000012	core	NOB2	429	5	10	2	0	0.778642	0.853333	0.814279	O	Posttranslational modification, protein turnover, chaperones			COG0652	Peptidyl-prolyl cis-trans isomerase (rotamase) - cyclophilin family (PpiB) (PDB:4DGD)					K03768	peptidyl-prolyl cis-trans isomerase B (cyclophilin B) [EC:5.2.1.8]	MKALTRNLMAVLLSVLLFAAVVSAEEIAVLETHFGKIEIGFLADKAPGHVKNFKDLTRKGFYDGTSFHRVIPGFMIQGGDSFSKTEPGNKMKHGMGGPGYSIKAEFNDTKHQRGVLSMARSSDPDSAGSQFFIVVKDSFFLDGKYTAFGKVLSGMDVVDKIVNSPRDRRDNPNTRVEMK-IKIINR
129	GC_00000012	core	NOB3	851	5	10	2	0	0.778642	0.853333	0.814279	O	Posttranslational modification, protein turnover, chaperones			COG0652	Peptidyl-prolyl cis-trans isomerase (rotamase) - cyclophilin family (PpiB) (PDB:4DGD)					K03768	peptidyl-prolyl cis-trans isomerase B (cyclophilin B) [EC:5.2.1.8]	#NAME?
130	GC_00000012	core	NOB3	850	5	10	2	0	0.778642	0.853333	0.814279	O	Posttranslational modification, protein turnover, chaperones			COG0652	Peptidyl-prolyl cis-trans isomerase (rotamase) - cyclophilin family (PpiB) (PDB:4DGD)					K03768	peptidyl-prolyl cis-trans isomerase B (cyclophilin B) [EC:5.2.1.8]	#NAME?
131	GC_00000012	core	N_gracilis	1352	5	10	2	0	0.778642	0.853333	0.814279	O	Posttranslational modification, protein turnover, chaperones			COG0652	Peptidyl-prolyl cis-trans isomerase (rotamase) - cyclophilin family (PpiB) (PDB:4DGD)					K03768	peptidyl-prolyl cis-trans isomerase B (cyclophilin B) [EC:5.2.1.8]	#NAME?
132	GC_00000012	core	N_gracilis	1351	5	10	2	0	0.778642	0.853333	0.814279	O|O	Posttranslational modification, protein turnover, chaperones|Posttranslational modification, protein turnover, chaperones			COG0652|COG1287	Peptidyl-prolyl cis-trans isomerase (rotamase) - cyclophilin family (PpiB) (PDB:4DGD)|Asparagine N-glycosylation enzyme, membrane subunit Stt3 (Stt3) (PDB:2LGZ)					K03768	peptidyl-prolyl cis-trans isomerase B (cyclophilin B) [EC:5.2.1.8]	MHNLIRVVFITIFMAWGISSTVWAGEIAVIQTKFGNMKIEFFEDQAPGHVKNFKDLAKKGFYDGTLFHRVIPGFMIQGGDPNTRNQ--QREMHGMGGPGYTIDAEFSNIPHDRGIVSMARAQDPNSAGSQFFIVVKDAHFLDKKYTVFGRVTEGMEVADKIVSQRRDHNDNPFDPIAMKVIIKKDK
133	GC_00000012	core	SAG1a	372	5	10	2	0	0.778642	0.853333	0.814279	O	Posttranslational modification, protein turnover, chaperones			COG0652	Peptidyl-prolyl cis-trans isomerase (rotamase) - cyclophilin family (PpiB) (PDB:4DGD)					K03768	peptidyl-prolyl cis-trans isomerase B (cyclophilin B) [EC:5.2.1.8]	MKALTRNLVVVLLSTLLLTAVVSAQEIAVIETKFGKIEIQFFKDKAPGHVKNFKDLAKKGFYDGTIFHRVIPGFMIQGGDPNTKSD--DRSNHGMGGPGYSIKAEFNDTPHKRGILSMARSQDPNSAGSQFYIVVKDSAFLDGKYTAFGKVLSGMTVADQIVNAPRDRGDNPNERIEMK-VKVINR
134	GC_00000012	core	SAG1a	371	5	10	2	0	0.778642	0.853333	0.814279	O	Posttranslational modification, protein turnover, chaperones			COG0652	Peptidyl-prolyl cis-trans isomerase (rotamase) - cyclophilin family (PpiB) (PDB:4DGD)					K03768	peptidyl-prolyl cis-trans isomerase B (cyclophilin B) [EC:5.2.1.8]	#NAME?
135	GC_00000013	core	NOB1	550	5	9	2	0	0.722538	0.866149	0.787852	C|P	Energy production and conversion|Inorganic ion transport and metabolism			COG2010|COG3258	Cytochrome c, mono- and diheme variants (CccA) (PDB:1A2S)|Thiosulfate dehydrogenase TsdA, contains C-terminal cytochrome c domain (TsdA) (PUBMED:32457501)							#NAME?
136	GC_00000013	core	NOB1	1606	5	9	2	0	0.722538	0.866149	0.787852	C|P	Energy production and conversion|Inorganic ion transport and metabolism			COG2010|COG3258	Cytochrome c, mono- and diheme variants (CccA) (PDB:1A2S)|Thiosulfate dehydrogenase TsdA, contains C-terminal cytochrome c domain (TsdA) (PUBMED:32457501)							-------------MKKKFILFIAVIFTLAMVSSAYAGK---CPQPRKTKSAPGSISKKDNTKKANKANGEKLYQKKAKPMACKMCHGAK------GGGDGKLGKALKP--SPRDFTCKKTMKKVSAGQMYWIIKNGSKGTGMAPMK--LKDKEIWDVIKYIREDLM-
137	GC_00000013	core	NOB2	601	5	9	2	0	0.722538	0.866149	0.787852	C|P	Energy production and conversion|Inorganic ion transport and metabolism			COG2010|COG3258	Cytochrome c, mono- and diheme variants (CccA) (PDB:1A2S)|Thiosulfate dehydrogenase TsdA, contains C-terminal cytochrome c domain (TsdA) (PUBMED:32457501)							#NAME?
138	GC_00000013	core	NOB2	839	5	9	2	0	0.722538	0.866149	0.787852	C|P	Energy production and conversion|Inorganic ion transport and metabolism			COG2010|COG3258	Cytochrome c, mono- and diheme variants (CccA) (PDB:1A2S)|Thiosulfate dehydrogenase TsdA, contains C-terminal cytochrome c domain (TsdA) (PUBMED:32457501)							-------------MKKQFILFIAVIFTLAMVSSAYAGK---CPQPRKTKSAPGGISKKDNTAKANKANGKALYQKKSKPMACKMCHGAK------GGGDGKLGKALKP--APRDFTCKKTMKKVSAGQMFWIIKKGSKGTGMAPMK--LKDKEIWDVVKYIREDLM-
139	GC_00000013	core	NOB3	856	5	9	2	0	0.722538	0.866149	0.787852	C|P	Energy production and conversion|Inorganic ion transport and metabolism			COG2010|COG3258	Cytochrome c, mono- and diheme variants (CccA) (PDB:1A2S)|Thiosulfate dehydrogenase TsdA, contains C-terminal cytochrome c domain (TsdA) (PUBMED:32457501)							-------------MKKKIILLVAVIFTLAMVGSAYAAKD--CPQPRKTKKAPATVAKKKMPKSAKAANGKKIYTKTAKPMACKMCHGDK------GAGDGKLGKAFKAPLAPRNFTCKKTMKKISPGQMFWIIKNGSKGTGMVAHKKTLKDKEIWDVIKYIRKDLM-
140	GC_00000013	core	NOB3	1306	5	9	2	0	0.722538	0.866149	0.787852	C|P	Energy production and conversion|Inorganic ion transport and metabolism			COG2010|COG3258	Cytochrome c, mono- and diheme variants (CccA) (PDB:1A2S)|Thiosulfate dehydrogenase TsdA, contains C-terminal cytochrome c domain (TsdA) (PUBMED:32457501)							#NAME?
141	GC_00000013	core	N_gracilis	1356	5	9	2	0	0.722538	0.866149	0.787852	C|P	Energy production and conversion|Inorganic ion transport and metabolism			COG2010|COG3258	Cytochrome c, mono- and diheme variants (CccA) (PDB:1A2S)|Thiosulfate dehydrogenase TsdA, contains C-terminal cytochrome c domain (TsdA) (PUBMED:32457501)							#NAME?
142	GC_00000013	core	N_gracilis	1026	5	9	2	0	0.722538	0.866149	0.787852	C|P	Energy production and conversion|Inorganic ion transport and metabolism			COG2010|COG3258	Cytochrome c, mono- and diheme variants (CccA) (PDB:1A2S)|Thiosulfate dehydrogenase TsdA, contains C-terminal cytochrome c domain (TsdA) (PUBMED:32457501)							MLYHRPRLKRTEGTRATTVLALLTLGLVLASAPALAAKD--CPQPRKTKTAPSKFQKMEIPKTASAQNGETLFQKSAKPMACKMCHGDK------GDGKGPLGKALKP--APRNFTCAKTMNDISPGQMFWVIKNGSPGTGMVAHGKQLSDKEIWDLVKYINTSLAK
143	GC_00000013	core	SAG1a	367	5	9	2	0	0.722538	0.866149	0.787852	C|P	Energy production and conversion|Inorganic ion transport and metabolism			COG2010|COG3258	Cytochrome c, mono- and diheme variants (CccA) (PDB:1A2S)|Thiosulfate dehydrogenase TsdA, contains C-terminal cytochrome c domain (TsdA) (PUBMED:32457501)							-------------MKKQFVLFIAAIFTFAMVSSAYAAKKAECPQPRKTKSAPASTAKQDKTAKANKANGKKIYHKTAKPMACKMCHGDKKDPGGLGAGVGKLGAAFKSPVAPRNFKCKATMKKISAGQMFWIIKNGSKGTGMVAHKKTLKDKEIWDVIKYIREDLK-
144	GC_00000014	core	NOB1	974	5	9	2	0	0.683822	0.95852	0.798198	E|P	Amino acid transport and metabolism|Inorganic ion transport and metabolism			COG0444	ABC-type dipeptide/oligopeptide/nickel transport system, ATPase component (DppD) (PDB:4FWI)					K02031	peptide/nickel transport system ATP-binding protein	--MPTPELRVKNLKVAFTTGDEELIAVHGISYQLNRGETLALVGESGSGKTVSALSVLRLIPEPPGKILSGEILFDDKDLLKLQAKELRERRGRDIAMIFQDPMTSMNPVLTIGEQIIETLLRHTPLSRSGARVKTIDLLNQVDIPFPEQKLDQYPHQFSGGMRQRVMIAMALSCSPRVLIADEPTTALDVLIQAQIIELLKQIKKESQMSILLITHDLGVVAEIAQRVMVMYAGDIVETGPVSKLFRASLHPYTSGLINSVPALKATPQKNFRLSEISGTVPSLSQIPSGCPFHPRCPSAETRCRTDKPRLKEI--APDHAVSCWLHP--------
145	GC_00000014	core	NOB1	1482	5	9	2	0	0.683822	0.95852	0.798198	E|P	Amino acid transport and metabolism|Inorganic ion transport and metabolism			COG0444	ABC-type dipeptide/oligopeptide/nickel transport system, ATPase component (DppD) (PDB:4FWI)					K15583	oligopeptide transport system ATP-binding protein	---MPPLLSIDNLSTSFHTDDAVVKAVRGIDLQIGHGETLAIVGESGCGKSVTALSILRLLAMPPASFDSGSIKFNGNDLLHLPEKEMRNVRGNDISMIFQEPMTSLNPIFTVGDQISEAIVLHQNKTSAEAREHVLDLLKKVAIPSPETRIDQYPHELSGGMKQRVMIAIAIACRPSLLIADEPTTALDVTIQAQILNLLSSLKQETRMSILLITHNLGIVAQFADRVAVMYAGKIVEESPVETLFDNPTHPYTRGLLNSLPG----DDRERKLESIPGAVPHPSYFPEGCSFHPRCKDIMPVCKQQQPPEINMTDTANHRTACWLYETTSQENS-
146	GC_00000014	core	NOB2	1490	5	9	2	0	0.683822	0.95852	0.798198	E|P	Amino acid transport and metabolism|Inorganic ion transport and metabolism			COG0444	ABC-type dipeptide/oligopeptide/nickel transport system, ATPase component (DppD) (PDB:4FWI)					K02031	peptide/nickel transport system ATP-binding protein	--MSVPELWVKNLKVAFTTADEELVAVRGISYQLNRGETLALVGESGSGKTVSALSVLRLIPEPPGKILSGEILFDDQDLLKLTAKELRERRGRDIAMIFQDPMTSMNPVLTIGEQIIETLLRHTPLSRKEAQDKTIHLLKQVDIPSPEQKLDQYPHQFSGGMRQRVMIAMALSCSPRILIADEPTTALDVLIQAQILDLLKQIKKESQMSILLITHDLGVVAEIAQRVMVMYAGDIVETGPVDELFKSPLHPYTSGLINSVPTLESIPQKDSKLNEIPGTVPSLSKIPSGCPFHPRCPSVESRCRTDKPHLKET--APGHAVSCWLHP--------
147	GC_00000014	core	NOB3	553	5	9	2	0	0.683822	0.95852	0.798198	E|P	Amino acid transport and metabolism|Inorganic ion transport and metabolism			COG0444	ABC-type dipeptide/oligopeptide/nickel transport system, ATPase component (DppD) (PDB:4FWI)					K02031	peptide/nickel transport system ATP-binding protein	--MPTSELQVQNLKIAFSSNGEEQVAVRGISYHLNQGETLALVGESGCGKTVSALSILRLIPQPPGKILDGKILFGKDDLLKLPAKELRERRGRDIAMIFQDPMTCLNPVLTVGEQIIETLLRHTAITRTAARKKTIELLRQVDIPSPEQKLNQYPHQLSGGMRQRTMIAMAVSCSPRVLIADEPTTALDVLVQAQILDLLAQLKEETLMSILLITHDLGVVAEIAQRVLVMYAGEIVESGPVQGLFREPLHPYTTGLMNSVPTLEHGQEKIHRLSEISGTVPSLSQTPPGCPFHPRCPSAEARCRTEKPVLKEA--TPGHTVSCWLHQ--------
148	GC_00000014	core	NOB3	701	5	9	2	0	0.683822	0.95852	0.798198	E|P	Amino acid transport and metabolism|Inorganic ion transport and metabolism			COG0444	ABC-type dipeptide/oligopeptide/nickel transport system, ATPase component (DppD) (PDB:4FWI)					K02031	peptide/nickel transport system ATP-binding protein	MPPPSPLLDIENLSTSFDTDEGTVLAVRGIDLQVARGETLALVGESGCGKSVTALSTLRLLPMPPGRFDSGRIRFNSNDLMSLPEEAMESIRGNDISMIFQEPMTSLNPIFTVGDQIAEAIILHQDKTLEEARRVTLELLRKVAIPSPEQRIDQYPHELSGGMKQRVMIAMAIACRPALLIADEPTTALDVTIEAQILELLGSLRKEIGMAILLITHNLAIVAQFADRVSVMYSGKMVEEAPVEILFDSPMHPYTRGLLNSLPS----EDRERKLESIPGAVPHPAHLPRGCAFHPRCGDVMPCCREQDPPKFDISGSARHRTACWLYDNSAMENS-
149	GC_00000014	core	N_gracilis	2774	5	9	2	0	0.683822	0.95852	0.798198	E|P	Amino acid transport and metabolism|Inorganic ion transport and metabolism			COG0444	ABC-type dipeptide/oligopeptide/nickel transport system, ATPase component (DppD) (PDB:4FWI)					K02031	peptide/nickel transport system ATP-binding protein	MTASNTELDIQNLTVSFTANGREVTAVNGISYKLNSGETLAVVGESGSGKTVSALSLLRLIPQPPGRIVSGKVLFRGRDLLALGDDALRAVRGNDIGMVFQEPMTSLNPVLTIGEQIVETLYAHRNIATPEAREVAIALLRQVEIPSPQSRWKCYPHELSGGQRQRAMIAMALACDPGILIADEPTTALDVLVQAQILEFLQRVQQERNMSVLLITHDLGLVANSAQRALIMYAGEIVETGPVRDLFSKPRHPYTMGLIESIPR-PGTKARRKRFHEMKGSVPALGSLPSGCPFHPRCPSAQQKCETEKPTLEAI--EPDRQVACWYPND-------
150	GC_00000014	core	N_gracilis	1834	5	9	2	0	0.683822	0.95852	0.798198	E|P	Amino acid transport and metabolism|Inorganic ion transport and metabolism			COG0444	ABC-type dipeptide/oligopeptide/nickel transport system, ATPase component (DppD) (PDB:4FWI)					K02031	peptide/nickel transport system ATP-binding protein	---MAPLLKIENLVTSFYIEEGKVESVRSVNLEIARGETVALVGESGCGKSVTALSVMRLVPTPPGRYESGRIVFNDREILKLSEEEMRDIRGNDIGMIFQEPMTSLNPIFTIGDQIIEAIVLHQNKTEAEARRLAIELLDRVRIPSPEQRIDQYPHELSGGMKQRVMIAIAISCRPALLIADEPTTALDVTIEAQILDVLANLRDETQMSILLITHNLGIVAQFADRVAVMYAGKIVEEAPVVELFEDPKHPYTRGLLRSLPK----DEPGKLLETIPGTVPNPVNLPSGCAFHPRCPDVMDECRREIPPVYRT--GPNQTAACYLYKTNAVAQES
151	GC_00000014	core	SAG1a	1498	5	9	2	0	0.683822	0.95852	0.798198	E|P	Amino acid transport and metabolism|Inorganic ion transport and metabolism			COG0444	ABC-type dipeptide/oligopeptide/nickel transport system, ATPase component (DppD) (PDB:4FWI)					K02031	peptide/nickel transport system ATP-binding protein	--MPTPELLVKNLKVSFAALKKELIAVRGISYQLNQGEILALVGESGCGKTVSALSILRLIQEPPGKIVSGEILFAGKDLLKLKKKELQDLRGKDIAMIFQDPMTSLNPVLTIGEQIIETLLRHTSLSRKKAREKSFRLLEQVEIPSPKQKLDQYSHQLSGGMRQRVMIAMALSCSPRILIADEPTTALDVLIQAQILSLLKKIKNDTQMSILLITHDLGVVAEVAERVMVMYAGEIVESGSINELFRSPLHPYTIGLMESIPTLESTQQKLSKLKEISGTVPSLSQVPFGCPFHPRCSAAETRCKTDKPKLKKI--SQTHSVSCWLH---------
152	GC_00000014	core	SAG1a	1863	5	9	2	0	0.683822	0.95852	0.798198	E|P	Amino acid transport and metabolism|Inorganic ion transport and metabolism			COG0444	ABC-type dipeptide/oligopeptide/nickel transport system, ATPase component (DppD) (PDB:4FWI)					K02031	peptide/nickel transport system ATP-binding protein	MPTRPPLLHIENLTTSFYTTDSVVQAVRGVNLHVNQAETLAIVGESGCGKSVTALSILRLIPMPPGRFDSGQIKFNNHDLLSLSESDMQKIRGNDISMIFQEPMTSLNPIFTIGDQIGEAIIQHQSTTGAEARKQTLELLHKVSIPSPEIRIDQYPHELSGGMKQRVMIAIAIACRPTLLIADEPTTALDVTIQDQILNLLSSLKEDSEMSILLITHNLGIVAQFADRVTVMYSGKIVEEATVDSLFENPMHPYTRGLLNSLPK----DDNESKLEPISGAVPHPAYLPKGCAFHPRCKDAMPRCQ-QQPPLTSATKENTHKVACWLYEEWVEDPL-
153	GC_00000015	core	NOB1	1626	5	9	2	0	0.67287	0.686608	0.679669	J	Translation, ribosomal structure and biogenesis			COG0220	tRNA G46 N7-methylase TrmB (TrmB) (PDB:1YZH) (PUBMED:19373903;16600901)			COG0220	tRNA modification	K03439	tRNA (guanine-N7-)-methyltransferase [EC:2.1.1.33]	MGLLTARPSSASFSTEDPCFIDTTERPDWQNLFGNNQSIKLEIGFGMGDFLIEMAVREPDSHFIGIDFSQEGILKLLARIKQLQLKNIRVAHGDVRKKIPLLFRDGELDTIFINFPDPWPRKRHLKRRLIKPGFVNLLARKLAPEGRVYLATDSAPYAHEILEYFNADALFQNMNQVSGFHGDRGNLPKTKYEKSFIYAGDKIHYLAYFRRVIAGPDSLAGKLRNKEPVKKEETHAPERLAGEAKSNDDILIEKFKNAEAQAKDACDLKQVADNLAEAGDKEWARKVYRKTEEKAQDSLDFNWLAYSVSEALSDKIWAGEIYQKAEEKAETSLDLNWLAYSISETLSNREWTRKLFKKAENTPGNIRELCDLADSVAETFGDRKWALRIYEKAESEAQE…
154	GC_00000015	core	NOB1	351	5	9	2	0	0.67287	0.686608	0.679669	J	Translation, ribosomal structure and biogenesis			COG0220	tRNA G46 N7-methylase TrmB (TrmB) (PDB:1YZH) (PUBMED:19373903;16600901)			COG0220	tRNA modification	K03439	tRNA (guanine-N7-)-methyltransferase [EC:2.1.1.33]	-MSFKNLISFDEIAESNVNFLDIDSRPDWEEVFGNSNPLNLEIGFGVGNFLIEMGIREPDENFIGMDFYHKGIRKVISRIDKYQVNNTRIVYGDAKEKIPLLFNDQELSRVYINFPDPWPKKRHHKRRLIKPTFIKTLSEKLKPGGEIHIATDFESYALEILEFFENEPTLKNKSGSGTFLLQKEGVPKTKYEKKFINAGERIFYLEFAK---------------------------------------------------------------------------------------------------------------------------------------------------------------------------------------------…
155	GC_00000015	core	NOB2	856	5	9	2	0	0.67287	0.686608	0.679669	J	Translation, ribosomal structure and biogenesis			COG0220	tRNA G46 N7-methylase TrmB (TrmB) (PDB:1YZH) (PUBMED:19373903;16600901)			COG0220	tRNA modification	K03439	tRNA (guanine-N7-)-methyltransferase [EC:2.1.1.33]	MGLLTARPSSAKFSTKDPCFIDIAEHPDWQCLFGNSQPIKLEIGFGMGDFLIEMAVKEPHSNFIGIDFSQEGVLKLLSLIKHLHLKNIRVAHGDVRNKIPLLFHDGELDTVFINFPDPWPRKRHKKRRLIKPGFANLVARKLAPEGHIYLATDSEPYALEILEYFNAEPSLQNINKESGFHEDRGNLPKTKYEKSFIYAGDKIHYLKYSRL---PQAEKTGE---KELLIEEAPPPPTQSAGKPKSNDEILTAKFKKAESQARDVCDLKQVADNLAEAGDKEWARKVYQNAEDKAQDSLDFNWLAYSISIALGDTEWAKSIYQKAEDRAESSLDLNWLAYSISETLGDTKWTRKLFKKSEDAPGNIRELCDLADSIAETFGDKEWTLGVYKKAENRAEA…
156	GC_00000015	core	NOB2	1169	5	9	2	0	0.67287	0.686608	0.679669	J	Translation, ribosomal structure and biogenesis			COG0220	tRNA G46 N7-methylase TrmB (TrmB) (PDB:1YZH) (PUBMED:19373903;16600901)			COG0220	tRNA modification	K03439	tRNA (guanine-N7-)-methyltransferase [EC:2.1.1.33]	-MSFKNLISFDEIAESNVNFLDIDSRPDWEEVFGNSNPLNLEIGFGVGNFLIEMGIREPDENFIGMDFYHKGIRKVISRIEKYQVNNVRIVYGDAKEKIPLLFNDQELSRVYINFPDPWPKKRHHKRRLIKPAFIKTLSEKLKPGGEIHIATDFESYALEILEFFEKELTLKNKNGSGTFLPQKEGIPKTKYEKKFINAGERIFYLEFVK---------------------------------------------------------------------------------------------------------------------------------------------------------------------------------------------…
157	GC_00000015	core	NOB3	428	5	9	2	0	0.67287	0.686608	0.679669	J	Translation, ribosomal structure and biogenesis			COG0220	tRNA G46 N7-methylase TrmB (TrmB) (PDB:1YZH) (PUBMED:19373903;16600901)			COG0220	tRNA modification	K03439	tRNA (guanine-N7-)-methyltransferase [EC:2.1.1.33]	MGLLTAKPSSAKIKEGDSWFLDTDERPDWQTQFGNRQPIKLEIGFGMGDFLIEMAAREPHHNFIGIDFYHKGIRKLMIRIRNLGLNNIRVVHGDVRNKIPLLFQDGALDTIYINFPDPWPKKRHKKRRLIKPELVKLLAQKLAPIGRVCLATDSGTYAREMLEYFNACSLFQNMERKSGFLEDRGDLPKTKFEKSFIYAGDKIHYLEYFRL-AGDRKTEKSK---KIPLAEEKTNESKESGSKVEANDKLLFEKLKNAESSAKDACDLKKVADNLADAGNKEWAKKVYRKATDRAQDSLDFNWLAYSISETLGDKGWAREIYKQAECNAENGLEFNWLAYSISETLGDKDWAKKLYKRAEGQTENIRELCDLADSISETLGDKNWAGEIYKQAEDKAEE…
158	GC_00000015	core	NOB3	1452	5	9	2	0	0.67287	0.686608	0.679669	J	Translation, ribosomal structure and biogenesis			COG0220	tRNA G46 N7-methylase TrmB (TrmB) (PDB:1YZH) (PUBMED:19373903;16600901)			COG0220	tRNA modification	K03439	tRNA (guanine-N7-)-methyltransferase [EC:2.1.1.33]	-MSLKNLISFDEIAESNPNFLDIDYEPGWEAVFGNTNPLNLEVGFGVGNFLIEMAIREPDENFIGMDFYHKGIRKVITRIGRYQVSNIRIVYGDAKEKLPILFNEAELSRVYINFPDPWPKKKHHKRRLIKPAFIKNLAAKLKPGGEIHIATDYEPYAIEILEFFEAEPLLTNKSGYRTFLAQKEGTPQTKYEKKFINSGEKIFYLEFVKQ--------------------------------------------------------------------------------------------------------------------------------------------------------------------------------------------…
159	GC_00000015	core	N_gracilis	2545	5	9	2	0	0.67287	0.686608	0.679669	J	Translation, ribosomal structure and biogenesis			COG0220	tRNA G46 N7-methylase TrmB (TrmB) (PDB:1YZH) (PUBMED:19373903;16600901)			COG0220	tRNA modification	K03439	tRNA (guanine-N7-)-methyltransferase [EC:2.1.1.33]	--MAKNYLPFEKV-QAHPCFLDIAEWPDWRKVFGNDKPLKLEIGFGNGNFLIDMAVREPDSNFVAMDFYHKGIRKVITRLDRLQIPNVRLAYGDAKERIPGIFLDGELDEVYINFPDPWPKKRHHKRRLMKPPFIAMLSRKLKMEGSLRLATDHEEYFHEMIEFLNAESSLQNRHPDKGYITFREDTPRTKYERNFINAGKQIYYMDFIK---------------------------------------------------CAEVAEPEPVSPALAP--------------------------------------------------------------------------------------------------------------------------…
160	GC_00000015	core	SAG1a	352	5	9	2	0	0.67287	0.686608	0.679669	J	Translation, ribosomal structure and biogenesis			COG0220	tRNA G46 N7-methylase TrmB (TrmB) (PDB:1YZH) (PUBMED:19373903;16600901)			COG0220	tRNA modification	K03439	tRNA (guanine-N7-)-methyltransferase [EC:2.1.1.33]	MSLMTARASLEKFSIKDPCFLDIKTHPDWTNIFGNANALKIEIGFGMGDFLIEMAAREPHSNFIGVDFSKSGVQSLLTKVKAYRLGNIRAVYGDARSKLSALFRDEELETVYVNFPDPWPRKRHLKRRLFNPEFVNLIAQKLGSRGHVYLATDSESYAQQMMEYFDAEPFCQNMNQPSGFLDSRKGLPKTKYEKSFIYAGEKTYYLEYSRLLIASKPENPAK---KNFLKNKNIPALTDAEKQFKSNDHLLTKKFQSDEANAEDTCDLKVVADSIAEAGDKKWAKKVYKKAEEKARDSLDFNWLAYSIAKILGDSNWARSIYIKAEGKSKSSLELNWLAYSIFETLHDKEWVKNLYKKAANMPGNIRELCDLADSIHETFGEVHWVKKIYHLAEEKVEE…
161	GC_00000015	core	SAG1a	823	5	9	2	0	0.67287	0.686608	0.679669	J	Translation, ribosomal structure and biogenesis			COG0220	tRNA G46 N7-methylase TrmB (TrmB) (PDB:1YZH) (PUBMED:19373903;16600901)			COG0220	tRNA modification	K03439	tRNA (guanine-N7-)-methyltransferase [EC:2.1.1.33]	-MSFKNLISFEEIAENSSNFLNIDTRPDWEELFGNRNPLNLEVGFGVGNFIIEMGIREPNENFIGIDFYHKGIRKVITRIAKYEICNARIVYGDAKEKIPLLFTSEELNRVYINFPDPWPKKRHHKRRLIKPDFIKVLVEKLKFGGEIHIATDHEAYAMEILDFFEKDRVLKNKNGLGTFLLQKEGIPKSKYEKKFISAGERIFYLEYKK---------------------------------------------------------------------------------------------------------------------------------------------------------------------------------------------…
171	GC_00000017	core	NOB1	1056	5	9	3	0	0.74212	0.810036	0.774592	T|E	Signal transduction mechanisms|Amino acid transport and metabolism			COG0347	Nitrogen regulatory protein PII (GlnK) (PDB:2GW8) (PUBMED:24610711)					K04751	nitrogen regulatory protein P-II 1	---------------MKKVEAIIKPFKLDEVKDQLNEIGVKGITVSEVKGFGRQKGHTELYRGAEYIVDFLPKIKMEVIISDALVDNVIDTIMKSAQTGRIGDGKIFVTNLEDTIRIRTGERGEDAI-
172	GC_00000017	core	NOB1	982	5	9	3	0	0.74212	0.810036	0.774592	T|E	Signal transduction mechanisms|Amino acid transport and metabolism			COG0347	Nitrogen regulatory protein PII (GlnK) (PDB:2GW8) (PUBMED:24610711)					K04751	nitrogen regulatory protein P-II 1	MSDKETDCTVFCANAMKKIQCYIQHKKLEEVREKLFELGVPGLSVIDAKGIGKPLSQFASMPDAK-APQFLPRVEITIVLEDEAVDEVVDTIAKTACTGNLGDGKIFILPVEEAIRIRTGERGKQALY
173	GC_00000017	core	NOB2	267	5	9	3	0	0.74212	0.810036	0.774592	T|E	Signal transduction mechanisms|Amino acid transport and metabolism			COG0347	Nitrogen regulatory protein PII (GlnK) (PDB:2GW8) (PUBMED:24610711)					K04751	nitrogen regulatory protein P-II 1	---------------MKKVEAIIKPFKLDEVKDQLNEIGVKGITVSEVKGFGRQKGHTELYRGAEYIVDFLPKIKMEVVISDALVDNVIDTIMKAAQTGRIGDGKIFVTNLEDTIRIRTGERGEDAI-
174	GC_00000017	core	NOB2	1505	5	9	3	0	0.74212	0.810036	0.774592	T|E	Signal transduction mechanisms|Amino acid transport and metabolism			COG0347	Nitrogen regulatory protein PII (GlnK) (PDB:2GW8) (PUBMED:24610711)							#NAME?
175	GC_00000017	core	NOB2	1496	5	9	3	0	0.74212	0.810036	0.774592	T|E	Signal transduction mechanisms|Amino acid transport and metabolism			COG0347	Nitrogen regulatory protein PII (GlnK) (PDB:2GW8) (PUBMED:24610711)					K04751	nitrogen regulatory protein P-II 1	---------------MKKIQCYIQHKKLEEVRGKLFELGVPGLSVIDAKGIGKPLSQFESTPDAK-VPQFLPRVEITIVLEDEAVDEVVDTIAKTAHTGNLGDGKIFILPVEEAIRIRTGERGK----
176	GC_00000017	core	NOB3	203	5	9	3	0	0.74212	0.810036	0.774592	T|E	Signal transduction mechanisms|Amino acid transport and metabolism			COG0347	Nitrogen regulatory protein PII (GlnK) (PDB:2GW8) (PUBMED:24610711)					K04751	nitrogen regulatory protein P-II 1	---------------MKKVEAIIKPFKLDEVKDKLNEIGVQGITVTEVKGFGRQKGHTELYRGAEYVVDFLPKLKMEIVIADAQVEEVTNTIVKAAQTGRIGDGKIFITSLEDTIRIRTGERGEEAV-
177	GC_00000017	core	NOB3	558	5	9	3	0	0.74212	0.810036	0.774592	T|E	Signal transduction mechanisms|Amino acid transport and metabolism			COG0347	Nitrogen regulatory protein PII (GlnK) (PDB:2GW8) (PUBMED:24610711)					K04751	nitrogen regulatory protein P-II 1	#NAME?
178	GC_00000017	core	N_gracilis	320	5	9	3	0	0.74212	0.810036	0.774592	T|E	Signal transduction mechanisms|Amino acid transport and metabolism			COG0347	Nitrogen regulatory protein PII (GlnK) (PDB:2GW8) (PUBMED:24610711)					K04751	nitrogen regulatory protein P-II 1	---------------MKKVEAVIKPFKLDEVKEKLNEIGIKGITVSEVKGFGRQKGHTELYRGAEYVVDFLPKIKLEIIIPDNQLDDVVDAIMKSAQTGRIGDGKIFVTDLVDTIRIRTGERGEEAI-
179	GC_00000017	core	SAG1a	174	5	9	3	0	0.74212	0.810036	0.774592	T|E	Signal transduction mechanisms|Amino acid transport and metabolism			COG0347	Nitrogen regulatory protein PII (GlnK) (PDB:2GW8) (PUBMED:24610711)					K04751	nitrogen regulatory protein P-II 1	---------------MKKIEAIIKPFKLDEVKDKLNDLGIQGITVTEVKGFGRQKGHTELYRGAEYVVDFLPKIKMEIVIADTQVEDVVNGIVKTAQTGRIGDGKIFITNIEEAVRIRTGERGEEAV-
180	GC_00000018	core	NOB1	1749	5	9	2	0	0.738019	0.946857	0.829495	D|Z	Cell cycle control, cell division, chromosome partitioning|Cytoskeleton			COG1077	Cell shape-determining ATPase MreB, actin-like superfamily (MreB) (PDB:1JCE)					K03569	rod shape-determining protein MreB and related proteins	MIKQFFDNLLGYFSADLAMDLGTANTLIYIKGKGIVLNESSVVTVNSDG---QSIEAVGIEAKRMFGRTHSKLETIRPMKDGVIADFDITNRMITYFITKTLKQHR-FIKPRIVVGVPTCITQVEKKAVIDSALMAGVREVHLVEEPMAAAIGVGIPVHKAEGNMVVDIGGGTSDVAVTSLSAIAYGESVRLAGDEIDEAIVRYMRLNHHLNIGVFEGERVKMEVGSAYPIEEELTTEVKGLNVQTGVPTSTVVNDEEIREAMKEPLSTIITVIIRALEKTPPELSADIHSNGIYLTGGGALIRGLDKLIEERTTLKVYIPNDPLLSIVNGVGAVLDNYEDMKKVCIS
181	GC_00000018	core	NOB1	455	5	9	2	0	0.738019	0.946857	0.829495	D|Z	Cell cycle control, cell division, chromosome partitioning|Cytoskeleton			COG1077	Cell shape-determining ATPase MreB, actin-like superfamily (MreB) (PDB:1JCE)					K03569	rod shape-determining protein MreB and related proteins	MLNLFWD----LFSNDLAIDLGTANTLVYVQSRGIVLREPSVVALNIQT---NEVMAVGAEAKQMLGRAPGSIGAIRPMKDGVIAHFEVTEKMISHFIMKVHNNRKTLVRPRVVIAVPSGITQVEKRAVRDSAESAGAREVFLIEEPMAAAIGVELPVQKPSGNMIVDIGGGTTEVAIISMSGIVFSKSVRIAGDEMDEAIVNYIKRKYNLLIGERTAEEVKIQLGSAYPMEKRMTMEVKGRDLVAGIPKTLVISDEEIREALTETFSTIVEAVKIALERTPPELAADIVDKGIIVAGGGSLIKGLDILLREATGLPITLASDALSAVALGCGKVLNDPKLLKKVSL-
182	GC_00000018	core	NOB2	2156	5	9	2	0	0.738019	0.946857	0.829495	D|Z	Cell cycle control, cell division, chromosome partitioning|Cytoskeleton			COG1077	Cell shape-determining ATPase MreB, actin-like superfamily (MreB) (PDB:1JCE)					K03569	rod shape-determining protein MreB and related proteins	MIKQFFDDLMGYFSADLAMDLGTANTLIYIKEKGLVLNEPSVVAVNSNG---QGVEAVGIEAKRMFGRTHAKLETIRPMKDGVIADFDITSRMITHFIKKTLKQHR-FIKPRIVLSVPTCITQVEKKAVIDSALMAGVREVHLVEEPMAAAIGVGIPVHKAEGNMVIDIGGGTSDVAVISLSAIAYGESVRLAGDEIDEAIVRYMRLSHHLNIGIFEGERIKVEVGSAYPIAKKLTTEVKGLNVQTGVPTSTLVNDEEIREAMKEPLLTIITVIMRALEKTPPELSADIHSNGIYLTGGGALIRGLDKLIEERTTLKVYIPNDPLLSIVNGAGAVLDNYEEMKKVCIG
183	GC_00000018	core	NOB2	1334	5	9	2	0	0.738019	0.946857	0.829495	D|Z	Cell cycle control, cell division, chromosome partitioning|Cytoskeleton			COG1077	Cell shape-determining ATPase MreB, actin-like superfamily (MreB) (PDB:1JCE)					K03569	rod shape-determining protein MreB and related proteins	MINFFWD----LFSNDLAIDLGTANTLVYVQGRGIVLREPSVVALNMQT---NEVMAVGGEAKQMLGRAPGSIGAIRPMKDGVIAHFEVTEKMISHFIRKVHNDRKTLVRPRVVIAVPSGITQVEKRAVRDSAESAGAREVFLIEEPMAAAIGVDLPVQEPSGNMIIDIGGGTTEVAIISMSGIVFSKSVRIAGDEMDEAIVNYIKRKYNLLIGECTAEEVKIKIGSAYPMEKRLTMEVKGRDLVAGIPKTLVISDEEIREALTETFSTIVEAVKIALERTPPELAADIVDKGIVVAGGGSLIKGLDILLREATGLPITLANGALSAVALGSGKVLNDPKLLKKVSL-
184	GC_00000018	core	NOB3	1192	5	9	2	0	0.738019	0.946857	0.829495	D|Z	Cell cycle control, cell division, chromosome partitioning|Cytoskeleton			COG1077	Cell shape-determining ATPase MreB, actin-like superfamily (MreB) (PDB:1JCE)					K03569	rod shape-determining protein MreB and related proteins	#NAME?
185	GC_00000018	core	N_gracilis	1150	5	9	2	0	0.738019	0.946857	0.829495	D|Z	Cell cycle control, cell division, chromosome partitioning|Cytoskeleton			COG1077	Cell shape-determining ATPase MreB, actin-like superfamily (MreB) (PDB:1JCE)					K03569	rod shape-determining protein MreB and related proteins	#NAME?
186	GC_00000018	core	N_gracilis	2618	5	9	2	0	0.738019	0.946857	0.829495	D|Z	Cell cycle control, cell division, chromosome partitioning|Cytoskeleton			COG1077	Cell shape-determining ATPase MreB, actin-like superfamily (MreB) (PDB:1JCE)					K03569	rod shape-determining protein MreB and related proteins	MFNLFAD----LFSNDLAIDLGTANTLVYVKGRGVVLREPSVVAINSHT---REILAVGEEAKKMLGRAPGSIQAIRPMKDGVIAHFEETQQMISHFIRKVHNNRKTFVSPQVIIAIPSGVTQVEKRAVRDSAHSAGAREVFLIEEPMAAAIGVDLPIEEPTGNMIIDIGGGTTEVAIMSLSGTVYSKSVRVAGDEMDEAIVNYVKKKYNLLIGERTAESVKIQIGTAYPTEPRQTMEVKGRDLVAGIPKTLIISDEEIAEALQEIFGTIVESVKIALERTPPELAADIVDKGVVLAGGGALIRGLDTLLREATGLPVTVAEDPLSAVANGVGKLLSDPKLLKKVAL-
187	GC_00000018	core	SAG1a	525	5	9	2	0	0.738019	0.946857	0.829495	D|Z	Cell cycle control, cell division, chromosome partitioning|Cytoskeleton			COG1077	Cell shape-determining ATPase MreB, actin-like superfamily (MreB) (PDB:1JCE)					K03569	rod shape-determining protein MreB and related proteins	#NAME?
188	GC_00000018	core	SAG1a	36	5	9	2	0	0.738019	0.946857	0.829495	D|Z	Cell cycle control, cell division, chromosome partitioning|Cytoskeleton			COG1077	Cell shape-determining ATPase MreB, actin-like superfamily (MreB) (PDB:1JCE)					K03569	rod shape-determining protein MreB and related proteins	---MFWK----FFSNDLAIDLGTANTLIYVEGQGIVLREPSVVALNTQT---NEVQAVGSDAKEMLGRAPGNIEAIRPMKDGVIAHFEVTEKMIRHFIKKVHNNRSTLVRPRVVIAVPSGITQVESRAVRDSALSAGAREVFLIEEPMAAAIGVDLPVQEPSGNLIVDIGGGTTEVAIISMSGVVFSKSVRVAGDEMNEAIINYIKKKYNLLIGERTSEEVKIEIGSAYPMGKAMTMEVKGRDLVAGIPKTLIISDEEIREALAETFSTIVEAVKIALERTPPELAADIVDKGIVVAGGGSLIHGLDALLREATGLPISLANDALSAVAIGSGKVLSDPTLLKKVSI-
189	GC_00000019	core	NOB1	15	5	8	3	0	0.783459	0.723741	0.752417													#NAME?
190	GC_00000019	core	NOB2	1302	5	8	3	0	0.783459	0.723741	0.752417													--MRNAFKILGLILLSVTFVLGTGELVTAKKKKKDIKITAEENALLDKWEAKKNVKARKKTVKKLRKVFKKKVGYVGSAKCDGSCHDPYYEAWKESPHGGTFDLLKPGERKEAKERVKLDPEKDYTTTPLCLRCHTTGYKQRGGFKPAGSKNKKGKDTATRIDPDEPSLEQVGCEMCHSVAGGSHLRAVMTASKGKFDKGDAEKYGQRWDYANVCTRCHTHPKAPFQPDVHEKYKFDFEERKKKVHPIDKFWNDDNMDQKL---ETIKKRVKEVSQSEKTPLVIENFKEKDGKLKFKKGTKPYNSKAKTFNYKK
191	GC_00000019	core	NOB2	1852	5	8	3	0	0.783459	0.723741	0.752417													#NAME?
192	GC_00000019	core	NOB3	651	5	8	3	0	0.783459	0.723741	0.752417													#NAME?
193	GC_00000019	core	NOB3	657	5	8	3	0	0.783459	0.723741	0.752417													#NAME?
194	GC_00000019	core	NOB3	241	5	8	3	0	0.783459	0.723741	0.752417													--MGKAFRVLGLILISVTLVLGTHGEVAAKKKKKAIKITEAEYALLDKWEAKKNEKSRQKSVRKLRKVLKKKVKYVGAAKCNGSCHDPYYEAWKESPHGGTFNLLKPGERKEAKERVKLDPEKDYTTDPLCLRCHTTGYKQRGGFKPAGSKSKKGKDTATAIDPDEPSLEQVGCEMCHSAAGGSHLRAVMTASKGKFDKGDVEKYGQRWDYANACTRCHTHSKTPFKPDVHDKYKFNFEERKQKVHPIDKYWNDDNRDQKL---EQLKDRKKEVAQSEKTPLVIEDFEVKDGKLKFKKGTKPYSSKKKTFNYKK
195	GC_00000019	core	N_gracilis	2251	5	8	3	0	0.783459	0.723741	0.752417													--MANVFKSFGYLFLTLCLFLGYSDTADAAK-----------------------------------KKVPKRPKFVGATKCDGSCHDPYYQAWKNSPHGKAFDLLKAGNAADAKKRDGLDPEKDYTADPACLFCHTTGYRQRGGFIPPGTKF-KGRDVSTRIDPTEPNLEQVGCEMCHSVAGGSQFRVVMKNTKGDFKKAETEKYGLRWDYKNVCNRCHGHKQNPHKGE-----KVDLEAALANVHPFAKFITEDNADQNIVKDGKVKDRAKEKGPSEEKGIVIENWKIHKGKLRFLKGGRAFNYKKGKIYYK-
196	GC_00000019	core	SAG1a	969	5	8	3	0	0.783459	0.723741	0.752417													MKMGKTLKIVSLFILSIAIVLGGAESADAKKKK---------------------------------KKIPKKPSYVGAVKCNGSCHDAYYEAWKVSPHGNTFNLLKAGERSEAKTRAKLDPEKDYTTNPLCLRCHTTGYKQRGGFKPAGSKNKKGKDTSSTIDPEEPNKEQVGCEMCHSVAGGSQMRVVMKNTKGDFKKADTEKYGQRWDYANVCTRCHTHPNTPFKPSVHDKYKFNFEERKLKVHLAADFYNEDNMDQKL---EKAKDRAKEVSQSEKTPLVIEDFKIKKGKLKFTKGTKPYNKKKKSFNYKK
205	GC_00000021	core	NOB1	19	5	8	2	0	0.819088	0.836598	0.82775	E	Amino acid transport and metabolism	M00045	Histidine degradation, histidine => N-formiminoglutamate => glutamate	COG2987	Urocanate hydratase (HutU) (PDB:1UWK)	M00045	Pathway modules; Amino acid metabolism; Histidine metabolism			K01712	urocanate hydratase [EC:4.2.1.49]	-----MNKSTSKGTLTRRRKSKTLPDKRPMVMGKCPKSAPRASRALQPKCCDWDVEAALRMLQNNLDDDIAIDWKQLIVYGEAGRPARNWKEYHRIVAELKNLKSDQTLCIQSGKPVYVAQTHPGAPRVIIANSNLVPSHATQKNFDQLDLMGLTMDGQMTAGSWNYTGPQGILQGTYETFNACAQKHFKTPSLAGKWIFTSGLGCTGEAQPLAGTMNEACVLIAEVNADEAQQQVNDGYLNWATNSLDQALEWIDKGLREKKPISICIVENAATVARELLKRKRIPDIVTDQTPAHDLMEYIPEGKSYSWNLWFRDKDPEEYLERSKATVVKHARALVELQKRGAIVFDYGNQLREQAERYGLSIRKKDGTFAYPGFIEEYIRPLFCLGRGPFHWTVL…
206	GC_00000021	core	NOB1	22	5	8	2	0	0.819088	0.836598	0.82775	E	Amino acid transport and metabolism	M00045	Histidine degradation, histidine => N-formiminoglutamate => glutamate	COG2987	Urocanate hydratase (HutU) (PDB:1UWK)	M00045	Pathway modules; Amino acid metabolism; Histidine metabolism			K01712	urocanate hydratase [EC:4.2.1.49]	-----------------------------MAMGKCPKSAPRASRSLKPSCCDWDTEAALRMLQNNLDENVALDWKQLIVYGGSGRAARNWTEYHRIVTELKRLKSDQTLCIQSGKPVYIAHTHPEAPRVLIANSNLVPSHATREHFDQLDLMGLMMYGQMTAGSWIYIGTQGILQGTYETFGACAQKTFKSSNLIGKWIFTSGLGNMGGAQPLAGTMNQASVLVAEVNVKQAQRRVREGYLNRTTDSLDEALKWIDQSIDEKKPISVCIVENGATVAQELIKKKRTPDIVTDQTPAHNLMDYVPEGKSFEWCQKLRNNKPAEYLKRSQATVIKHARALMTLQKKGAVVFDYGNNLRGQAENGGLAIRKKDGSFAYPGFVPEYVRPLFCEGQGPFRWALL…
207	GC_00000021	core	NOB2	782	5	8	2	0	0.819088	0.836598	0.82775	E	Amino acid transport and metabolism	M00045	Histidine degradation, histidine => N-formiminoglutamate => glutamate	COG2987	Urocanate hydratase (HutU) (PDB:1UWK)	M00045	Pathway modules; Amino acid metabolism; Histidine metabolism			K01712	urocanate hydratase [EC:4.2.1.49]	-----MNKSTSKETSTRRKNSKTLPDKRPMVMGKCPKSAPRASRALKPKCCDWDVEAALRMLQNNLDDDIAIDWKQLNVYGEAGRAARNWKEYHRIVAELKRLKSDQTLCIQSGKPVYVAETHHGAPRVIIANSNLVPSHATQKTFDQLDLMGLMMDGQMTAGSWNYTGPQGILQGTYETFNACAHKHFKTSSLAGKWIFTSGLGYAGEAQPLAGTMNEACVLIAEVNAEEAQQQVNDGYLNWVTDSLDTALEWIDKGIREKKPISVCIVENAATVARELLKRKRIPDIVTDQTPAHDLMEYIPEGKSYSWNLWFRDKDPEEYLEQSKATVVKHARALMELQKKGAVVFDYGNQLREQAERYGLSIRNKDGSFAYPGFIEGYIRPLFCQGQGALHWTVL…
208	GC_00000021	core	NOB2	785	5	8	2	0	0.819088	0.836598	0.82775	E	Amino acid transport and metabolism	M00045	Histidine degradation, histidine => N-formiminoglutamate => glutamate	COG2987	Urocanate hydratase (HutU) (PDB:1UWK)	M00045	Pathway modules; Amino acid metabolism; Histidine metabolism			K01712	urocanate hydratase [EC:4.2.1.49]	-----------------------------MAMGKCPKSAPRASRSLKPRCCDWDTEAALRMLQNNLDENVALNWKQLIVYGGSGRAARNWQEYHRIVAELKRLKSDQTLCIQSGKPVYIAQTHPEAPRVLIANSNLVPSHATQEHFDQLDLMGLTMYGQMTAGSWIYIGTQGILQGTYETFGACAQKHFLSSNLAGKWIFTSGLGNMGGAQPLAGTMNQACVLVAEVDAKQAQRRIKEGYLNRMTDSLGEALKWIDQSLGEKKPVSVCIVQNGATVAQELIKRKRIPDIVTDQTPAHNFMDYVPEGKSFQWFQKLRDKDPTEYLKHSQATVIKHARALMALQKKGAIVFDYGNNLRGQAEKGGLLIRKKDGTFAYPGFVPEYIRPLFCEGQGPFRWALL…
209	GC_00000021	core	NOB3	898	5	8	2	0	0.819088	0.836598	0.82775	E	Amino acid transport and metabolism	M00045	Histidine degradation, histidine => N-formiminoglutamate => glutamate	COG2987	Urocanate hydratase (HutU) (PDB:1UWK)	M00045	Pathway modules; Amino acid metabolism; Histidine metabolism			K01712	urocanate hydratase [EC:4.2.1.49]	-----------------------------MAMKQRPKFSPRASRSLKLRCCDWDTEAALRMLQNNLDEDVALDWEQLIVYGGSGRAARNWNEYHRIVTELKRLKPDQTLCIQSGKPVYVAPTHPGAPRVIIANSNLVPSHATQEHFNQLDLMGLTMYGQMTAGSWIYIGTQGILQGTYETFGACARKHFKTSSLAGKWIFSSGLGNMGRAQPLAGTMNDACVLVAEVNPEQAEHQRSEGYLDWATDSLDEALKWIDKGLEQKKPISVGIVGNGATVARELLKRKRIPDIVTDQTPAHNLMDYVPEGKSYSWNMWLRDKNPAEYLKLSQATVGKHARALIKMQEKGAVVFDYGNNLRSQAEKGGLSIRNKDGSFVYPGFVSEYIRPLFCEGQGSFRWAVL…
210	GC_00000021	core	NOB3	1532	5	8	2	0	0.819088	0.836598	0.82775	E	Amino acid transport and metabolism			COG2987	Urocanate hydratase (HutU) (PDB:1UWK)							#NAME?
211	GC_00000021	core	N_gracilis	1452	5	8	2	0	0.819088	0.836598	0.82775	E	Amino acid transport and metabolism	M00045	Histidine degradation, histidine => N-formiminoglutamate => glutamate	COG2987	Urocanate hydratase (HutU) (PDB:1UWK)	M00045	Pathway modules; Amino acid metabolism; Histidine metabolism			K01712	urocanate hydratase [EC:4.2.1.49]	-------MNRQRGSPIKPAGSNKPSSERPLYSELAPKKAPRAPTSLTLRCCDWDAEAALRMLMNNLDDRVALDWKQLIVYGGTGRAARNWKEYHRLVAELKRLKKDETLCVQSGKPVYIARTHPDAPRVLIANSNLVPRWATDDHFDHLDRLGLMMYGQMTAGSWIYIGTQGILQGTYETFGACGQIDFNQPSLRGKWIFTAGLGNMGAAQPLAGTMNDASVLVAEVNPTQVERRLKEGYLDRTAKNLKEALDLIERSIKEGEPISVGLVANGATVARQLAEDNRLPDIVTDQTSAHNLMTYVPEGGDYASLMKLRDGDPDTYRKLSMETAVKHCQAMIDLQAKGCVVFDYGNNLRGQAELGGLTVRDADGAFLYPGFVPAYIRPLFCEGQGPFRWALL…
212	GC_00000021	core	SAG1a	1147	5	8	2	0	0.819088	0.836598	0.82775	E	Amino acid transport and metabolism	M00045	Histidine degradation, histidine => N-formiminoglutamate => glutamate	COG2987	Urocanate hydratase (HutU) (PDB:1UWK)	M00045	Pathway modules; Amino acid metabolism; Histidine metabolism			K01712	urocanate hydratase [EC:4.2.1.49]	MKFDPMSKSITKDNSGSPKK-KALPNKRPMAMGECPKSAPRASRSLKPRCCDWDVEAALRMLQNNLDDDIAMDWKQLIVYGESGRAARNWKEYHRIVAELKKLKPDQTLCIQSGKPVYVANTHPEVPRVIIANSNLVPNHSTKKTFDQLDLMGLTMDGQMTAGSWSYTGPQGILQGTYEIFNACARKHFKTSSLTGKWIFTAGLGYMGEAQPLAGIMNEACVLVAEVNAEEAQQQVNDGYLNWITDSLDQALEWIDKGIREKKPISVCIVGNAATVARELLKRKRTPDIVTDQTPAHNLMEYIPEGKSYKWNLWYRDKNPEEYLELSKTTILKHARALMAFQKKGAVVFDYGNQLREQAEYYGLPMRKKDGAFIYPGFVEEYIRPLFCEGMGPFRWTVL…
228	GC_00000024	core	NOB1	132	5	7	2	0	0.857087	0.845927	0.851471	F	Nucleotide transport and metabolism			COG1351	Thymidylate synthase ThyX, FAD-dependent family (ThyX) (PDB:1KQ4)			COG1351	Thymidylate biosynthesis	K03465	thymidylate synthase (FAD) [EC:2.1.1.148]	MMMKPKRTDELTEQEKNNLAPYLSDVDADVFALSNLNPEVIGAALARYSRAPTGFKETVAREFLNPDGSPNEVKGTELIDRVVNKFGDESVAELAVAPLCIENVSNLMTKIIEDCRIGGSPIEESTRYVLYDVKRNGQWRYVRPTSIMQSGLADQYTRTMDFIFEMYAELVEPMQELFRKKLPDANFKIEVERDGKIVLAGANELSGDGEQRAHRLAYSFTIRSAACDIIRCILPASTKANLGLVGNGRFYSGLITKLLSQELDEGWVLAENIRRALETQIPTFIKRAVKSDYLAENQKNMRNLCVGLFKDIPIKTAPEVVLLEDRVEDYQLNLLANMVFPHVKHSTAQIRDVIRALPEEGRRKIFATAVGERKSKRDRPPRALEYGYPINFDIISGFG…
229	GC_00000024	core	NOB1	1978	5	7	2	0	0.857087	0.845927	0.851471	F	Nucleotide transport and metabolism			COG1351	Thymidylate synthase ThyX, FAD-dependent family (ThyX) (PDB:1KQ4)			COG1351	Thymidylate biosynthesis	K03465	thymidylate synthase (FAD) [EC:2.1.1.148]	--MKPKRTDDLTEQEKENLSFYVSDVDADVFVISNLNPEVVGAALARYSRAPTGIKETVVREFLNPDGTPNEVKGTELIDRVVNKFGDDSVAELAVAPLCIENISNLMTKIIEDCRIGGSPIEESTRYVLYDVKRNGQWRYVRPESIMKSGLAERYVQTTDFLFETYAGLVEPMQEFFRKKLPAEKFQIEVEREGQVIKAGADELVNDSEQRAHCLAYSFTMRSAACDVIRCILPASTKANMGLVGNGRFYSSLITKLLSQELDEGWLLAENIRKALETQIPTFIKRAGKNDYLAGNQEKLRELSTALFKDVAIETVPEVALIEDRVEDYAINLLANIIFPHVQHSTTQIRKIVSALSEEKRSEILSTAMGERESKRDRPPRALEYGYPINFDVITGFA…
230	GC_00000024	core	NOB2	1535	5	7	2	0	0.857087	0.845927	0.851471	F	Nucleotide transport and metabolism			COG1351	Thymidylate synthase ThyX, FAD-dependent family (ThyX) (PDB:1KQ4)			COG1351	Thymidylate biosynthesis	K03465	thymidylate synthase (FAD) [EC:2.1.1.148]	--MKPKRTDDLTEQEKENLSSYISDVDADVFVISNLNPEVVGAALARYSRAPTGLKETVVREFLNPDGTPNEVKGTELIDRVVNKFGDDSVAELAVAPLCIENVSNLMTKIIEDCRIGGSPIEESTRYVLYDVKRNDQWRYVRPESIMKSELAERYVQTMDFLFETYAGLVEPMQELFRKKLSAEKFQIEVERDGQVIKAGADDLVDDGERRAHRLAYSFTMRSAACDVIRCILPASTKANMGLVGNGRFYSSLITKLLSQELDEGWLLAENIRKALETQIPTFIKRAGKNDYLAENQKKIRDLSTSLFKDVPIETVPEVALIEDRVEGYTINLLANIIFPHVQHSTTQIRNIVRTLTEEKRSEVLSTAMGERESKRDRPPRAFEYGYPINFDVITGFA…
231	GC_00000024	core	NOB3	495	5	7	2	0	0.857087	0.845927	0.851471	F	Nucleotide transport and metabolism			COG1351	Thymidylate synthase ThyX, FAD-dependent family (ThyX) (PDB:1KQ4)			COG1351	Thymidylate biosynthesis	K03465	thymidylate synthase (FAD) [EC:2.1.1.148]	---------------------YLSDVDADVFVLSNLNPEVIGAALARYSRAPTGFKETVVREFLNPDGTPNEVKGTELIDRVVNKFGDESVAELAVAPLCIENVSNLMTKIIEDCRIGGSPIEESTRYVLYDVKRNGQWRYVRPTSIMQSGLADQYTRTMDFIFKMYAELVEPMQELFRKKLPDVNFKIEVERDGKIVLAGANELSGDGEQRAHRLAYSFTIRSAACDIIRCILPASTKANLGLVGNGRFYSGLITKLLSQELDEGWVLAENIRRALETQIPTFIKRAVRSDYLAENQKNMRNLCVGLFRDIPIETAPEVVLLEDRVEDYQLNLLANMVFPHVKHSTAQIRDVIRALPEERRRKIFATAVGERKSKRDRPPRALEYGYPINFDIISGFG…
232	GC_00000024	core	NOB3	1468	5	7	2	0	0.857087	0.845927	0.851471													--MKPKRTDELTEQEKNNLAPYLSDVDADVFVLSNLNPEVIGAALARYSRAPTGFKETVVREFLNPD--------------------------------------------------------------------------------------------------------------------------------------------------------------------------------------------------------------------------------------------------------------------------------------------------------------------------------------------…
233	GC_00000024	core	N_gracilis	1221	5	7	2	0	0.857087	0.845927	0.851471	F	Nucleotide transport and metabolism			COG1351	Thymidylate synthase ThyX, FAD-dependent family (ThyX) (PDB:1KQ4)			COG1351	Thymidylate biosynthesis	K03465	thymidylate synthase (FAD) [EC:2.1.1.148]	--MKPKRTDDLTAAERDILRRYVTDVDARVFSLQNLNPEVIGAALARYSRAPTGFKETVAREFLNPDGTPNDVKGSEMVDRVVNKFGDDSVAELAVAPICIEEVSNLMTKIIEDCRIGGSPIEESTRYVLYDQQRGGSWRYVRPRNVMESGLGESYVAVMDFLFATYAAMVEPMQELFRKRLPADSFAIEVERGNEVARVYPKDMKDDNEKRAHRIAYNFTIRSAACDVIRCILPAATQANVGIVGNGRFFSMLISKLLTEELVEAQDLAVQIRNALSHQIPTFIKRAARREHRSAVHKKMRARCDELFANEPIETAPEVALLEDRDEDYFINLVASMIFPYVQHSTEQIRRVVRLLSEEARLEIFHLYMGERKSKRDRPGRALEYGYPIQFDIVAGFA…
234	GC_00000024	core	SAG1a	462	5	7	2	0	0.857087	0.845927	0.851471	F	Nucleotide transport and metabolism			COG1351	Thymidylate synthase ThyX, FAD-dependent family (ThyX) (PDB:1KQ4)			COG1351	Thymidylate biosynthesis	K03465	thymidylate synthase (FAD) [EC:2.1.1.148]	--MKPKRSDELTKQEKENLASYLSDLDADVFVIRNLNPEVVGAALARYSRAPTGLKETVVREFLNPDGTPNEVKGSELIDRVVNKYGDESVAELAVAPLCIENVSNLMTKIIEDCRIGGSPIEESTRYVLYDVKRGEQWRYVRPESIMKSGLAEAYIQTMDFLFETYAGLVEPMQNFFRKKLPASAFKIEVERDNGVVLLGANELENDNEQRAHRLAYGFTMRSAACDIIRCILPASTKANMGLVGNGRFYSGLITKLLSQELDEGWLLAENIRKALDTQIPTFIRRASKNDYLAENQSRIREFSIALFKGIPIQTVPEVVLIEDRVEDYTINLLANIIFPYVQHSTMQIRNIVRSLPEEKRNEILSTVIGKRRTKRDRPPRAFEYGYPINFDVVTGFA…
235	GC_00000025	core	NOB1	1086	5	7	3	0	0.789712	0.852751	0.820022	P	Inorganic ion transport and metabolism			COG1392	Phosphate transport regulator YkaA, distantly related to PhoU, UPF0111/DUF47 family (YkaA) (PDB:2IIU)					K07220	uncharacterized protein	MRTILSMFAKSPFKPLVSHIDYVNECVNQIVPLFEAYKSGDYKMVEEISKLIEKAEYKADQIKDNIRLHLPQSIFLPVDKRDFMHLLSAQDDIADAVEDLTVIMRLKNIDTPEEFIEPLMELVLHVVETANKACSMIRELEDLLESSFGGAEAEKIEKMAQDLGASEWEADKKQFLIAKKLFSMDDKLNAAELILLNELVKKLGGVADQSEKIGKTLRMFLSR
236	GC_00000025	core	NOB2	824	5	7	3	0	0.789712	0.852751	0.820022	P	Inorganic ion transport and metabolism			COG1392	Phosphate transport regulator YkaA, distantly related to PhoU, UPF0111/DUF47 family (YkaA) (PDB:2IIU)					K07220	uncharacterized protein	MRTILSMFAKSPFKPLVSHIDKVNECVSQIVPLFEAYKSGDYIKVEKISQQIEKAEHKADKIKDNIRQHLPQSIFLPVDKRDFMHLLSAQDDIADAVEDLTVIMRLKNIEIPEELLEPLMDLVQHVVDIANAACSMIRELEDLLESSFGGAEAEKIEKMAQGLGTSEWEADKKQFLIAKKLFSMDDKLNAAELFLLNELIKKLGGVADQSEKIGKTLRMFLSR
237	GC_00000025	core	NOB3	1492	5	7	3	0	0.789712	0.852751	0.820022	P	Inorganic ion transport and metabolism			COG1392	Phosphate transport regulator YkaA, distantly related to PhoU, UPF0111/DUF47 family (YkaA) (PDB:2IIU)					K07220	uncharacterized protein	MRTIFSMFAKSPFKPLVSHIDMVQECVNQIIPLFEFLQARNYQEVEEISKHIEKTEHKADEIKDNIRSHLPQSIFLPVDKRDFMRLLSAQDDIADAVEDLAVLLRIKNLEIPETLNEPLMDLAYHVVGVANEACRMIRELEDLLEASFGGDEAEKVEKMAQNLGTAEWEADKKQFLLAQQLFSLDDQLNAADLLLMNEVVKKLGGVADESEKIGKTLRMFLAR
238	GC_00000025	core	NOB3	959	5	7	3	0	0.789712	0.852751	0.820022	P	Inorganic ion transport and metabolism			COG1392	Phosphate transport regulator YkaA, distantly related to PhoU, UPF0111/DUF47 family (YkaA) (PDB:2IIU)					K07220	uncharacterized protein	#NAME?
239	GC_00000025	core	NOB3	792	5	7	3	0	0.789712	0.852751	0.820022													MRTIFSMFAKSPFKPLVSHIDMVQECVNQIIPLFEFLQA----------------------------------------------------------------------------------------------------------------------------------------------------------------------------------------
240	GC_00000025	core	N_gracilis	1623	5	7	3	0	0.789712	0.852751	0.820022	P	Inorganic ion transport and metabolism			COG1392	Phosphate transport regulator YkaA, distantly related to PhoU, UPF0111/DUF47 family (YkaA) (PDB:2IIU)					K07220	uncharacterized protein	MRSILSMFAKSPFKPLVSHMEMVRSCVDHVHPLFSAQLKGQFDKVGEMSEKIVRLEHEADTIKSDIRNHLPQGIFLAVDRRDFLHLLSAQDDIADAVEDLAVLLRIKNLKTTEPMKEPLMELVDHVVNIAQKSCDLIHELNALLEASFGGMEAEKVEKGCHKLAELEWEADRKQFQFAKTLFAQGEELNSADLLLWNEVSKKLGGVADRSEQIGKVLRIFLAK
241	GC_00000025	core	SAG1a	201	5	7	3	0	0.789712	0.852751	0.820022	P	Inorganic ion transport and metabolism			COG1392	Phosphate transport regulator YkaA, distantly related to PhoU, UPF0111/DUF47 family (YkaA) (PDB:2IIU)					K07220	uncharacterized protein	MRTILSMFSKSPFKPLVSHIDSVNECVHLITPLFKAYQSRDYEKVAEIAKNISELEHKADQIKSDIRQHFPQSIFLPVDKRDFMGLLSAQDDIADAVEDLAVLMRIKNIDIPEELREPLMDLVTHTVTLANDACGIIRELEDLLEASFGGAEAEKVEKMASSLGTAEYEADKKQFLLAQKLFSLND-LSAADLFLLNELIKKLGGVADQSEKIGKTLQIFLSR
242	GC_00000026	core	NOB1	1341	5	7	2	0	0.836044	0.699617	0.761771	P	Inorganic ion transport and metabolism			COG0428	Zinc transporter ZupT (ZupT) (PDB:5TSA)							#NAME?
243	GC_00000026	core	NOB2	2115	5	7	2	0	0.836044	0.699617	0.761771	P	Inorganic ion transport and metabolism			COG0428	Zinc transporter ZupT (ZupT) (PDB:5TSA)							#NAME?
244	GC_00000026	core	NOB3	183	5	7	2	0	0.836044	0.699617	0.761771	P	Inorganic ion transport and metabolism			COG0428	Zinc transporter ZupT (ZupT) (PDB:5TSA)					K14709	solute carrier family 39 (zinc transporter), member 1/2/3	----MEKVAFYPFLLFVFAITMIGGWIPTFKLWPQVVFRLVISFCAGVLLGAVFFHVLPEIGPILGAQLGYPVMFGFFLIFVLEKFIMVHPCEEEKCDYHKIGVAAYVGIGFHSILDGVAIGAGTLMDLSLVIILAVTIHKFPAALALSSLLVKGGEYSRRKILLSMFIFSLATPFGALIAVFVLQGLDEYVVATALGVSAGTFLFISIGDLLPTVYEEHEKGYKNLVALCLGTLVMVLSH---
245	GC_00000026	core	NOB3	1153	5	7	2	0	0.836044	0.699617	0.761771													#NAME?
246	GC_00000026	core	N_gracilis	1720	5	7	2	0	0.836044	0.699617	0.761771													MSQNMDNSGLYLFLLFIFAVTMIGGWI------------------------------------------------------------------------------------------------------------------------------------------------------------------------------------------PTIKEWSQK------------------HSAC
247	GC_00000026	core	N_gracilis	1721	5	7	2	0	0.836044	0.699617	0.761771	P	Inorganic ion transport and metabolism			COG0428	Zinc transporter ZupT (ZupT) (PDB:5TSA)							#NAME?
248	GC_00000026	core	SAG1a	942	5	7	2	0	0.836044	0.699617	0.761771	P	Inorganic ion transport and metabolism			COG0428	Zinc transporter ZupT (ZupT) (PDB:5TSA)							#NAME?
249	GC_00000027	core	NOB1	829	5	7	2	0	0.675035	0.966353	0.794842													MLEKKILA-ALSRPGSLSFDGNEASAASIRDNFAQLKTTKLNGATFLHDGDAPSIANTRAKVYPTGHMAFYNAEGRRFLGTDPGGHPLHEAKWSPDPSTGETCLEQARMQLDSLQWIGVQPRSRTFQSQIDIKGQPGWEDMTLEFLREKAAEVWRVPLSEVNYFYTKENLESLGDGKYNVKLTKDSLYALPDGNFEDRKVFLSFMFQVNWARLDIIPVVELFQSTLPGSGGAVFEFLWGIYEDQSREVALGTLRYRGLPTYPSTAAYNIFASFFIPKAPEGEDDILRVFMDTNRSHEVTWTPQPNPPWRYFSDDSKLCLTVHNGDIYKVTCYDETNPIPYINRTIGGNPSCQREVLVSVNSFTLVDGEDR-TEVSFHPEWNVNPQTELPAKIPEYPYNW…
250	GC_00000027	core	NOB2	1272	5	7	2	0	0.675035	0.966353	0.794842													MLEKKIRA-ALSRPGSFSFDGNAASAKSISDNFAQHNVTKLDGATFVHDGDAPSVANTRVKVYPTGHMAFYNAEGRRFLGTDPGGHPLHEAKWSKDPSTGETCLEKARMQLDSLQWVGIQPRSRTFQSQIDIKGQPGWEEMTLEFLREKAAEVWRVPVSEVNYFYKEGNLESLGDGKYNVKLTKDSLFALPDGNFDGRKVFLSFMFQVNWARLDIIPVVELFQSTLPGSGGAAFEFLWGIYEDQSREEALDTLRYRGLPTYPSTAAYNIFASFFIPKAPEGEEDILRVFMDTNRSHEITWTPQSNPPWRYFNDMSKICLTVHNGCIYKVTCYDETNPIPYVNRSIGGNPSCQREVQVSSRAFFLVDGEER-KEFSFHPDWNVKPQTDLPAKIPDYPYSW…
251	GC_00000027	core	NOB2	938	5	7	2	0	0.675035	0.966353	0.794842													MSEKDEILSILSRPESIRFDANKKNVLAIKDQMENLNKGSLNGIETWFLDDRPTVGNTRIRRYPTGHFVFYSSEGKRFLFTDPEGFPLHECEWKKDPISGKTRLALVRMQLDCQQWFGIKPDANTFSIFVDFKDRAGSADMTLDDLRREAAKAWDIPFSEIKYFYKDENFIPHGIGEYEIFLCKDGLYVLPDGAFD-HTVFISNMPKVEWDPLDVITVVELFQSAPLGAGGAAFEFFWGLYEDQGRETKPEPLRFRGLPVYPTEKAFQIFSAFFTPTAPEGK-NLMDEFTDYRLSHQITWDLRPDPPWRYFSEKYSVCLTVQNNFLYKVTSMRDPAALPFINCSRGGKTSCQRQVHVTKDYMLLLDGEEIFKEIPLQPLWQIFPQQGPAQEQPEYPFGW…
252	GC_00000027	core	NOB3	724	5	7	2	0	0.675035	0.966353	0.794842													MQEKKIQV-ALSRPGVLSFADNEAVAVSIRNRLSKLKTTKQDGATYWHEGESPGVATTRIKIYRTGHMAFYNDEGRRFLGTDPGGHPLHEAKWGKNSDTGETCLELARMQLDCRQWVGIKPRARTFKSQIDIKDQPGWKTMTLDFLREKAAEVWRVPVSEVKYFYKDDNLVSLGDGKYEVKLTKDALYALPDGTFEGRQVFLSFMFQVNWARLDIIPVVELFQSTLPGSGGAAFEFLWGIYEDQSREEQLDTLRYRGLPTYPSTGAYNIFASFFIPKAPAGEEDILHVFMDTNRSHEITWSPQPDPPWRYFHEDYKVCLTVHQGDIYKVTVLDDPNPIPYVNRAIGGKPSCGREVQVNSQSFVLIDDKDK-RVVSFYPDWHVNSQSNPPTRAPEYPFTW…
253	GC_00000027	core	NOB3	1700	5	7	2	0	0.675035	0.966353	0.794842													MPEKDELISILTHPGSIRFHTNENAMLAIERDITNFKKSFIDGIETWFLNDKPTVANTRIRRYPTGHLVFYNSEGKRFLFTDPGGHPLHECEWWENAETGKTKLASVRMQLDCEQWFGIKPDANTFSVFVDLKDRPRSADMTLDDLRKEAARAWDIPISEIEYFYRDENFISYGIGEYEIHLSKDGLYVLPDGTFD-RTIFISNMPKTNWEALDIITVVELFQSVPPGAGGAAFEFFWGLYEDQVREKQPEPLRFRGLPAYPSTKAFQIFSAFFTPTAPEGE-DLMNVFMDFHRSHQITWNLRPDPPWRYFSDKYSVCLTVQNNFLYKVTSLNDPTALPFINCSRGGRASCQRQVHVTEDSIILLDGEDIFKKFPPLSQWQIFPQEDAVLRQPAHPFGW…
254	GC_00000027	core	N_gracilis	1609	5	7	2	0	0.675035	0.966353	0.794842													MTDPKTFLDALQRPGNVAFATSQAELESLQQSLPGLRHTAEDGSEYWHAGEVPSTATTRIKRYPTGHRVFYTQEGKRFLMTDPQGHTLHEVEWQADAASGESRFKHVRMQLDCRQWVGIKPRAKKYTNRINISSMPGWERMTLDDLRKGASQAWQVPYSEVKYFYHDENFVEVGKGEYDVQLFKDGLYVLIEGGWE-KTVFISYMFTVNWDRLDLIPVVELFQSTLPGTGGAAFEFIWGLYEDQSREEELPPLRYRGLPTYPSKEAFNIFNAFFEPKGPKSE-DILNVFLNPDRSHEIEWTPRANPPWRYFHDQHNVSVTVQDGFLYKVSVVDDAVAVPYINSANGSGP-CQRYLEVTGGNVVLHDGEDT-REIPLNQEWQVTVEDSQPKSPAAHPFGW…
255	GC_00000027	core	SAG1a	1714	5	7	2	0	0.675035	0.966353	0.794842													MLEKKIQL-ALSRPGSFSFHDNEISAESILNNLASLNSTKQNGATIFHDGDVPNTANTRAKVYKTGHMAFYNDEGRRFLGTDPGGHPLHEAKWSKDPATGETYLEMARMQLDSLQWVGIKPQSRTFESQIDIKGQPGWEDMTLDFLREKAAEVWRVPVSEVNYFYKEDGLVPLGDGKYKVKLTKDSLYALPDGSFDGRKIFSSFLSKVNWARLDIIPVVELFQSTIPGSGGAVFEFIWGIYEDQSREKTLDTLRYRGLPTYPSQGAYNIFASFFIPKAPGGEKDILRIFMDTNRSHEVTWSPQPNPPWRYFDHESKLCLTIQNGQLYKVTRYDETNPIPYVNRSIGGKPSCQKEIQVGVNFFTLIDDQER-KEFSFHPDWKILPQTDLPAKIPEYAFNW…
256	GC_00000028	core	NOB1	1711	5	7	2	0	0.892457	0.802445	0.845061	C	Energy production and conversion			COG1013	Pyruvate:ferredoxin oxidoreductase or related 2-oxoacid:ferredoxin oxidoreductase, beta subunit (PorB) (PDB:1B0P)			COG1013	Pyruvate oxidation			MSKEKISICEDLADVMPPEYHTLVEGATYGNSERGWKDIGSSKELIEQHSLCAGCPEALAFRYVMASIPNPEDTVFVGSTGCTSLVFPHVAIQNIHSLFGNQNAVASGLVRTLRRRFPDKKKDVIVLAGDGATVDIGLDCTMQSFFRQENITTICFDNELYANTGGQESGLMQKGFVAKMAPVGKTFDKVRLPEIAREAGCHYVACLTVSKPNRVEKAIKNAVLVAREIGPTYIQLYTPCILEIGKQSMEGLDEMKDAESIGGRFVMKEYISDEAKKLLDSVEAERKAKKKAAKAAKK-----
257	GC_00000028	core	NOB1	858	5	7	2	0	0.892457	0.802445	0.845061	C	Energy production and conversion			COG1013	Pyruvate:ferredoxin oxidoreductase or related 2-oxoacid:ferredoxin oxidoreductase, beta subunit (PorB) (PDB:1B0P)			COG1013	Pyruvate oxidation			MSKEKISICEDLKDIMPPEYQELVEAATFGNQDRGWKDIGSSKELIEQHSLCAGCPEALAFRYILASLPAPEDTVFVGSTGCTSLVFPHVAVQNIHSLFGNQNAIASGLKRTLKARFPEVEKDVVVLAGDGATVDIGLDMTMQSWFRLEKFTTICFDNELYANTGGQESGLMQQGFVAKMAPKGKNFEKVRLAEIAREAGCAYVAMLTVSKPNRVEQVIKNAVYVAREVGPTFVQLYTPCILEIGKQSMEGLDEMKGAESIGNRFVMKEYVTDEAQKLLDSIKEETKARKKAAKEAKKPVNV-
258	GC_00000028	core	NOB2	726	5	7	2	0	0.892457	0.802445	0.845061	C	Energy production and conversion			COG1013	Pyruvate:ferredoxin oxidoreductase or related 2-oxoacid:ferredoxin oxidoreductase, beta subunit (PorB) (PDB:1B0P)			COG1013	Pyruvate oxidation			-----------------------------------------------------------------------------------------------------------------RRRFPDKKKDVIVLAGDGATVDIGLDCTMQSFFRQENITTICFDNELYANTGGQESGLMQKGFVAKMAPVGKTFDKVRLPEIAREAGCHYVACLTVSKPNRVEKAIKNAVLVAREIGPTYIQLYTPCILEIGKQSMEGLDEMKDAESIGGRFVMKEYISDEAKKLLDSVEAERKAKKKAAKAAKK-----
259	GC_00000028	core	NOB2	836	5	7	2	0	0.892457	0.802445	0.845061	C	Energy production and conversion			COG1013	Pyruvate:ferredoxin oxidoreductase or related 2-oxoacid:ferredoxin oxidoreductase, beta subunit (PorB) (PDB:1B0P)			COG1013	Pyruvate oxidation			MSKEKISICEDLADIMPPEYHTLVEGATYGNSERGWKDIGSSKELIEQHSLCAGCPEALAFRYVMASIPNPEDTVFVGSTGCTSLVFPHVAIQNIHSLFGNQNAVASGLVRTLRRRFPDKKKDVIVLAGDGATVDIGLDCTMQSFFRQENITTICFDNE------------------------------------------------------------------------------------------------------------------------------------------------
260	GC_00000028	core	NOB3	431	5	7	2	0	0.892457	0.802445	0.845061	C	Energy production and conversion			COG1013	Pyruvate:ferredoxin oxidoreductase or related 2-oxoacid:ferredoxin oxidoreductase, beta subunit (PorB) (PDB:1B0P)			COG1013	Pyruvate oxidation			MSKEKISICEDLADIMPPEYQELVETATYGKEDRGWKDIGSSKELIEQHSLCAGCPEALAFRYILASLPAPEDTVFVGSTGCTSLVFPHVAVQNIHSLFGNQNAIASGLKRTLKARFPEVEKDVVVLAGDGATVDIGLDMTMQSWFRLEKFTTICFDNELYANTGGQESGLMQKGFVAKMAPKGKNFEKVRLAEIAREAGCAYVAMLTVSKPNRVEQAIKNAVYVAREIGPTFIQLYTPCILEIGKQSMEGLDEMKDAESIGNRFVMKEYVTDEAQKLLDSIKEETKARKKAAKEAKKPVNV-
261	GC_00000028	core	N_gracilis	195	5	7	2	0	0.892457	0.802445	0.845061	C	Energy production and conversion			COG1013	Pyruvate:ferredoxin oxidoreductase or related 2-oxoacid:ferredoxin oxidoreductase, beta subunit (PorB) (PDB:1B0P)			COG1013	Pyruvate oxidation			MSKERIQLSEDLADIMPQEYHDMVENATYGNTQRGWKDIGTSKELIEEHSLCAGCPESIAFRFILSSIPNPEDSVFVGSTGCTSLVFPHIAVHNIHSLFGNQNAIASGLQRALKVRYPDRIKDVIVLAGDGATVDIGLDMTMQSWFRQEKFTTICFDNELYANTGGQESGLMQKGFVAKMAPVGKGFEKVRLPEIAFESGCHYVACLTVSKPNRVEKAIRNAIHVSREFGPTYVQLYTPCILEIGKQSMEGLDEMKDAESIGGRFVMKEFMTDEVKAFLKELDAREKEEKKAAKAQAAAK---
262	GC_00000028	core	SAG1a	1396	5	7	2	0	0.892457	0.802445	0.845061	C	Energy production and conversion			COG1013	Pyruvate:ferredoxin oxidoreductase or related 2-oxoacid:ferredoxin oxidoreductase, beta subunit (PorB) (PDB:1B0P)			COG1013	Pyruvate oxidation			MSKEKIQLCDEFADIMPPEYQELVENATFGKQDRGWKDIGSSKELIEQHSLCAGCPESIAFRYILASLPAPEDTVFVGSTGCTSLVFPHVAVQNIHSLFGNQNAIASGLKRTLKARFPDVEKDVVVLAGDGATVDIGLDMTMQSWFRQEKFTTICFDNELYANTGGQESGLMQKGFVAKMAPKGKNFDKVRLPEIAREAGCAYVAMLTVSKPNRVEEAIKNAVYVAREIGPTFVQLYTPCILEIGKQSMEGLDEMKDSETIGGRFVQKEYVTEEAQKLIDSIKAETKARKKAAKEAAKAAKVG
263	GC_00000029	core	NOB1	1979	5	7	3	0	0.786472	0.701576	0.741602	O	Posttranslational modification, protein turnover, chaperones			COG1262	Formylglycine-generating enzyme, required for sulfatase activity, contains SUMF1/FGE domain (YfmG) (PDB:2AFT)					K13444	formylglycine-generating enzyme [EC:1.8.3.7]	#NAME?
264	GC_00000029	core	NOB1	133	5	7	3	0	0.786472	0.701576	0.741602	O	Posttranslational modification, protein turnover, chaperones			COG1262	Formylglycine-generating enzyme, required for sulfatase activity, contains SUMF1/FGE domain (YfmG) (PDB:2AFT)					K13444	formylglycine-generating enzyme [EC:1.8.3.7]	#NAME?
265	GC_00000029	core	NOB1	883	5	7	3	0	0.786472	0.701576	0.741602													MPDRLSFRLVICLFCWACFFPVISVVFAMHAGEEHGEEESVRKQDKKLVELSSPKSDVSFMARVPAGTFKSGSTFLENKKHTEMCRKYDKSCELWWFNDEYPDKLVFLDSYWIDVYEVTNEKYLEFV-------------------------------------------------------------------------------------------------------------------------------------------------------------------------------------------------------------
266	GC_00000029	core	NOB2	1536	5	7	3	0	0.786472	0.701576	0.741602	O	Posttranslational modification, protein turnover, chaperones			COG1262	Formylglycine-generating enzyme, required for sulfatase activity, contains SUMF1/FGE domain (YfmG) (PDB:2AFT)					K13444	formylglycine-generating enzyme [EC:1.8.3.7]	MPGRLSFRLAIFLICLACFFPVTSVVFAMHAGEEHEEEELVRKQDEQLVEASPSKSDTSFMARVPAGTFKSGSTFVENKKHTEMCRKHDNSCELWWFNDEYPDKLVFLDSYLIDVYEVTNEKYLEFVLATGHRSALDETCESDKCREGNLWERNSFPPRIKRQPVTQVSWDDADSYCKWRGKRLPSEAEWEKGARGPSGSMYPWGSGSPKQRATYGRKWRGVYTMTDVGSYAHGASLYGLFDMAGNVWEWVDDWYDLKYYNWRRKKNPRGPAEGEFKIVRGGSWVNYPDTLRSALRRWSKPEVRYNDTGFRCARD---------DNDETKKN
267	GC_00000029	core	NOB3	1469	5	7	3	0	0.786472	0.701576	0.741602	O	Posttranslational modification, protein turnover, chaperones			COG1262	Formylglycine-generating enzyme, required for sulfatase activity, contains SUMF1/FGE domain (YfmG) (PDB:2AFT)					K18912	gamma-glutamyl hercynylcysteine S-oxide synthase [EC:1.14.99.50]	MSGFLPTAFRICIFCWACFFSATSVVFATSFDVAQGEDEPAHERDEKPADALSPQQESSLMVKIPTGTFRMGSTFEENKKHKDICRKYDSACQLWWFNDEYPNHLVLLDSYWIDLFEVTNAKYQEFVLATGHRPALDETCQSDKCREGNLWKENSFPPQISHQPVTQVSWHDANAYCHWRGKRLPSEAEWEKAARGPGGSMYPWGSGSPKHRATYGRKWRGIYTMTDVGTYSKGASIYGVFDMAGNAWEWVDDWYDLKYYNLGRKKNPRGPAGGEFKVVRGGSWVNYPDTLRSAFRRWSRPEVRFNDTGFRCARD---------D-NETKKD
268	GC_00000029	core	N_gracilis	1220	5	7	3	0	0.786472	0.701576	0.741602	O	Posttranslational modification, protein turnover, chaperones			COG1262	Formylglycine-generating enzyme, required for sulfatase activity, contains SUMF1/FGE domain (YfmG) (PDB:2AFT)					K18912	gamma-glutamyl hercynylcysteine S-oxide synthase [EC:1.14.99.50]	MVKRTQRFCRLVIFV--SLLAWVWVSCAAAASVDHEEELATQEVLEMYSD----------MVEIPASTFRMGLGFHKITDMLEMCWQVDDRCNRWWFKDEFPDHMVYLDKYWIDIYEVTNQRYLEFVKATGHRPALDDTCETKACWEGNLWKGESFPKEIKNQPVTQVSWHDAKEYCEWRGKRLPTEAEWEKAARGPMGNLYPWGNDLPPGKATYRRKWRGIHTMTDVGSYPNGVSVYGVHDMAGNVWEWVSDWYDRKYYKKRVRNNPQGPKRGVFKVMRGGSWVNYEDTLHSAFRRWGRPYVRFNDTGFRCAKDPIPIPSTSGQNHEAKTD
269	GC_00000029	core	SAG1a	463	5	7	3	0	0.786472	0.701576	0.741602	O	Posttranslational modification, protein turnover, chaperones			COG1262	Formylglycine-generating enzyme, required for sulfatase activity, contains SUMF1/FGE domain (YfmG) (PDB:2AFT)					K13444	formylglycine-generating enzyme [EC:1.8.3.7]	MTDRLLFFLAI------CFFSATSVVFAMHAGEEHKEELLGNLQQVR-AESLFAQSDNSLMVRIPVGTFKMGSSFEENKRHLRGCRKYDKSCELWWFNDEYPDRLIFLDSYWLDIYEVTNEKYLEFVLATGHRFALDQTCDTDKCRDGNLWQGASFPPRIKHQPVTQVSWHDADAFCRWRGKRLPSEAEWEKAARGPSGNLYPWGAGSPKNRATYGRKWRGVFTMTDVGTYFQGTSIYGVHDMAGNVWEWVDDWYDLKYYNWRRKKNPRGPAEGDFKVVRGGSWVNYPDTLRSSFRRWSQPEVRFNDTGFRCAKD-----------NNL---
270	GC_00000030	core	NOB1	860	5	7	2	0	0.858122	0.783484	0.819106	P	Inorganic ion transport and metabolism			COG0226	ABC-type phosphate transport system, periplasmic component (PstS) (PDB:2Q9T)							MSHYQVQAGPEAFLPPAAASMGNVLPDPGEAHIEGRVVPEEEAFEHCAKKLLEAKVPTIFPGPLVLWEWNDHVADKAKAIRELANEVPMRLIPMADYRPKYPKINAEVEINPNHPNLTIWHNKIDVCIFVGVHCHQANLALKIIRGGTSCYTIAMCAEAGHEDACLSFRDANVEKVRKLIAAVKKLKSQGMKSQANPFTQFKMDRTGLVTEAS----------
271	GC_00000030	core	NOB1	1709	5	7	2	0	0.858122	0.783484	0.819106	H|R|C	Coenzyme transport and metabolism|General function prediction only|Energy production and conversion			COG0095|COG1852|COG1880	Lipoate-protein ligase A (LplA) (PDB:4TVW)|Predicted redox protein with CxxCxxC motif, DUF116 family (PUBMED:25583072)|CO dehydrogenase/acetyl-CoA synthase epsilon subunit (CdhB) (PDB:1YTL)			COG0095|COG1852|COG1880	Lipoate biosynthesis			MSQYQVKAGPEAYLSPAAASMGIVLPDPGEAHIEGKIVSEDEAYEHCAKKLLEAKVPTIFPGPLVLWKWNEKAAQKAAAVRRLAEILPARIIPMADYRPKYPKIDPEVEINPNHPNLTIWHSNIDVGLFVGVHCHQANLALKIIRGGTNCYTLAMCAQAGHEDACLSFRDATVEKIDKLTATIERLKKEGVKSQAEPFTQFKMDRTGRVD-------------
272	GC_00000030	core	NOB2	1927	5	7	2	0	0.858122	0.783484	0.819106	H|R|C	Coenzyme transport and metabolism|General function prediction only|Energy production and conversion			COG0095|COG1852|COG1880	Lipoate-protein ligase A (LplA) (PDB:4TVW)|Predicted redox protein with CxxCxxC motif, DUF116 family (PUBMED:25583072)|CO dehydrogenase/acetyl-CoA synthase epsilon subunit (CdhB) (PDB:1YTL)			COG0095|COG1852|COG1880	Lipoate biosynthesis			MSQYQVKAGPEAYLSPAAASMGIVLPDPGEAHIEGKIVSEDEAMEHAARKLLEAKVPTIFPGPLVLWKWNEKAAQKAAAVRRLAEALPARLIPMADYRPKYPKINPEVEINPNHPNLTIWHSDIDVGLFVGVHCHQANLALKIIRGGTACYTLAMCAQAGHEDACLSFRDATAE-------------------------------------------------
273	GC_00000030	core	NOB2	834	5	7	2	0	0.858122	0.783484	0.819106													--------------------------------------------------------------------------------------------------------------------------------FVGVHCHQANLALKIIRGGTACYTLAMCAQAGHEDACLSFRDATAEKIDKLTATIERLKKKGVKSQAEPFSQFKMDKTGRVD-------------
274	GC_00000030	core	NOB3	1325	5	7	2	0	0.858122	0.783484	0.819106	P	Inorganic ion transport and metabolism			COG0226	ABC-type phosphate transport system, periplasmic component (PstS) (PDB:2Q9T)							MSHYQVQAGPEAFLPPAAASMGNVLPDPGEAHIEGRVVPEEEAFEYCAKKILEAKVPTIFPGPLVLWKWNDHVSDKAKAIRELANEVPMRLIPMADYRPKYPKINAEVEINPNHPNLTIWHNKIDVCIFVGVHCHQANLALKIIRGGTNCYTIAMCAQAGHEDACLSFRDANAEKVRKLIATVKKLKSQGMKSQ-----------------------------
275	GC_00000030	core	N_gracilis	197	5	7	2	0	0.858122	0.783484	0.819106	P	Inorganic ion transport and metabolism			COG0226	ABC-type phosphate transport system, periplasmic component (PstS) (PDB:2Q9T)							MEPYQVLPGPEAFLPPAAAQRGIVLPDPGQAHIEGRLVDEDEAVEYAARKILGAKVPTIFPGPLVLWKWNEKAAKKAKALRRLADTAPMRLIPMADYRPKYPKIDPEIEINPNHPNLTIWHNRIDVCIFVGVHCHQANLALKIIRGGTDCYTIAYCAQAGHEDACLSLRDIGVDTINNLTDTIERLKKEGVKSQAEPFTQFRTSVKGRFVEGS----------
276	GC_00000030	core	SAG1a	1394	5	7	2	0	0.858122	0.783484	0.819106	P	Inorganic ion transport and metabolism			COG0226	ABC-type phosphate transport system, periplasmic component (PstS) (PDB:2Q9T)							MSDYKVLAGPEAFLPPSAASMGIVLPDPGEAHIEGTIVPEEGAYEHCAKKILEAKVPTIFPGPLVLWKWNDHVAEKAAAIKELADEAPMRLIPMADYRPKYPKIEYEVEINPNHPNLTIWHNKIDACIFVGVHCHQANLALKIIRGGTNCYTMAMCAQAGHEDACMSFRDASAEKIKKLTEAVKKLKSQGVKSQAEDFTQFKMDRHGLVVSPAVIEEYENASR
291	GC_00000033	core	NOB1	470	5	7	2	0	0.831505	0.808878	0.820035	P	Inorganic ion transport and metabolism			COG1055	Na+/H+ antiporter NhaD or related arsenite permease (ArsB)							MENLANTWAGYLSLICFLLAYTLVIFEEKIHMRKSKPVVLIGCVMWGIIGIYEAGHG--GGHAHDHVKELIAEIGELFFFLLVAMTYINTLDERNVFKCLRSWLLSRGLGFRKLFWA--TGIITFFLSPLADNLTSALLMSTVALAVSNGNRAFIVPAFVNIIVAANAGGAWSPFGDITTLMVWTSGKVETLKFSYLMIPSVVNWIIPALIMYPFVPNEHPEAGDEEIKLKPGAKVIIGLGILTVAMAVSFHQFLHLPPFMGMMLGLGLLMMKGFYLKKWGEKQFLLDMGISDERRTTP--RFDIFKKVEGVEFDTLLFFFGVLTAVGALQYIGYLAIVSENMYGNFGPTISNVLVGIISAVVDNIPVMYAVLKMDPAMGLDQWLLITLTAGTGGSLLS…
292	GC_00000033	core	NOB2	1318	5	7	2	0	0.831505	0.808878	0.820035	P	Inorganic ion transport and metabolism			COG1055	Na+/H+ antiporter NhaD or related arsenite permease (ArsB)							MENLANTWAGYLSLICFLLAYTLVIFEEKIHMRKSKPVVLIGCVMWAIIGIYEAGHG--GGHAHDHVKELIAEIGELFFFLLVAMTYINTLDERNVFQCLRSWLLGKGLGFRKLFWA--TGIITFFLSPLADNLTSALLMSTVALAVSNGNRAFIVPAFVNIIVAANAGGAWSPFGDITTLMVWTSGKVETLKFAYLMVPSVVNWIIPALIMYPFIPDEYPEMGENNIKLKPGAKTIIALGIFTIATAVSFHQFLHLPPFMGMMLGLGLLMIEGFYLKRWGDSSLFLPVGTKRTPNKYS--QFDIFKKVEGVEFDTLLFFFGVLTAVGALQYIGYLAMVSQELYGTYGPTVSNIIVGVLSAIVDNIPVMYAVLKMDPAMELDQWLLITLTTGTGGSLLS…
293	GC_00000033	core	NOB2	1212	5	7	2	0	0.831505	0.808878	0.820035	P	Inorganic ion transport and metabolism			COG1055	Na+/H+ antiporter NhaD or related arsenite permease (ArsB)							#NAME?
294	GC_00000033	core	NOB3	131	5	7	2	0	0.831505	0.808878	0.820035	P	Inorganic ion transport and metabolism			COG1055	Na+/H+ antiporter NhaD or related arsenite permease (ArsB)							MGNLINTWAGQLSLICFLLAYILVIFEEKIHMRKSKPVVLVGCIMWGIIGIYEAQHG--GGHAHDHVKELIAEIGELFFFLLVAMTYINALDERNVFQVLRAWLLRKGLGFRKLFWT--TGLITFFLSPLADNLTSALLMSTVALAVSNGNARFIVPAFVNIVVAANAGGAWSPFGDITTLMVWTAEKVETMQFAYLVIPSIVNWIVPALIMYPFIPDEYPEMGKNNIKLKPGAKTITALGIFTIATAVSFHQFLHLPPFMGMMLGLGLLMMEGFYLKRWGDSSLFLTAGTKRTPNKYS--QFDIFKKVEGVEFDTLLFFFGVLTAVGALQYIGYLAMVSHELYGTYGPTASNIIVGVLSAIVDNIPVMYAVLKMDPAMGLDQWLLITLTTGTGGSLLS…
295	GC_00000033	core	NOB3	1288	5	7	2	0	0.831505	0.808878	0.820035	P	Inorganic ion transport and metabolism			COG1055	Na+/H+ antiporter NhaD or related arsenite permease (ArsB)							-------------------------------------------------------------------------MGNL----------INT-------------------------WAGQLSLICFLL-------------------------AYILVVF-----------------------------------------------------------------EEKIHMRKSKPVVL----------------------------VGCIM--------WGI------IGIYEAQHG------------------------------------------------------------------------------------------------GGHAH-…
296	GC_00000033	core	N_gracilis	2633	5	7	2	0	0.831505	0.808878	0.820035	P	Inorganic ion transport and metabolism			COG1055	Na+/H+ antiporter NhaD or related arsenite permease (ArsB)							MHQLTNTWAGYICLIAFVVGYSLVVLEEKLHLRKSKPVIVAGCFMWFIIGLYQASNGMDGDAAHHYIKELIAEIGELFFFLLAAMTYINTLAERNVFNSLRAWLLSKNLGFRKLFWA--TGLITFFLSPLADNLTSALLMSTVALAVSQGNGRFITLAFINIVVAANAGGAYSPFGDITTLMVWTAHKVETHEFIYLIIPSFVNWIIPALCMFPFLPKKFPDVPKETIPIKQGGKVVMVLGILTIATAVSFHHFLHLPPYLGMMFGLGVLMIYGYWLKIRPDKKVY-ETGLYGEIHKGEPKHFDIFNKIATVEFDTLLFFFGVLTAVGALQYIGYLALVSQNMYEGIGPTWSNIIVGVLSAIVDNIPVMFAVLKMDPNMGLDQWLLITLTTGVGGSLLS…
297	GC_00000033	core	SAG1a	23	5	7	2	0	0.831505	0.808878	0.820035	P	Inorganic ion transport and metabolism			COG1055	Na+/H+ antiporter NhaD or related arsenite permease (ArsB)							#NAME?
298	GC_00000034	core	NOB1	863	5	7	2	0	0.803193	0.700654	0.748427	M	Cell wall/membrane/envelope biogenesis	M00064	ADP-L-glycero-D-manno-heptose biosynthesis	COG0451	Nucleoside-diphosphate-sugar epimerase (WcaG) (PDB:2X4G)	M00064	Pathway modules; Glycan metabolism; Lipopolysaccharide metabolism			K03274	ADP-L-glycero-D-manno-heptose 6-epimerase [EC:5.1.3.20]	MVVVTGGAGFIGSAIAQALNDRGRTDLIVVDEVDHPEKEKNLISIKYHELRGKDVFLENVLNLDLPSIEAIIHMGACSSTTETNEVFLTENNYDYTRHLAQYALKKDIRFIYASSAATYGNGETGYRDDESKLHTLKPLNLYGESKQKFDLWAEGQGVLDRIVGLKYFNVFGPNEYHKEDMQSMVRKGFLQARDTNKIRLFKSYRKEYADGGQERDFLYIKDAVKMTLFFLDQQDAGGIFNVGAGRARNWNDLATTVFKAMDREPKIEYIEMPDSIRDQYQYHTSAKMKKIRDAGYTEPITSLEEGITDYIQNYLLPNKRLGE--
299	GC_00000034	core	NOB1	288	5	7	2	0	0.803193	0.700654	0.748427													MVVVTGGAGFIGSAIAQALNDRG--------------------------------------------------------------------------------------------------------------------------------------------------------------------------------------------------------------------------------------------------------------------------------------------------------------
300	GC_00000034	core	NOB2	2044	5	7	2	0	0.803193	0.700654	0.748427	M	Cell wall/membrane/envelope biogenesis	M00064	ADP-L-glycero-D-manno-heptose biosynthesis	COG0451	Nucleoside-diphosphate-sugar epimerase (WcaG) (PDB:2X4G)	M00064	Pathway modules; Glycan metabolism; Lipopolysaccharide metabolism			K03274	ADP-L-glycero-D-manno-heptose 6-epimerase [EC:5.1.3.20]	MIVVTGGAGFIGSAIAQALNEQGRTDLIVVDDVDHPDKEKNLASIKYHELKCKDAFLENVLNLDLPSIEAIIHMGACSSTTETDEVFLTKNNYGYTRHLATYALEKDIRFIYASSAATYGNGEMGYRDDESKLDTLKPLNLYGESKQRFDVWAKGQGVLDRIVGLKYFNVFGPNEYHKEDMQSMVRKGFLQARDTNKIRLFKSYREEYADGGQERDFLYVKDAVKMTLFFLDQQDAGGIFNIGAGQARNWNDLATTVFKAMDREPKIEYIDMPDSIRDQYQYHTSAEMKKIRDAGYTQPITTLEEAITDYIQNYLLPNKRLGE--
301	GC_00000034	core	NOB3	1414	5	7	2	0	0.803193	0.700654	0.748427	M	Cell wall/membrane/envelope biogenesis	M00064	ADP-L-glycero-D-manno-heptose biosynthesis	COG0451	Nucleoside-diphosphate-sugar epimerase (WcaG) (PDB:2X4G)	M00064	Pathway modules; Glycan metabolism; Lipopolysaccharide metabolism			K03274	ADP-L-glycero-D-manno-heptose 6-epimerase [EC:5.1.3.20]	MVVVTGGVGFIGSAIIQALNARGATDFIVVDETDHPEKKKNLTSLKYSELKQKDAFLNSVLNRSVPKVEAIIHMGACSSTTETDEAFLIRNNYNYTRHLAEYALERGIRFIYASSAATYGNGENGYSDDESKLETLEPLNLYGESKQRFDRWAKEQGVLDRMVGLKYFNVFGPNEYHKEDMQSMARKGFMQAQDTGKIQLFKSYQTEYADGGQERDFLYVKDAVEMTLFFLDHPDLNGIFNVGAGVARNWIDLATAVFKAMGKEPQIEFIDMPDSIRAQYQYHTCAGIEKIRSAGYTRSITSLEDAITDYIQNYLLPNKRLGE--
302	GC_00000034	core	N_gracilis	339	5	7	2	0	0.803193	0.700654	0.748427	M	Cell wall/membrane/envelope biogenesis	M00064	ADP-L-glycero-D-manno-heptose biosynthesis	COG0451	Nucleoside-diphosphate-sugar epimerase (WcaG) (PDB:2X4G)	M00064	Pathway modules; Glycan metabolism; Lipopolysaccharide metabolism			K03274	ADP-L-glycero-D-manno-heptose 6-epimerase [EC:5.1.3.20]	---MRGG--------------------------------------------------------DVPKVEAIFHMGACSSTTETDEDFLRINNLEYTQTLARFALDRDARYIYASSAASYGNGEQGYSDDESRLDELKPLNPYGHSKHRFDLWARDEGLLKHIVGLKYFNVFGPNEYHKEDMRSMVLKGHEQVRDTGRIRLFKSYRPEYADGGQERDFVYIKDAVAMTLFFFDHPEVNGIFNIGSGSARNWNDLARAIFNAMGEKPFIEYIEMPASIRDQYQYHTCADIRKIREAGFNRSLSSLEEGVRDYICEYLIPGRRLGSNP
303	GC_00000034	core	N_gracilis	338	5	7	2	0	0.803193	0.700654	0.748427													MIIVTGGAGFIGSAIVHSLNQRGHDDIWIVDVDDHQEKRK--------------------------------------------------------------------------------------------------------------IWKA---------------------------------------------------------------------------------------------------------------------------------------------------------------------------
304	GC_00000034	core	SAG1a	1238	5	7	2	0	0.803193	0.700654	0.748427	M	Cell wall/membrane/envelope biogenesis	M00064	ADP-L-glycero-D-manno-heptose biosynthesis	COG0451	Nucleoside-diphosphate-sugar epimerase (WcaG) (PDB:2X4G)	M00064	Pathway modules; Glycan metabolism; Lipopolysaccharide metabolism			K03274	ADP-L-glycero-D-manno-heptose 6-epimerase [EC:5.1.3.20]	------------------------MDLLIVDDIDHPEKEKNITSIKYQELKGKNSFLEKILDRNIDSVEVIIHMGACSSTTETDEKFLIKNNYHYTRHLATYALEKNIRFIYASSAATYGNGEMGYSDDESKLNTLKPLNLYGESKHKFDLWAKSQGILDRVVGLKYFNIFGPNEYHKENMQSMAGKGFIQAMEKNKICLFKSYKKEYKDGRQERDFLYIKDAVNMTLFFLENPNIGGIFNIGAGQSRNWNDLAINIFKAMGREPQIEYISMPETILHQYQYHTCADIQKIRDAGYTQSITSLEDGITDYVKNYLVSNKRLGN--
305	GC_00000035	core	NOB1	1472	5	7	3	0	0.746761	0.678172	0.710816	L|K	Replication, recombination and repair|Transcription			COG1197	Transcription-repair coupling factor (superfamily II helicase) (Mfd) (PDB:2EYQ)					K03723	transcription-repair coupling factor (superfamily II helicase) [EC:3.6.4.-]	MNQYLLSDETFAVPFDKGVREITKLIDGDTPLLHAEGLKGSSRSLFLAKLAQATTRPIVVLTSNQNSGEALIGDLRYFYHFNNIKKIPRFFPTWEILPYENLSPLAEISGERLEILNLLQQKEIPFLVVPVEALMQCVIPRTELRNQTFPVVKGEALEREFLETCLFDNGYSRIPMVENRGEFSVRGDIVDVFPPSSVNPLRFHFFDDMVESIREFDIGSQVSVKEIKSVEILPVREVSPTPGQKDSGLEKISHLAEEQGTDLAGLNELVDKIQHLGNFVGMEHLAPFFYSQRESLFDYFSKDTVFVFDEEEDVRSKIDNYHDIIRTEYDSAFDRGDVVAPPDWFYLDSEEITKRLGGMKNIIINTLNIGGDDAT-KVQFNIKTNPVLLGKFDVFAEKG…
306	GC_00000035	core	NOB2	1134	5	7	3	0	0.746761	0.678172	0.710816	L|K	Replication, recombination and repair|Transcription			COG1197	Transcription-repair coupling factor (superfamily II helicase) (Mfd) (PDB:2EYQ)					K03723	transcription-repair coupling factor (superfamily II helicase) [EC:3.6.4.-]	MNHSILPDKAISPSFDDGVREIAKQLDGDSAVLHADGLKGASRSFFLARLVEATTRPIVVLTSNQNSGESLIGDLRYFYHFNNIKNVPRFFPTWEILPYENLSPLAEISGERLEILNRLQRGKIPFLVVPVEALMQCVIPRAELDNQTFPITKGDSLDREFLEACLFDNGYTRIPLVENRGEISVRGDIVDVFPTASTNPLRFEFFDDIVESIREFDIGSQVSLKEIKEIEILPVREVSPTPGQKDAGLEKISKLAEKQGADPAGLNELLDKIQHLGNFVGMEHLAPFFYPRRETLFDYFPKDTVIVFDEEEDVRSKIGHYHEIIHTEFNSACDRGDVVAPPDWFYLEPEEINRRLADIKTITINTLNIESDDVP-TVRFNIKTNPVLQGKFEVFAEKG…
307	GC_00000035	core	NOB3	477	5	7	3	0	0.746761	0.678172	0.710816	L|K	Replication, recombination and repair|Transcription			COG1197	Transcription-repair coupling factor (superfamily II helicase) (Mfd) (PDB:2EYQ)					K03723	transcription-repair coupling factor (superfamily II helicase) [EC:3.6.4.-]	MKQTQEIEEVPVTAFRDGLKRAIGQLECRASVLRAEGLKGASRALFLAQLAKTGNRTVVVLTPDQNTGEALLGDLKYFFHHGKTGGVPRFFPAWELLPYEHLSPLPEISGERLEILYLLLKGKLPFLVVPIEAAMQCVIPRSELDKLTFPIARGETFERELLEACLSENGYTRTSLVESYGEFSVRGDIVDIHPPASSNPLRVEFFDDTVESIREFDISSQVSVNEIEAVEILPVREVCPTLGQRKEGVEKILKLAEEQRVERAGLKELLDKIQHRGNFPGIENLGPFFYSRRETLFNYLPADVLFVIDEEDAVRYKCEHYNELIQSEYALARGSREVAVSPKSFYLDPDEVGSQMAGRNRISISALNLSGENETGAMHLDVKPNPPMLGRFGIFAEQA…
308	GC_00000035	core	N_gracilis	2049	5	7	3	0	0.746761	0.678172	0.710816	L|K	Replication, recombination and repair|Transcription			COG1197	Transcription-repair coupling factor (superfamily II helicase) (Mfd) (PDB:2EYQ)							---------------------------------------------------------------------------------------------------------------------------------------------------------------------------------------------------------------------------------------------------------------------------------------------------------------------------------------------------------------------------------------------------------------…
309	GC_00000035	core	N_gracilis	2050	5	7	3	0	0.746761	0.678172	0.710816	L|K	Replication, recombination and repair|Transcription			COG1197	Transcription-repair coupling factor (superfamily II helicase) (Mfd) (PDB:2EYQ)					K03723	transcription-repair coupling factor (superfamily II helicase) [EC:3.6.4.-]	---------------------------------------------------------------------------------------------------------------------------------------------------------------------------------------------------------------------------------------------------------------------------------------------------------------------------------------------------------------------------------------------------------------…
310	GC_00000035	core	N_gracilis	2048	5	7	3	0	0.746761	0.678172	0.710816	L|K	Replication, recombination and repair|Transcription			COG1197	Transcription-repair coupling factor (superfamily II helicase) (Mfd) (PDB:2EYQ)							MNSSANTLNAVMPTTQSGWDELFHSLEEGAVASTVEGLTGASRAWFLVRMWKTLRRPLVIVTTDQNSGEALLGDLRFFLKYENLRPVPQFFPTWELLPYEPLSPLSEVSGERLDVLDKLGENKCPILVVPIEAAMQYVMPRRVLSNLTYPVRRGESVDRELLELCLVDNGFRRTKMVEEPGEFSSRGDILDLYLPSAVNPIRVEFFGDEVESIRHFDVTSQISVEEIDAFKVLPVREICLTQKECEEGIGRILDHAREQVVDRGKLNELLEKLRHLQTFSGIEFLSPFFYDQTESLFDHLPDDALLVLDERDALEEKADRYESLIHDEYARCLEREEVAPPPDKLYLDKDDLFQAMQSRRHVVLNSLKLTDDTVH---AFDVKSIPGFQGRFDGFADAA…
311	GC_00000035	core	SAG1a	1248	5	7	3	0	0.746761	0.678172	0.710816	L|K	Replication, recombination and repair|Transcription			COG1197	Transcription-repair coupling factor (superfamily II helicase) (Mfd) (PDB:2EYQ)					K03723	transcription-repair coupling factor (superfamily II helicase) [EC:3.6.4.-]	MNEFLVNDETILASFDEGIEEVKNNIDQDPLKIHIEGLRESSRAFFLSRLIQSISNPVIVLTPNQNTGEKLIGDLRYFCKFNRVQKNIRFFPSWEVVPYENISPSSEVMGERLEILQLLQRNEISLLVVPVDSILQCVIPRKELSDHTFFLRVGEILEREFLETFLLDNGFVRLPMVENRGHFSVRGDIVDMYLPASINPVRVEFFDNTIESIREFDINTQVSLKNIEMIEILPVREFYPTAVQKEDGLNKISRYAEEHDVDQVGLKELVDKIVHLNNFFGLEHLAPFFYSRRETVFEYLSKEALIILDEEDDINYEVDKFCKVAVHEYGSSRDRGEVVVSPDKLYLSLSELKSRLVEKKIISINSLNIESRVNTNNIRFDIKRNPSLLGKFGFLAEKI…
312	GC_00000036	core	NOB1	1713	5	7	3	0	0.703529	0.704946	0.704237													--MTELTLREIDCVLCEETYTPAQGPEEREKSYRVYCSSCVNWVAIGKSNPLRMALGEVLGIRGEALALAMQTCLAPCRCGSEFNHDAGGRCPTCIGKIERETKDEPLDSKDFKSPWNQGEMN------------------------------------------------------------------------------------------------------------------------------------
313	GC_00000036	core	NOB1	855	5	7	3	0	0.703529	0.704946	0.704237													--MTEITTRATDCELCKETYTPVLGPEEGQKSYQIYCSSCVNWMVVG----------------------------------------------------------------------------------------------------------------------------------------------------------------------------------------------------------------
314	GC_00000036	core	NOB1	1814	5	7	3	0	0.703529	0.704946	0.704237													#NAME?
315	GC_00000036	core	NOB2	724	5	7	3	0	0.703529	0.704946	0.704237													#NAME?
316	GC_00000036	core	NOB3	434	5	7	3	0	0.703529	0.704946	0.704237													MLMTEITTRAIDCELCKESYAPVLGPEEGQKSYRIYCSSCANWVVVGRSNPLRIALREVLGVRGEALALALQTGLALCGCGSQFSHDAGGRCPVCIEKIEAEMQDRSPAEKDFRNPWNSKELKKLEPKFFEYILG-KTDQEEINLNQLIEKFEAGEIDGEAYMDGIESLQSRESNEIAVVQAWAVTVGPDQVFAAAEEHGLIEKYGTRILVNIASALEMTTGQPVLATLNGVMKQFDGEVQQELRTFIAKIGGGF
317	GC_00000036	core	N_gracilis	192	5	7	3	0	0.703529	0.704946	0.704237													#NAME?
318	GC_00000036	core	SAG1a	1399	5	7	3	0	0.703529	0.704946	0.704237													#NAME?
319	GC_00000037	core	NOB1	1530	5	7	2	0	0.679041	0.941357	0.788967													-----MSEISKLPERLTYDDGKFNLCHLHELYIALADKVSQKISEELQEEIMITSGMWGGSYLVADKEGKARSNVVRLYCLINLPLNTLLDKKENFERLMVLYHQSFSTTFESYNLSFVNPQWGDPIPYSNSKRPTTTLQMWEKNNKVKFLRAFFVWNNVPWEDSVIYDTIRNIKVIKEMLDMNRR-PVKKPTDEYKFLLQDVLIIYYTLHGALSSDFMEHAEPIMTELLDKFLGGLYDPEIIEAQYLNLYSNAIVYGLEEALEGPYKKAGLDILSVESWPVEKINWVPQELREKLGQSLTDTFTSFKTNLEKNNA---------
320	GC_00000037	core	NOB2	937	5	7	2	0	0.679041	0.941357	0.788967													#NAME?
321	GC_00000037	core	NOB2	1949	5	7	2	0	0.679041	0.941357	0.788967													-----MSEIPKLPERLTHDDGKFNLYHLNELYKALACKISMQISEELQEKISITSGMWGGSYLVANDEGKARTNVVRLYCLINLPQNTSLDKKENFERLMVLYHQSFSATFASYNLSFIDPQWGAPIPYSNSKRPTTTLQMWEKNNKVKFLRAFFVWNSVPWEDSVVYDTIRNIKVIKEMLDMNQR-PVKRAADEYKFLLQDVLIIYYTLRGALSPDFMEHAEPIMSELLKKFLDGLHDPEVIEEEYLNLYSNAIVYGLEEALEGPYKKAGLDILTVENWPVEKINWVPQELRENLGRSLTETFASFKTNLEKNNA---------
322	GC_00000037	core	NOB3	1701	5	7	2	0	0.679041	0.941357	0.788967													MEQTIKEQATGLPSQL-YDDGKTNMYCLHEVFRQIAIIVKERIKTKHHIDIPITSGLWGGAYLVCDPQGKVLSRVIRFYSIVNLPQNSPLDKPENFEHLMKIYYQTCQEIFKNYHLEFKNPQWGESIPYTNKIRPNTTLQMWEQGTEVQFMRAFFVWNTATWEESLIFDTLRNIKQLKEHLDTRQR-PVDKAKEELRFVLQDILIVYHTLHDALTPDFLEHAQPYMQELLGHFLVGLHDHDLIHDLFYRAHSSLYVYGFEEALDEPYKRYNLDIRKVEDWPVEKINWVPEELKEKLVHPLRETFSRFRVNLERGGSEQSCPFLSL
323	GC_00000037	core	NOB3	1516	5	7	2	0	0.679041	0.941357	0.788967													----MITEAPKLPESLFHEDGKFNLYHINEIYKVIAHKISRKLTEELKADISITSGMWGGSYLVANEMGKARTNIVRLYCLVNLPQNSPLDTEENFERLMVLYHQTFSKTFARYNLNFVNPRWGETIPYSNSQLPTTALQMWEQNNRVKFLRAFFVWNKATWEDSVIYDTIRNIKVIKELLDLNRRYQPKTSLEEYKFLLQDVLIIYYTLQNALTSDFLEHAEPIMTNLLKKFLGGLHDPKMIEGLYQDVYKNAIVYGLEESLEGPYKEAGLDIHRVEDWPVDKINWVPDQLKKKVGSSLLETFAGFKAHLEQKAGGTVH-----
324	GC_00000037	core	N_gracilis	1682	5	7	2	0	0.679041	0.941357	0.788967													----MEIMAPEAPNKLLVSATRINLYYLHDLFQEIASEVSERIGSDLGIEVPLTAGMWGGSYLVADPTGVSRTNVKRLYSIVNFPQGTPLDKPEVFEMLMRYYRDSMTEQFREYRIQLGQPTWGDVIPYSNRRRPTTAMQMVDISRRINFARVFFVPNSATWAESIIFDMIRNVRQLRELLDIDHR-PRIAGVDELKFLLQDILITYFTLRPALTPDFEEHANPIIKELYGKFVTGMSHRSDVEEQYHKVYANALAYGYEEALEGPYKKEGLDIFQVENWPVEKINFVPDELKEKLVPHLEGTFEKFSHNLTVQQA---------
325	GC_00000037	core	SAG1a	115	5	7	2	0	0.679041	0.941357	0.788967													-----MNEIPKLPERLLHDDGKFNLYYLNEVYKTVAYKASIQLSKELKEELAITAGIWGGQYLIANEAGKARTNIVRLYSLVNLPQNSLLDKKENFERLMVFYHQNVTNAFSNYGFNFVDPRWGEPIPYTNKERPTTVLQMWEKNNKLKFFRAFYVWNNRPWIDSVIYDTIRNIKVIKEMLNRDRR-PVKKPTEEYKFLLQDVLIIFYTLYDALTPDFHEHADPIMKDLMQKFLSGLHDPEAVEEEYLNIYSNAIVYGLEEALEGPYKKEGLDINDVENWPAEKINWVPQELKENVGRSLTDRFNNFKTNLKNNRT---------
326	GC_00000038	core	NOB1	788	5	7	3	0	0.798443	0.6769	0.732665	P	Inorganic ion transport and metabolism			COG2239	Mg/Co/Ni transporter MgtE (contains CBS domain) (MgtE) (PDB:2YVX)					K06213	magnesium transporter	--------------MDPTVITAEVNARDHFEIARLLHQLPVEGKIVVFNSLDSDLKRQELLYETDLDSRLEIQNSLDREYLARFLGNMPEDEATDLIQELDQDTQEEILDQMEVKDAVIIKDLITYEEETAGGLMVPNFNTASENQTARDLLMRLKHENNSDAPPFFYVTGSGNELLGYFKLRDLLNASTDAKASHIMRKDTPKVHVADSCDKVANLMDNEHLSTVPVVDDNNIIRGVITFDDVIRIMQDLASEDIFTMVGTAKVDPFAKNTKSKIMARAPWLFTTFMGGLVSAYILNQFQSTLNDFAAIIFFIPFVIGIAGNVGLQGSTVIVRGLATGDIQDDNILTVVKSELLVGVSNGFIFGILCGSVVALVSKSLLQSSPLLGAVVGAGIIFAVS…
327	GC_00000038	core	NOB2	1774	5	7	3	0	0.798443	0.6769	0.732665	P	Inorganic ion transport and metabolism			COG2239	Mg/Co/Ni transporter MgtE (contains CBS domain) (MgtE) (PDB:2YVX)					K06213	magnesium transporter	MPIQKIKQLINGAEMNPSAIIAEVNAKDHFEIARLLHQLSTGGKILVFNSLDSDLKRQELLYETDLDSRLEIQNSLDREYLANFLGNMPEDEATDLIQELDQDTQEEILDQMEVKDAVVIKDLITYKEETAGGLMVPNFNTVSEGQTAREMLMMLKHENNSDTPPYFYVIGPENLLKGYFKLCDLLNASTDAKASQIMRDNTPKVHLADSCDKVANLMDNEHLSTIPVVDDDNRIRGVITFDDVIRIMQELASEDIYTMVGTAKVDPFAKKTGSKILARAPWLFTTFLGGLVSAYILNQFQATLNEFTAIIFFIPFVVGIAGNVGLQGSTVIVRGLATGDIQDDNILTVVKSELLVGISNGFIFGILCGSVVALAAESFLHSSSLLGAVVGAGIIFAVS…
328	GC_00000038	core	NOB3	1354	5	7	3	0	0.798443	0.6769	0.732665	P	Inorganic ion transport and metabolism			COG2239	Mg/Co/Ni transporter MgtE (contains CBS domain) (MgtE) (PDB:2YVX)					K06213	magnesium transporter	MPIKHIKKLISEPEVSIDALSGEVNSKDHFEVARLLHQLSVDGKILVFNCLDSDQKRQELLYETDQDSRLEIQESLDRGYLAQLLGKMAEDEATDLLKEHNPETQEELLSQMETGDAVVIKDLITYEEETAGGLMVPRFKQVSAEQTAQNILVQIKRETNSDTLSYFYVLGSRKELLGYFRLRDLLNAPTAARADQFMRTPPPKVHLNDSCDKVASLMDNEHLSTIPVVDDDNIMHGIVTFDDVIRIMQDLASEDIFTMVGTAKVDPFAKRTANKIVARAPWLFTTFLGGLISAYVLNLFQATLSEFATIVFFIPFVLGLAGNVGIQGSTVIVRGLATGDIQDDNLLTVVKSELLVGISNGVIFGLLCGGLVTLVAEQVLKSNPLLGLVVGAGIVLAVG…
329	GC_00000038	core	NOB3	1137	5	7	3	0	0.798443	0.6769	0.732665													MPIKHIKKLISEPEVSIDALSGEVNSKDHFEVARLLHQLSVDGKILVFNCLDSDQKRQELLYETDQDSRLEIQESL-----------------------------------------------------------------------------------------------------------------------------------------------------------------------------------------------------------------------------------------------------------------------------------------------------------------------------------…
330	GC_00000038	core	NOB3	1240	5	7	3	0	0.798443	0.6769	0.732665													#NAME?
331	GC_00000038	core	N_gracilis	2204	5	7	3	0	0.798443	0.6769	0.732665	P	Inorganic ion transport and metabolism			COG2239	Mg/Co/Ni transporter MgtE (contains CBS domain) (MgtE) (PDB:2YVX)					K06213	magnesium transporter	#NAME?
332	GC_00000038	core	SAG1a	2109	5	7	3	0	0.798443	0.6769	0.732665	P	Inorganic ion transport and metabolism			COG2239	Mg/Co/Ni transporter MgtE (contains CBS domain) (MgtE) (PDB:2YVX)					K06213	magnesium transporter	MPIQKIEDLIDSLPKSKPELITEVNTNDHFELARLLHQLSPEGKIHVFNNLNSDLKRQKVLYETDLDSRLEIESSLGSKGLAILLSSMPEDEATDIIQELGVDEQKKILSQMEVKDAVVIKDLITYKEETAGGLMVQKFNSVKENQTASEILMQLKHENNSDIPPYFYVVESKNKLKGYFKLRDLLNVSTNTKAAQIMRKVTPKVFTSDSCDKVAKLMDNEHLSTIPVVDENNAIRGVITFDDVIRVMQDLASEDIFTMVGTAKVDPFAKKITSKIKARAPWLLTTFIGGLLSAYILKHFQTTITDFSTVLFFIPFVLGISGNVGLQGSTVIVRGLATGDIQKDNLLTVVRSELVVGIANGIIFGFLCGFIISLIAAPLLQTSPFLGTAVGLGIVLSVC…
333	GC_00000039	core	NOB1	1523	5	7	2	0	0.858667	0.684753	0.761911	E	Amino acid transport and metabolism	M00028	Ornithine biosynthesis, glutamate => ornithine	COG0548	N-acetylglutamate kinase (ArgB) (PDB:3S6G)	M00028	Pathway modules; Amino acid metabolism; Arginine and proline metabolism	COG0548	Arginine biosynthesis	K00930	acetylglutamate kinase [EC:2.7.2.8]	-MPLMKKRIQKAETLLEALPFIKSFYGKTVVIKYGGNAMVSEALKESFAQDIVMLRYTGINPIIVHGGGPQIGQTLSALGIKSEFVDGQRITNKDMIDVVEMVLGGNVNKEIVSLISRHGGNAVGISGKDGDLINAKKHKRVKHSPETDRPEIIDMGLVGEITRVNPKILNILDQNEFIPVIAPIGKGKEGETLNINADFVAAAIASALQAEKLVLMTDTEGVQRKNGNLISELTRKEANKLIKSGVISDGMLPKVTCCLDTLGAGVHKTHIIDGRIKHALLLELFTEEGIGTQLVL-
334	GC_00000039	core	NOB2	2090	5	7	2	0	0.858667	0.684753	0.761911	E	Amino acid transport and metabolism	M00028	Ornithine biosynthesis, glutamate => ornithine	COG0548	N-acetylglutamate kinase (ArgB) (PDB:3S6G)	M00028	Pathway modules; Amino acid metabolism; Arginine and proline metabolism	COG0548	Arginine biosynthesis	K00930	acetylglutamate kinase [EC:2.7.2.8]	--------------------------------------MVSEPLKESFAQDIVMLKYTGINPVIVHGGGPQIGKTLDALGIKSEFVDGQRITNKDMIDVVEMVLGGKVNKEIVSLISRHGGNAVGISGKDGDLINAKKHKRVKQSPETDRPEIIDMGLVGEITKVNPKILNVLDQNDFIPVIAPTGKGAEGETLNINADFVAAAIASALQAEKLVLMTDTE--------------------------------------------------------------------GV-------
335	GC_00000039	core	NOB2	1956	5	7	2	0	0.858667	0.684753	0.761911	E	Amino acid transport and metabolism			COG0548	N-acetylglutamate kinase (ArgB) (PDB:3S6G)			COG0548	Arginine biosynthesis			------------------------------------------------------------------------------------------------------------------------------------------------------------------------------------------------------------IASALQAEKLVLMTDTEGVQRKNGDLISELTRLEANKLIKSRVIRDGMLPKVTCCLDTLGSGVHKTHIIDGRIKHALLLELFTEEGIGTQLVL-
336	GC_00000039	core	NOB3	1385	5	7	2	0	0.858667	0.684753	0.761911	E	Amino acid transport and metabolism	M00028	Ornithine biosynthesis, glutamate => ornithine	COG0548	N-acetylglutamate kinase (ArgB) (PDB:3S6G)	M00028	Pathway modules; Amino acid metabolism; Arginine and proline metabolism	COG0548	Arginine biosynthesis	K00930	acetylglutamate kinase [EC:2.7.2.8]	----MKKRIQKAETLLEALPFIKTFYGKTVVIKYGGNAMVSDKLKESFAQDVVMMKYIGINPVIVHGGGPQIGKTLDSLGIQSEFVDGQRITNKEMIDVVEMVLGGKVNKEIVSLIDRHGVNPVGISGKDGDLIHAKRHKRVKHSPETDRPEIIDMGLVGEITKVNPKILEVLDQNGFIPVIAPTGKGTEGETLNINADFVAAEIASALKAEKLILMTDAEGVQRKNKKLISELTRKEANKLIKSGVIHGGMLPKVTCCLDALKLGVRKTHIIDGRVKHALLLELLTEEGIG------
337	GC_00000039	core	NOB3	1510	5	7	2	0	0.858667	0.684753	0.761911	E	Amino acid transport and metabolism			COG0548	N-acetylglutamate kinase (ArgB) (PDB:3S6G)			COG0548	Arginine biosynthesis			#NAME?
338	GC_00000039	core	N_gracilis	1689	5	7	2	0	0.858667	0.684753	0.761911	E	Amino acid transport and metabolism	M00028	Ornithine biosynthesis, glutamate => ornithine	COG0548	N-acetylglutamate kinase (ArgB) (PDB:3S6G)	M00028	Pathway modules; Amino acid metabolism; Arginine and proline metabolism	COG0548	Arginine biosynthesis	K00930	acetylglutamate kinase [EC:2.7.2.8]	MDRNMEALINKAEMLIEALPYIKSFYRKTFVIKYGGNAMVSEELKDTFALDVVMMKYIGINPVIVHGGGPQIGKTLEMFGIESQFIDGHRITSKEMIDVVEMVLGGKVNQDIVTLINSHDGNAVGITGKDGNLIQAKRYKHVKKSPETNQSEIIDLGLVGEITQVNVRILQEIDEAGFIPVIAPIGQGDKGETLNINADIVASKVASALKAEKLLLMTDTEGVKGKNGKLIPNLTRRKAQELIKSKVIKDGMLPKVNCCLDALKAGVGKTHIIDGRVRHSLLLEIFTKEGVGTQIVDK
339	GC_00000039	core	SAG1a	121	5	7	2	0	0.858667	0.684753	0.761911	E	Amino acid transport and metabolism	M00028	Ornithine biosynthesis, glutamate => ornithine	COG0548	N-acetylglutamate kinase (ArgB) (PDB:3S6G)	M00028	Pathway modules; Amino acid metabolism; Arginine and proline metabolism	COG0548	Arginine biosynthesis	K00930	acetylglutamate kinase [EC:2.7.2.8]	----MKKRIQKAETLLEALPFIKNFYGKTVVIKYGGSAMSSDQLKEGFAQDIVMMKYTGINPVIVHGGGPQIGKTLDALGIPSQFIDGQRVTNKDMIDVVEMVLGGKVNKEIVSLINRHGGNAVGISGKDGDLIHAKKLKRIKHSPETDRPEIIDMGLAGEITKINPRILEVLDQHEFIPVIAPIGKGENGETLNINADFVAAAIASALQAEKLVLMTDTEGVQRKNDTLIPELTRKEANKLVKSGVIRDGMLPKVTCCLDSLKSGVPKTHIIDGRIKHALLLELFTEEGIGTQIVE-
340	GC_00000040	core	NOB1	944	5	7	2	0	0.824324	0.720525	0.768938	C	Energy production and conversion			COG0074	Succinyl-CoA synthetase, alpha subunit (SucD) (PDB:1CQI)			COG0074	TCA cycle			---------------------------------------------------------------------------------------------------------------------------------------------------------------------------------------------------------------------------------------------------------------------------------------------------------------------------------------------------------------------------------------------------------------…
341	GC_00000040	core	NOB1	1515	5	7	2	0	0.824324	0.720525	0.768938	C	Energy production and conversion			COG0074	Succinyl-CoA synthetase, alpha subunit (SucD) (PDB:1CQI)			COG0074	TCA cycle			MHKQGVGEFPYYVGINSLSDLATKDDKVVVLNILGKESSGVTPVSNDYSGGNIVFGTGPGKSGKSLTTKTGKIPVYNSIKEGLAAGHKFNTVVIYLPPSGVKDGIAEAVRENPDLKKAIILTEKVSVKDSRIMRAICQTNGVDLFGGNCLGLADSWNHVRLGGALGGSHPEESLIKGSVALFSNSGNFTTTIAVYLATAGWGTTTSVSSGKDVYIQYGPKEFLYALDRDDRSQAAVMYSEPGGYYEKDIKTDKPLVACVVGRWKAKLSKACGHAGSLAGSGDDAIAKEKWFMEYFGVDSIYTPDNPVASKKGALVTNIAYIPEALTAVMKLNGKEPDFASKGSLSLKSWFGNNQGLDLPKGLDTPVVEAISPYNEQIAALDKQVGAQYRRETLKDASGA…
342	GC_00000040	core	NOB2	1173	5	7	2	0	0.824324	0.720525	0.768938	C	Energy production and conversion			COG0074	Succinyl-CoA synthetase, alpha subunit (SucD) (PDB:1CQI)			COG0074	TCA cycle			MHKQGVGEFPYYVGINSLSDLATKDDRVVVLNILGKESSGVTPISNDYSGGNIVFGTGPGKSGKLLNTKNGKIPVYNSIKEGMEAGHKFNTVVVYLPPSGVKDGIAEAVRANPDLKKAIILTEKVAVKDARIMRAICQTNGVDLFGGNCLGLADSWSHVRLGGALGGSHPEESLIKGSIALFSNSGNFTTTIAVYMATAGWGTTTSVSSGKDVYIQYGPKEFLYALDRDDRSQAAVLYSEPGGYYEKDIKTDKPLVACVVGRWKAKLSKACGHAGSLAGAGDDAIAKEKWFMEYFGVDSIYTPENPVCSKKGALVTNIAYIPEALTAVMKLNGKEPDFAPKGSLSLKSWFGNNQGLDLPKELDTPVVEAISPYNEQIAALDKQVGAQYRRETLKDASGA…
343	GC_00000040	core	NOB3	802	5	7	2	0	0.824324	0.720525	0.768938	C	Energy production and conversion			COG0074	Succinyl-CoA synthetase, alpha subunit (SucD) (PDB:1CQI)			COG0074	TCA cycle			MHKQGVGEFPYYVGVNSLSELATKEDRVVVLNILGKESSGVTPISHDYSGGNIVFGTGPGKSGKFLPTKTGKIPVYNSIKEGMEAGHKFNTVVVYLPPAGVKDGVAEAVRTNPDLKKVIILTEKVSVRDSRIMRAICQTNGVDLFGGNCLGIGDAWNHVRLGGALGGNSPEESLIKGSVAIFSNSGNFTTTIAVYLATAGWGTTTSISSGKDVYIQYGPEEFLYALDNDDRSQAAVMYCEPGGYYEHNIQTDKPVVACVVGRWKAHLTKACGHAGSLAGSGDDALAKEKWFMEYFGVDSIYTPENPVASKKGALVTNIADIPEALTAVMKLNGKEPDFKSKGSLSLKCWFGNNQGLNLPEEFDLPVVEAISPYNEQVAALEKQVGAQYRRETLKDASGA…
344	GC_00000040	core	NOB3	448	5	7	2	0	0.824324	0.720525	0.768938	C	Energy production and conversion			COG0074	Succinyl-CoA synthetase, alpha subunit (SucD) (PDB:1CQI)			COG0074	TCA cycle			#NAME?
345	GC_00000040	core	N_gracilis	1715	5	7	2	0	0.824324	0.720525	0.768938	C	Energy production and conversion			COG0074	Succinyl-CoA synthetase, alpha subunit (SucD) (PDB:1CQI)			COG0074	TCA cycle			MHKQGIGDFPYYVGINSLADLATKDDRVVVLNILGKESSGVTPISHIYSGGNVVFGTGPGKSGKALPTKVGNIPVYNSIKEGMAAGHKFNTAVVYLPPSGVKDGVAEAVRQNPDLKKVIVLTEKVSVKDSRIMRAICQANGVDLFGANCLGLADSWNHVRIGGALGGSHPEESLIKGSVAIFSNSGNFTTTIAVYLSTAGWGTTTSVSSGKDVYIHFGPHEFIHGFNNDDRSKAAIIYCEPGGYYEKGVESDKPIIACVVGRWKAKLTKSCGHAGSLAGSGDDAVAKEKWFMDYFGVDGIYSPENPKFSKKGALVTNIAHIPEALTKVMELRGEKPDFEPKGSLSLKCWFGNNNNAQLPKELDVPVVEALDPYNKQIEALRVQVGAMIRRETLKDASGA…
346	GC_00000040	core	SAG1a	133	5	7	2	0	0.824324	0.720525	0.768938	C	Energy production and conversion			COG0074	Succinyl-CoA synthetase, alpha subunit (SucD) (PDB:1CQI)			COG0074	TCA cycle			MHKQGVGEFPYYVGINSLEELATKDDRVVVLNILGKESSGVTPISNDYSGGNIVFGTGPGKSGKSLTTKNGKIPVYNSIKEGMAAGHKFNTVVVYLPPSGVKDGIAEAVRDNPDLKKAIILTEKVAVKDSRIMRAICQMNGVDLFGGNCLGLADSWNHVRLGGALGGNAPEESLIKGSIALFSNSGNFTTTIAVYLATAGWGTTTSVSSGKDVYIQYGPKEFLYALDRDDRSQAAVMYSEPGGYYEKDIKTDKPIVACVVGRWKAKLSKACGHAGSLAGSGDDALAKEKWFMEYFGVDGIYTPENPVASKKGALVTNIAYIPEALTAVMKLHGKDPDFAPQGSLSLKSWFGNNQGLNLPKDLDTPVVEAISPYNEQITALDKQVGAQYRRETLKDTSGA…
347	GC_00000041	core	NOB1	1312	5	7	3	0	0.622564	0.845841	0.717227	Z	Cytoskeleton			COG1664	Cytoskeletal protein CcmA, bactofilin family (CcmA) (PDB:2N3D)							--MIPKKGES------SIKAYIGEDTVFKGVLSF-EGTVRIDGKFEGQVNTNDTLIIGETGDIVADIEAGTVICKGKMKGTIIAAQKVEMHTSSRITGNVKTPALNIELGAVLVGNCDMSGKEDKKIIKLVK---------DEEKDKEVSA---
348	GC_00000041	core	NOB2	747	5	7	3	0	0.622564	0.845841	0.717227	Z	Cytoskeleton			COG1664	Cytoskeletal protein CcmA, bactofilin family (CcmA) (PDB:2N3D)							--MIPKKKES------SIKAYMGEHTVFKGALSF-EGTVRIDGKFEGQVHTTDTLIIGETGDIAADIEAGMVICKGKMKGTIIAAQKIEMHASSKIMGNVQTPVLNIEPGAVLDGNCDMSGKEGKKIIKLIK---------EDGKEKGASA---
349	GC_00000041	core	NOB3	529	5	7	3	0	0.622564	0.845841	0.717227	Z	Cytoskeleton			COG1664	Cytoskeletal protein CcmA, bactofilin family (CcmA) (PDB:2N3D)							MPKLGDKDDS------ELKAYVGEGVVFEGTLTFNEGAVRIDGKLEGNVNTKDTLIIGETGSITAEITAGTVICKGKIEGTISASKKVELLSSSHAIGNVRTPVLTMELGSVLDGNCHMSEKEDNKIVELIK---------EEGSESDSIPG--
350	GC_00000041	core	N_gracilis	651	5	7	3	0	0.622564	0.845841	0.717227	Z	Cytoskeleton			COG1664	Cytoskeletal protein CcmA, bactofilin family (CcmA) (PDB:2N3D)							#NAME?
351	GC_00000041	core	SAG1a	1635	5	7	3	0	0.622564	0.845841	0.717227	Z	Cytoskeleton			COG1664	Cytoskeletal protein CcmA, bactofilin family (CcmA) (PDB:2N3D)							--MLHKNEEL------PIKAYLGSDALFKGTLSF-EGTVRIDGKFEGQVDTNDTLVIGETGDMKADISVGILVCKGKLHGAVVASKKIEMHPASKITGNIQTPALSIELGAVLDGHLDMTERESKKVVNLVQ---------EKK----------
352	GC_00000041	core	SAG1a	2287	5	7	3	0	0.622564	0.845841	0.717227	Z	Cytoskeleton			COG1664	Cytoskeletal protein CcmA, bactofilin family (CcmA) (PDB:2N3D)							#NAME?
353	GC_00000041	core	SAG1a	272	5	7	3	0	0.622564	0.845841	0.717227	Z	Cytoskeleton			COG1664	Cytoskeletal protein CcmA, bactofilin family (CcmA) (PDB:2N3D)							--MSSKNTES------MEQTFLGKDASFKGELSF-KGTLCIDGKFEGQINTDDTLIIAQDGIIEANIHAGTVICEGLVKGNIVASRKVELRPNSNIIGDVQSPSLVIEVGAKLDGKCDMTHKNNNST---------------------------
354	GC_00000042	core	NOB1	926	5	7	2	0	0.705643	0.864287	0.776949	M	Cell wall/membrane/envelope biogenesis			COG5009	Membrane carboxypeptidase/penicillin-binding protein (MrcA) (PDB:3D0F)					K05366	penicillin-binding protein 1A [EC:2.4.1.129 3.4.16.4]	MIRRMVERVIFGFYVLALLGTFAGVGA-YFVLSRDLPQLPDDLEKINLSLPTEIYSADGERIKVLGQRYPVQLEDISPNFIKAIVAAEDSGFYKHKGLDHLGLLRALYTNIRERRVLQGGSTITQQLSKNLFFSFERNWVRKIKELLVSLQLEVTFSKDQILEAYSNQIYFGSGAYGVEEASQVYFRKRARDLTVLQGALLAGLPNSPNNANPFTDYQRSMRRAEYILTRMVKEKLISTEEKNIALASPLELTRPREDDNPNRYFINYVIEKLERDYGKEFVHFGGLKVFTTLDARLQGFAQKSAVSHLEALESEMKASDTKESLQVGMVSIENQSGAVRVMLGGRNYSHSQFNRAVSSNRLPGSSFKPFVYFTAMEQYGYNPASIIKDEPITIDIPGT…
355	GC_00000042	core	NOB2	1371	5	7	2	0	0.705643	0.864287	0.776949	M	Cell wall/membrane/envelope biogenesis			COG5009	Membrane carboxypeptidase/penicillin-binding protein (MrcA) (PDB:3D0F)					K05366	penicillin-binding protein 1A [EC:2.4.1.129 3.4.16.4]	--MSLLTKNLTNLVAVVIVLAISGIGFGYYQLKDQLPMIPEDLRYLNHQPPTEIYSCDGEILKGFGHRSFITLDLISPNFQKAIVAVEDSSFYEHHGVDHISVLRAFLINLKNGKYMQGGSTLTQQLAKNLFFSFEKSYERKVKELLMAFQVESMFSKDKILEAYANQVYFGRGVYGVNKASRTYFGKSPKELTLLQGAVLAGIPKSPNNFNPISNRKASLKRAKYVLNRMVKEGFISKAEQNKALESDLNLRTVRNKNNPNSYFLDYVLNDMEEKYGKEFIHFGGLRIYTTLDSGMQKVAHEVAQGHTRFLESRMVKEEGQGPLEASVVTIDNQSGAVRAMLGGLDYSKSQFNRAVSNNRMPGSSFKPFVYMSAFENLGYHPGTVLVDEPIAIDIPGT…
356	GC_00000042	core	NOB2	2	5	7	2	0	0.705643	0.864287	0.776949	M	Cell wall/membrane/envelope biogenesis			COG5009	Membrane carboxypeptidase/penicillin-binding protein (MrcA) (PDB:3D0F)					K05366	penicillin-binding protein 1A [EC:2.4.1.129 3.4.16.4]	MIRRLFERLIFGFYVLALLATFAGVGA-YFVLSRDLPQLPDDLEKINLSLPTEIYSADGERIKVLGQRYPVSLDDISPNFIKAIVAAEDAGFYKHKGLDHLSLMRALYMNIRERKILQGGSTITQQLSKNLFFSFKRNWIRKIKELLVSLQLEVTFSKDQILEAYCNQIYFGSGAYGVEEAAQVYFRKRARELTVLQGALLAGLPNSPNNANPFTDYPRSMRRTEYILTRMVKENLISPDEKNKALASPLELTRPREDNNPNRYFVNYVIEKLERDYGKEFVHFGGLKVFTTLDARLQGFAQKSAVSHLEALESEMKELDTKNPLQVGMVSIENQSGAVRAMLGGRNYSHSQFNRAVSNNRLPGSSFKPFVYLTAMEQHGYNPASIIKDEPITIDIPGT…
357	GC_00000042	core	NOB3	85	5	7	2	0	0.705643	0.864287	0.776949	M	Cell wall/membrane/envelope biogenesis			COG5009	Membrane carboxypeptidase/penicillin-binding protein (MrcA) (PDB:3D0F)					K05366	penicillin-binding protein 1A [EC:2.4.1.129 3.4.16.4]	MIRRLGERIIFIFYTLTLFCLLGGAGI-YFVFSRDLPQLPDSLENINLSLPTEIYSADGERIKVRGQRYPVSLEDISPNFLKAIMAVEDSNFYEHSGLDHLALVRALYTNVSQRQIRQGGSTITQQLSKNLFFSFERNWVRKIKELLVALQLEATFSKEQILEAYCNQIYFGSGAYGIEEAAQVYFHKRAKKLTLLQAALLAGLPNSPNNANPFNNYERSTRRAEYVLERMVKEQFLSQEKKEEALDSLLELASPKENDDPNLYFVNFVIDRLERNYGKEFVRFGGIKVFTTLDTRLQRSAQRAARSHLKTLERKIKPRNVNIPLQAALVAIENQSGAVRVMLGGGSYSHSQFNRAISDNRPSGSSFKPFVYLTAMEKLGYTPATTLRDEPILVDIPGT…
358	GC_00000042	core	N_gracilis	2384	5	7	2	0	0.705643	0.864287	0.776949	M	Cell wall/membrane/envelope biogenesis			COG5009	Membrane carboxypeptidase/penicillin-binding protein (MrcA) (PDB:3D0F)					K05366	penicillin-binding protein 1A [EC:2.4.1.129 3.4.16.4]	MLRSILEKTVFVLYTLLVLFVCVAAGV-YWNLRDDLPQLPDSLEKINLSLPTEIYSADGEIIKVLGQRHPVNLENISPLFLKAIIAVEDSRFYQHSGLDHIGLARALYVNLQRRAIVQGGSTLTQQLAKNLFFSFERDWVRKVKELLVALQMETTFTKNEILEAYCNQVYFGSGAYGVEEAAQEYFAKRAQDLNLLQAAMLAGLPNSPNNANPFINPERAMRRTQAVLARMEREGYISRTDREKALQMELGLVNPRIESNPNQYFVRFVIDKLAEDYGKEFVHYGGLKIYTTLDTRFQQLAHRSVETHLKYLEKRELKSGLEDPLQAALVMLDNRTGAIRALLGGRNYSESQFNRAVSNNRMPGSAFKPIVYMAAFEKLGYHPATVVEDEPTRFPIPGS…
359	GC_00000042	core	SAG1a	1766	5	7	2	0	0.705643	0.864287	0.776949	M	Cell wall/membrane/envelope biogenesis			COG5009	Membrane carboxypeptidase/penicillin-binding protein (MrcA) (PDB:3D0F)					K05366	penicillin-binding protein 1A [EC:2.4.1.129 3.4.16.4]	---------MVGFVFISVFIVISGIGVTYYQIKGELPRIPKNLRYINQQPPTEIYSGDGKVLKILGDRSYMTLDLISPYFQKAIIAVEDSTFYEHHGLDPVAILRAFYKNTVKGKTAQGGSTITQQLAKNLFFSFEKNYERKLKELLMAFQIESTFSKAEILEAYANQVYFGKGAYGINRASQVYFGKNPSELNLFQSAVLAAIPKSPNKVNPINNKEASIHRASYVLQRMVEEGYIDETQRAEALRSELDIRKTNRKQNPDSYFLDYVLTEMEEVYEKDFIHFGGLKIFTTLDSNMQQAAHDAAKYHIEFLESRMIKEEGQENLEVAVATIDNKSGAIRVLLGGLDYSKSQFNRAVSNNRMPGSSFKPFVYMSAFENLGYHPGTVIVDEPISLDIPGT…
360	GC_00000042	core	SAG1a	151	5	7	2	0	0.705643	0.864287	0.776949	M	Cell wall/membrane/envelope biogenesis			COG5009	Membrane carboxypeptidase/penicillin-binding protein (MrcA) (PDB:3D0F)					K05366	penicillin-binding protein 1A [EC:2.4.1.129 3.4.16.4]	----------------MLLGIFVGLGS-YFLFSRDLPQLPNDLRKINLSLATEIYSADGERIKVLGQRYPVPLEDISPNFTNAIIAAEDASFYQHKGLDHRALMRALYMNIRERKILQGGSTITQQLSKNLFFSFERNWVRKVKELLISFQLEATFSKEKILEAYCNQIYFGNGAYGVEEAAQTYFRKRARDLTVLQGALLAGLPNSPNYTNPFKNFERSMRRAEHILTRMVKEHLISSEEKNEALFSSLELIRPREDDNPNRYFLNYVLAKLESKYGKEFVHFGGLKVFTTLDTRLQGFAQRSALSHLEALESKMVHGIEKKYLQVGMVSVENQSGAVRVMLGGRSYSNSQFNRAVSNNRLPGSSFKPFVYLTAMERNGFNPASIVKDEPVAIEIPGS…
361	GC_00000043	core	NOB1	1105	5	7	3	0	0.790746	0.673374	0.727355	I	Lipid transport and metabolism	M00376|M00082|M00613	3-Hydroxypropionate bi-cycle|Fatty acid biosynthesis, initiation|Anoxygenic photosynthesis in green nonsulfur bacteria	COG0777	Acetyl-CoA carboxylase beta subunit (AccD) (PDB:2F9I)	M00376|M00082|M00613	Pathway modules; Energy metabolism; Carbon fixation|Pathway modules; Lipid metabolism; Fatty acid metabolism|Signature modules; Module set; Metabolic capacity	COG0777	Fatty acid biosynthesis	K01963	acetyl-CoA carboxylase carboxyl transferase subunit beta [EC:6.4.1.2 2.1.3.15]	MSWLDKIKSKAGLGKKIPVAEEIWIECKGCNGQIYVAELEENFRVCPQCDHHFRLEAKQRILQLLEPGTFVEHDNNLSATDPLKFKDSKKYKDRLRTASKKGMSSDAVFTGSGVLATHPVELCFFEFKYMGGSMGVVVGEKITRAIERAIKNNTALIITSCSGGARMQEGILSLMQMAKTSAALNKLSKSGLPYISILTDPTTGGVSASFAMLGDIILAEPGALIGFAGPRVIEQTIRQKLPDGFQRAEFLLEHGLIDQVVHRKDLKKTLNQILSLLGNTPVSPPADKTEQK----
362	GC_00000043	core	NOB2	399	5	7	3	0	0.790746	0.673374	0.727355	I	Lipid transport and metabolism			COG0777	Acetyl-CoA carboxylase beta subunit (AccD) (PDB:2F9I)			COG0777	Fatty acid biosynthesis			-----------------------------------------------------------------------------------------------------------------------------------------------------------------------------------------------------------------FAMLGDIILAEPGALIGFAGPRVIEQTIRQKLPDGFQRAEFLLDHGLIDQVVSRKDLKSTLNQILSLLSNTPVAASANKAE------
363	GC_00000043	core	NOB2	1580	5	7	3	0	0.790746	0.673374	0.727355	I	Lipid transport and metabolism	M00376|M00082|M00613	3-Hydroxypropionate bi-cycle|Fatty acid biosynthesis, initiation|Anoxygenic photosynthesis in green nonsulfur bacteria	COG0777	Acetyl-CoA carboxylase beta subunit (AccD) (PDB:2F9I)	M00376|M00082|M00613	Pathway modules; Energy metabolism; Carbon fixation|Pathway modules; Lipid metabolism; Fatty acid metabolism|Signature modules; Module set; Metabolic capacity	COG0777	Fatty acid biosynthesis	K01963	acetyl-CoA carboxylase carboxyl transferase subunit beta [EC:6.4.1.2 2.1.3.15]	-------------------------------------------------------------------------------------------------------------------------------------MGVVVGEKITRTIERAIKNHSALIIISCSGGARMQEGILSLMQMAKTSAALNKLSKEGLPYISILTDPTTGGVSASFAMLGDIILAEPGALIGFAGPRVIEQTIRQKLPDGFQRAEFLLDHGLIDQVVHRKDLKSTLNQILSLLSNTSVAASADKAE------
364	GC_00000043	core	NOB2	1579	5	7	3	0	0.790746	0.673374	0.727355	I	Lipid transport and metabolism			COG0777	Acetyl-CoA carboxylase beta subunit (AccD) (PDB:2F9I)			COG0777	Fatty acid biosynthesis			MSWIDKIKSKTGLGKKAPEPEEIWVECKGCKGQIYVAELEENLRVCPQCDHHFRIEAKHRVMHLLEPGTFVEHDSDLSPTDPLKFKDSKKYKDRLRIANKKGMTSDAVIAGSG-------------------------------------------------------------------------------------------------------ILANPSIEV-----------------------------------------------------------------------
365	GC_00000043	core	NOB3	1082	5	7	3	0	0.790746	0.673374	0.727355	I	Lipid transport and metabolism	M00376|M00082|M00613	3-Hydroxypropionate bi-cycle|Fatty acid biosynthesis, initiation|Anoxygenic photosynthesis in green nonsulfur bacteria	COG0777	Acetyl-CoA carboxylase beta subunit (AccD) (PDB:2F9I)	M00376|M00082|M00613	Pathway modules; Energy metabolism; Carbon fixation|Pathway modules; Lipid metabolism; Fatty acid metabolism|Signature modules; Module set; Metabolic capacity	COG0777	Fatty acid biosynthesis	K01963	acetyl-CoA carboxylase carboxyl transferase subunit beta [EC:6.4.1.2 2.1.3.15]	MYWFDKIKKKTGLGKKFTEAGEIWVECKSCKEQIYTSELAENLKVCPKCDYHFRIDVWTRIHQLLDTGTFVEKDKGLVATDPLKFKDSKKYKDRLKTALKKGATSDAVVTGPGSIEGRPVEACFFDFHYMGGSMGTVVGEKITRTIERAIKNQMPLIIVSCSGGARMQEGILSLMQMAKTSAALSKLSKAKLPYISILTDPTTGGVSASFAMLGDIILAEPEALIGFAGPRVIEQTIRQKLPEGFQRSEFLLDHGLIDQVVHRSDLRTTIHQLLCLLKNDPVFPAEVNKKQKGLQV
366	GC_00000043	core	N_gracilis	2330	5	7	3	0	0.790746	0.673374	0.727355	I	Lipid transport and metabolism	M00376|M00082|M00613	3-Hydroxypropionate bi-cycle|Fatty acid biosynthesis, initiation|Anoxygenic photosynthesis in green nonsulfur bacteria	COG0777	Acetyl-CoA carboxylase beta subunit (AccD) (PDB:2F9I)	M00376|M00082|M00613	Pathway modules; Energy metabolism; Carbon fixation|Pathway modules; Lipid metabolism; Fatty acid metabolism|Signature modules; Module set; Metabolic capacity	COG0777	Fatty acid biosynthesis	K01963	acetyl-CoA carboxylase carboxyl transferase subunit beta [EC:6.4.1.2 2.1.3.15]	MAWFDKF---PGVGRKLPKTKEAWVECKSCKEQIYQIDLIDNLHVCPKCDFHFRMTYSDRVQLLVNPGTFEEKDANLISGDPIRFKDKKRYKDRVKSLLKVRNSTDSVVCGTGKLEDHQVELCVFDFEFLGGSMGSVVGEKITRAIERARADKSALVIVSCSGGARMQEGIFSLMQMAKTSSALNTLAEEGVPYISVLTDPTMGGVSASFAMLGDAILAEPGALVGFAGPRVIEQTIKQKLPEGFQRAEFLLDHGLIDQVVHRKDMKRRIANLLSLFKNTPIVAQPN---------
367	GC_00000043	core	SAG1a	1809	5	7	3	0	0.790746	0.673374	0.727355	I	Lipid transport and metabolism	M00376|M00082|M00613	3-Hydroxypropionate bi-cycle|Fatty acid biosynthesis, initiation|Anoxygenic photosynthesis in green nonsulfur bacteria	COG0777	Acetyl-CoA carboxylase beta subunit (AccD) (PDB:2F9I)	M00376|M00082|M00613	Pathway modules; Energy metabolism; Carbon fixation|Pathway modules; Lipid metabolism; Fatty acid metabolism|Signature modules; Module set; Metabolic capacity	COG0777	Fatty acid biosynthesis	K01963	acetyl-CoA carboxylase carboxyl transferase subunit beta [EC:6.4.1.2 2.1.3.15]	MYWIDKIKSKASIKKDLANT-DLWAECLGCKGNIYIADLEKNLRVCPQCDYHFRTSAKQRINQLMDEGTFIEHDNNLIATDPLKFKDSKKYKERLRTSYKKGMASESVISGTGHIKNHPVEICVFEFGFMGGSMGVVAGEKITRSIERTINNQTSLIILSCSGGARMQEGILSLMQMAKTSAALSKLAKERLPYISILTDPTTGGVSASFAMLGDIILAEPGALIGFAGPRVIEQTIQQKLPNGFQRAEFLLDHGLIDQVVHRKDLKNTLSQILSFCNNSWQ--------------
368	GC_00000044	core	NOB1	1222	5	6	2	0	0.823457	0.835896	0.82963											K03210	preprotein translocase subunit YajC	MLDLAFAMAPPPESAGQG---EGSLLSLLPPMIMMFLIFYFILIRPQQKKQKESRKMLDDLKEGDNVVTLSGIHGQIKKLKEDIVVLQIDNNVRIKINRTSIGVTKKDSVKN----------------------
369	GC_00000044	core	NOB2	109	5	6	2	0	0.823457	0.835896	0.82963	U	Intracellular trafficking, secretion, and vesicular transport			COG1862	Protein translocase subunit YajC (YajC)					K03210	preprotein translocase subunit YajC	MLELAFAMAPPPEGGEQG---GGGLLALLPPMIMMFLIFYFILIRPQQKKQKETRQMLDTLKEGDNVVTLSGIHGTVKKLKDDIVVLQIDNNVRIRINRTSISTL-KESGKD----------------------
370	GC_00000044	core	NOB2	1036	5	6	2	0	0.823457	0.835896	0.82963	U	Intracellular trafficking, secretion, and vesicular transport			COG1862	Protein translocase subunit YajC (YajC)					K03210	preprotein translocase subunit YajC	MLDLAFAMAPPPESAGQG---EGSLLSLLPPMIMMFLIFYFILIRPQQKKQKESRKMLDELKEGDNVVTLSGIHGQIKKLKDDIVVLQIDNNVRIKINRTSIGVT-RESGKD----------------------
371	GC_00000044	core	NOB3	39	5	6	2	0	0.823457	0.835896	0.82963	U	Intracellular trafficking, secretion, and vesicular transport			COG1862	Protein translocase subunit YajC (YajC)					K03210	preprotein translocase subunit YajC	MLELAFAMAPPPEGGEQG---GGGLLALLPPMIMMFLIFYFILIRPQQKKQKETRQMLDTLKEGDNVVTLSGIHGTVKKLKDDIVVLQIDNNVRIRINRTSISTL-KESGKD----------------------
372	GC_00000044	core	N_gracilis	1594	5	6	2	0	0.823457	0.835896	0.82963	U	Intracellular trafficking, secretion, and vesicular transport			COG1862	Protein translocase subunit YajC (YajC)					K03210	preprotein translocase subunit YajC	MPDLGWIHILVAQAEGQQPEPPGGALSFLPPLIIMFLIFYFVLIRPEQKKQAKARQMLNELKEGENIITLSGIHGTIKKIKDDVVTLQVADNVRIKIERSAIGRV-KGTSESRPEGKKDKDKDKDKDKDEKDQE
373	GC_00000044	core	SAG1a	760	5	6	2	0	0.823457	0.835896	0.82963	U	Intracellular trafficking, secretion, and vesicular transport			COG1862	Protein translocase subunit YajC (YajC)					K03210	preprotein translocase subunit YajC	MLDLAFAMAPPPEAAGQG---GGSLLSLLPPMIMMFLIFYFILIRPQQKKQKETRKMLDDLKEGDNVVTLSGIHGTVKKLKDDIVVLQIDNNVRIKINRASIGIN-RESSKN----------------------
374	GC_00000045	core	NOB1	1075	5	6	2	0	0.909025	0.951106	0.92959	V	Defense mechanisms			COG0450	Alkyl hydroperoxide reductase subunit AhpC (peroxiredoxin) (AhpC) (PDB:2RII)					K03386	peroxiredoxin 2/4 [EC:1.11.1.24]	MATLVSKPAPDFEAQAVMPDGSFKQIKLSDFKGKYVVLFFYPLDFTFVCPTEIIAFSDQQGEFEKRNTQVLGVSIDSHFSHLAWRNTDRKTGGLGEIKYPLVADLNKQICKDYDVLADMGIAFRGLFLIDKDGVVQHQLVNNLPLGRNIGEALRMVDALQYHEEHGEVCPANWKEGSDGMKADPKGSQEYFNKHN
375	GC_00000045	core	NOB2	658	5	6	2	0	0.909025	0.951106	0.92959	V	Defense mechanisms			COG0450	Alkyl hydroperoxide reductase subunit AhpC (peroxiredoxin) (AhpC) (PDB:2RII)					K03386	peroxiredoxin 2/4 [EC:1.11.1.24]	MATLVSKPAPDFEAQAVMPDGSFKQIKLSDFKGKYVVLFFYPLDFTFVCPTEIIAFSDQQGEFEKRNTQVLGVSIDSHFSHLAWRNTDRKTGGLGEIKYPLVADLNKQICKDYDVLADMGIAFRGLFLIDKDGVVQHQLVNNLPLGRNIGEALRMVDALQYHEEHGEVCPANWKEGSDGMKADPKGSQEYFNKHN
376	GC_00000045	core	NOB2	542	5	6	2	0	0.909025	0.951106	0.92959	V	Defense mechanisms			COG0450	Alkyl hydroperoxide reductase subunit AhpC (peroxiredoxin) (AhpC) (PDB:2RII)					K03386	peroxiredoxin 2/4 [EC:1.11.1.24]	MATLVSKPAPEFEAQAVMPDGSFKQIKLSDYKGKYVVLFFYPLDFTFVCPTEIIAFSEQQGEFEKRNTQVLGVSIDSHFSHLAWRNTDRKAGGLGEIKYPLVADLNKQICKDYDVLADIGIAFRGLFLIDKDGVVQHQLVNNLPLGRNIDEALRMVDALQYHEKNGEVCPANWKEGSDGMKADPKGSKEYFSKHN
377	GC_00000045	core	NOB3	1482	5	6	2	0	0.909025	0.951106	0.92959	V	Defense mechanisms			COG0450	Alkyl hydroperoxide reductase subunit AhpC (peroxiredoxin) (AhpC) (PDB:2RII)					K03386	peroxiredoxin 2/4 [EC:1.11.1.24]	MATLVSKPAPEFEAQAVMPDGSFKQIKLSDYRGKYVVLFFYPLDFTFVCPTEIIAFSEKQGEFKKRNTQVIGVSIDSHFSHLAWRNTDRKKGGLGDIAYPLVADISKQISKDYDVLADMGIAFRGLFLIDQEGIVQHQLVNNLPLGRNVDEALRLVDALQFHEK-------------------------------
378	GC_00000045	core	N_gracilis	2562	5	6	2	0	0.909025	0.951106	0.92959	V	Defense mechanisms			COG0450	Alkyl hydroperoxide reductase subunit AhpC (peroxiredoxin) (AhpC) (PDB:2RII)					K03386	peroxiredoxin 2/4 [EC:1.11.1.24]	MATLVAKQAPDFTAQAVMPDGSFKEIKLSDYRGKYVILFFYPLDFTFVCPTEIIAFSDKIDEFKKRNTEVLGVSIDSHFSHLAWRNTDRKKGGLGNIDYPLVADLDKNISASYDVLADGGIAFRGLFLIDKDGVVQHQLINNLPLGRNIDEAIRMLDALQFHEKNGEVCPANWTQGKDGMKPGPKESQEYFQKHG
379	GC_00000045	core	SAG1a	807	5	6	2	0	0.909025	0.951106	0.92959	V	Defense mechanisms			COG0450	Alkyl hydroperoxide reductase subunit AhpC (peroxiredoxin) (AhpC) (PDB:2RII)					K03386	peroxiredoxin 2/4 [EC:1.11.1.24]	MATLVSKPAPDFGAQAVMPDGSFEQLELSSYKGKYVVLFFYPLDFTFVCPTEIIAFSEKNPEFEKRNTQVLGVSIDSHFSHLAWRNTDRKVGGLGEIKYPLVADLNKQISKDYDVLADMGIAFRGLFLIDREGVVQHQLINNLPLGRNVDEALRMIDALQYHEKNGEVCPANWSAGADGMKPDPKGSQEYFNKHN
380	GC_00000046	core	NOB1	1712	5	6	2	0	0.856163	0.923337	0.888482	C	Energy production and conversion	M00307|M00173|M00374|M00620|M00614	Pyruvate oxidation, pyruvate => acetyl-CoA|Reductive citrate cycle (Arnon-Buchanan cycle)|Dicarboxylate-hydroxybutyrate cycle|Incomplete reductive citrate cycle, acetyl-CoA => oxoglutarate|Anoxygenic photosynthesis in green sulfur bacteria	COG1014	Pyruvate:ferredoxin oxidoreductase or related 2-oxoacid:ferredoxin oxidoreductase, gamma subunit (PorG) (PDB:1B0P)	M00307|M00173|M00374|M00620|M00614	Pathway modules; Carbohydrate metabolism; Central carbohydrate metabolism|Pathway modules; Energy metabolism; Carbon fixation|Pathway modules; Energy metabolism; Carbon fixation|Pathway modules; Energy metabolism; Carbon fixation|Signature modules; Module set; Metabolic capacity	COG1014	Pyruvate oxidation	K00172	pyruvate ferredoxin oxidoreductase gamma subunit [EC:1.2.7.1]	#NAME?
381	GC_00000046	core	NOB1	857	5	6	2	0	0.856163	0.923337	0.888482	C	Energy production and conversion	M00307|M00173|M00374|M00620|M00614	Pyruvate oxidation, pyruvate => acetyl-CoA|Reductive citrate cycle (Arnon-Buchanan cycle)|Dicarboxylate-hydroxybutyrate cycle|Incomplete reductive citrate cycle, acetyl-CoA => oxoglutarate|Anoxygenic photosynthesis in green sulfur bacteria	COG1014	Pyruvate:ferredoxin oxidoreductase or related 2-oxoacid:ferredoxin oxidoreductase, gamma subunit (PorG) (PDB:1B0P)	M00307|M00173|M00374|M00620|M00614	Pathway modules; Carbohydrate metabolism; Central carbohydrate metabolism|Pathway modules; Energy metabolism; Carbon fixation|Pathway modules; Energy metabolism; Carbon fixation|Pathway modules; Energy metabolism; Carbon fixation|Signature modules; Module set; Metabolic capacity	COG1014	Pyruvate oxidation	K00172	pyruvate ferredoxin oxidoreductase gamma subunit [EC:1.2.7.1]	#NAME?
382	GC_00000046	core	NOB2	725	5	6	2	0	0.856163	0.923337	0.888482	C	Energy production and conversion	M00307|M00173|M00374|M00620|M00614	Pyruvate oxidation, pyruvate => acetyl-CoA|Reductive citrate cycle (Arnon-Buchanan cycle)|Dicarboxylate-hydroxybutyrate cycle|Incomplete reductive citrate cycle, acetyl-CoA => oxoglutarate|Anoxygenic photosynthesis in green sulfur bacteria	COG1014	Pyruvate:ferredoxin oxidoreductase or related 2-oxoacid:ferredoxin oxidoreductase, gamma subunit (PorG) (PDB:1B0P)	M00307|M00173|M00374|M00620|M00614	Pathway modules; Carbohydrate metabolism; Central carbohydrate metabolism|Pathway modules; Energy metabolism; Carbon fixation|Pathway modules; Energy metabolism; Carbon fixation|Pathway modules; Energy metabolism; Carbon fixation|Signature modules; Module set; Metabolic capacity	COG1014	Pyruvate oxidation	K00172	pyruvate ferredoxin oxidoreductase gamma subunit [EC:1.2.7.1]	#NAME?
383	GC_00000046	core	NOB3	432	5	6	2	0	0.856163	0.923337	0.888482	C	Energy production and conversion	M00307|M00173|M00374|M00620|M00614	Pyruvate oxidation, pyruvate => acetyl-CoA|Reductive citrate cycle (Arnon-Buchanan cycle)|Dicarboxylate-hydroxybutyrate cycle|Incomplete reductive citrate cycle, acetyl-CoA => oxoglutarate|Anoxygenic photosynthesis in green sulfur bacteria	COG1014	Pyruvate:ferredoxin oxidoreductase or related 2-oxoacid:ferredoxin oxidoreductase, gamma subunit (PorG) (PDB:1B0P)	M00307|M00173|M00374|M00620|M00614	Pathway modules; Carbohydrate metabolism; Central carbohydrate metabolism|Pathway modules; Energy metabolism; Carbon fixation|Pathway modules; Energy metabolism; Carbon fixation|Pathway modules; Energy metabolism; Carbon fixation|Signature modules; Module set; Metabolic capacity	COG1014	Pyruvate oxidation	K00172	pyruvate ferredoxin oxidoreductase gamma subunit [EC:1.2.7.1]	#NAME?
384	GC_00000046	core	N_gracilis	194	5	6	2	0	0.856163	0.923337	0.888482	C	Energy production and conversion	M00307|M00173|M00374|M00620|M00614	Pyruvate oxidation, pyruvate => acetyl-CoA|Reductive citrate cycle (Arnon-Buchanan cycle)|Dicarboxylate-hydroxybutyrate cycle|Incomplete reductive citrate cycle, acetyl-CoA => oxoglutarate|Anoxygenic photosynthesis in green sulfur bacteria	COG1014	Pyruvate:ferredoxin oxidoreductase or related 2-oxoacid:ferredoxin oxidoreductase, gamma subunit (PorG) (PDB:1B0P)	M00307|M00173|M00374|M00620|M00614	Pathway modules; Carbohydrate metabolism; Central carbohydrate metabolism|Pathway modules; Energy metabolism; Carbon fixation|Pathway modules; Energy metabolism; Carbon fixation|Pathway modules; Energy metabolism; Carbon fixation|Signature modules; Module set; Metabolic capacity	COG1014	Pyruvate oxidation	K00172	pyruvate ferredoxin oxidoreductase gamma subunit [EC:1.2.7.1]	MSEEQVMKRMNIRISGLGGQGAVTAAHLLAMAANKMGKYSISNPFFGAEKRMAPAESYVRIGPVKIYDRGELVFPEVIMVFHPQVITMQKSYTAPFYSGIKENGLIIINTNVDLLTDEDHKRLNDLNVSVLNHDATHMALEVGGTELSTNMAMIGACAGITKVVDLPALEAALQDRFGKRYVASGGTATLDEAIKKKYAKKEQLLQKNNDTIKKSYEIASEWVKTSNYSPAFYGPGEFEAVGAATAS
385	GC_00000046	core	SAG1a	1397	5	6	2	0	0.856163	0.923337	0.888482	C	Energy production and conversion	M00307|M00173|M00374|M00620|M00614	Pyruvate oxidation, pyruvate => acetyl-CoA|Reductive citrate cycle (Arnon-Buchanan cycle)|Dicarboxylate-hydroxybutyrate cycle|Incomplete reductive citrate cycle, acetyl-CoA => oxoglutarate|Anoxygenic photosynthesis in green sulfur bacteria	COG1014	Pyruvate:ferredoxin oxidoreductase or related 2-oxoacid:ferredoxin oxidoreductase, gamma subunit (PorG) (PDB:1B0P)	M00307|M00173|M00374|M00620|M00614	Pathway modules; Carbohydrate metabolism; Central carbohydrate metabolism|Pathway modules; Energy metabolism; Carbon fixation|Pathway modules; Energy metabolism; Carbon fixation|Pathway modules; Energy metabolism; Carbon fixation|Signature modules; Module set; Metabolic capacity	COG1014	Pyruvate oxidation	K00172	pyruvate ferredoxin oxidoreductase gamma subunit [EC:1.2.7.1]	#NAME?
386	GC_00000047	core	NOB1	1072	5	6	2	0	0.878652	1	0.935407	J	Translation, ribosomal structure and biogenesis			COG0184	Ribosomal protein S15P/S13E (RpsO) (PDB:4V4H)			COG0184	Ribosome 30S subunit	K02956	small subunit ribosomal protein S15	MSSTKEAKTTVISDYKLHDSDTGSSEVQIALLTNRLNYLTEHFRSHNKDHHSRQGLLKIVSRRRKLLDHLKKEDVNRYQQIISRLGIRR
387	GC_00000047	core	NOB2	539	5	6	2	0	0.878652	1	0.935407	J	Translation, ribosomal structure and biogenesis			COG0184	Ribosomal protein S15P/S13E (RpsO) (PDB:4V4H)			COG0184	Ribosome 30S subunit	K02956	small subunit ribosomal protein S15	MSSTKEAKTTVISDYKLHDSDTGSSEVQIALLTNRLNYLTEHFRSHNKDHHSRQGLLKIVSRRRKLLDHLKKEDVNRYQQIISRLGIRR
388	GC_00000047	core	NOB2	655	5	6	2	0	0.878652	1	0.935407	J	Translation, ribosomal structure and biogenesis			COG0184	Ribosomal protein S15P/S13E (RpsO) (PDB:4V4H)			COG0184	Ribosome 30S subunit	K02956	small subunit ribosomal protein S15	MSFTKEAKTTIISDYKLHDSDTGSSEVQIALLTNRLNYLTEHFRSHNKDHHSRQGLLKIVSRRRKLLDHLKKEDVNRYQQIISRLSIRR
389	GC_00000047	core	NOB3	945	5	6	2	0	0.878652	1	0.935407	J	Translation, ribosomal structure and biogenesis			COG0184	Ribosomal protein S15P/S13E (RpsO) (PDB:4V4H)			COG0184	Ribosome 30S subunit	K02956	small subunit ribosomal protein S15	MAFTKETKTTVITDYKLHENDTGSSEVQIALLTNRLNYLTEHFKTHNKDHHSRQGLLKIVSRRRKLLDHLKKENANRYQQIITRLGIRR
390	GC_00000047	core	N_gracilis	2559	5	6	2	0	0.878652	1	0.935407	J	Translation, ribosomal structure and biogenesis			COG0184	Ribosomal protein S15P/S13E (RpsO) (PDB:4V4H)			COG0184	Ribosome 30S subunit	K02956	small subunit ribosomal protein S15	MALTKDKKQTIIEKYKVTEQDTGSSEVQIALLTERLNYLNDHFKTHGKDHHSRRGLIRIVNRRRKLLDYLKREDLERYQKIIQDLGIRR
391	GC_00000047	core	SAG1a	810	5	6	2	0	0.878652	1	0.935407	J	Translation, ribosomal structure and biogenesis			COG0184	Ribosomal protein S15P/S13E (RpsO) (PDB:4V4H)			COG0184	Ribosome 30S subunit	K02956	small subunit ribosomal protein S15	MAFTKETKTTIISDYKLHDNDTGSSEVQIALLTNRLNYLNDHFKSHNKDQHSRQGLLKIVSRRRKLLDHLKKEDANRYQEIISRLNIRR
392	GC_00000048	core	NOB1	74	5	6	2	0	0.863593	0.742463	0.79846	L	Replication, recombination and repair			COG0776	Bacterial nucleoid DNA-binding protein IHF-alpha (HimA) (PDB:1B8Z)					K05788	integration host factor subunit beta	------------------MTKAELVEKVSSQINLTKKQTEVVVNTVFQSITESLSEGKKVELRGFGSFRIRERNARLGRNPKSGAQVDVPAKKVPFFKAGKELRELVDK------------------------------
393	GC_00000048	core	NOB1	1199	5	6	2	0	0.863593	0.742463	0.79846	L	Replication, recombination and repair			COG0776	Bacterial nucleoid DNA-binding protein IHF-alpha (HimA) (PDB:1B8Z)							#NAME?
394	GC_00000048	core	NOB2	2081	5	6	2	0	0.863593	0.742463	0.79846	L	Replication, recombination and repair			COG0776	Bacterial nucleoid DNA-binding protein IHF-alpha (HimA) (PDB:1B8Z)					K05788	integration host factor subunit beta	------------------MTKAELVEKVSSQINLTKKQTEVVVNTVFQSITESLSEGKKVELRGFGSFRIRERNARLGRNPKSGAQVDVPAKKVPFFKAGKELRELVDK------------------------------
395	GC_00000048	core	NOB3	769	5	6	2	0	0.863593	0.742463	0.79846	L	Replication, recombination and repair			COG0776	Bacterial nucleoid DNA-binding protein IHF-alpha (HimA) (PDB:1B8Z)					K05788	integration host factor subunit beta	------------------MTKAELVEKVSSQINLTKKQTEVVVNTVFQSITESLSEGKKVELRGFGSFRIRQRNARIGRNPKSGTQVDVPAKKVPFFKAGKELRELVDKDK----------------------------
396	GC_00000048	core	N_gracilis	573	5	6	2	0	0.863593	0.742463	0.79846	L	Replication, recombination and repair			COG0776	Bacterial nucleoid DNA-binding protein IHF-alpha (HimA) (PDB:1B8Z)					K05788	integration host factor subunit beta	------------------MTKAELVEKVSAQINLTKKQTEVVVNTVFQSITESLAEGKKVELRGFGSFRVRSRNARIGRNPKSGDRVDVPAKRVPFFKAGKELRELVDDQALGNDNSSGHDT-----------------
397	GC_00000048	core	SAG1a	1169	5	6	2	0	0.863593	0.742463	0.79846	L	Replication, recombination and repair			COG0776	Bacterial nucleoid DNA-binding protein IHF-alpha (HimA) (PDB:1B8Z)					K05788	integration host factor subunit beta	MIRSLIERLSFYFPGELRMTKAELVEKVSTQINLTKKQTEVVVNTVFQSITDSLSNGKKVELRGFGSFRIRERNARVGRNPKSGVQVDVPAKRVPFFKAGKELRELVDKNT----------------------------
398	GC_00000049	core	NOB1	2051	5	6	2	0	0.701505	0.744177	0.722211	H	Coenzyme transport and metabolism	M00115|M00912	NAD biosynthesis, aspartate => quinolinate => NAD|NAD biosynthesis, tryptophan => quinolinate => NAD	COG0157	Nicotinate-nucleotide pyrophosphorylase (NadC) (PDB:1O4U)	M00115|M00912	Pathway modules; Metabolism of cofactors and vitamins; Cofactor and vitamin metabolism|Pathway modules; Metabolism of cofactors and vitamins; Cofactor and vitamin metabolism	COG0157	NAD biosynthesis	K00767	nicotinate-nucleotide pyrophosphorylase (carboxylating) [EC:2.4.2.19]	-----MCQQPSEKQINDLVKAGLEEDIGSGDITTRSIVSVNQIYRAEICSRQNMVLCGLKFFKAVFLYLDPEVIFSDENFADGDVLSNETSIIKMKGRGVALLEGERLALNILQRLSGIASLTREYVEHARPVEIWDTRKTTPGLRVFEKYAVQCGGGKNHRFGLYDAVLIKDNHIKAAGGISQAVKKVREHHGHQVKVEVETTNLEEVKSALEAKSDTIMLDNMTLDNIHEAVSFINGRARVEVSGTVTLDRLDSLASTGVDYVSVGALTHSPRAADISMNFTEIPS
399	GC_00000049	core	NOB2	1745	5	6	2	0	0.701505	0.744177	0.722211	H	Coenzyme transport and metabolism	M00115|M00912	NAD biosynthesis, aspartate => quinolinate => NAD|NAD biosynthesis, tryptophan => quinolinate => NAD	COG0157	Nicotinate-nucleotide pyrophosphorylase (NadC) (PDB:1O4U)	M00115|M00912	Pathway modules; Metabolism of cofactors and vitamins; Cofactor and vitamin metabolism|Pathway modules; Metabolism of cofactors and vitamins; Cofactor and vitamin metabolism	COG0157	NAD biosynthesis	K00767	nicotinate-nucleotide pyrophosphorylase (carboxylating) [EC:2.4.2.19]	-----MNQEPSRDQIDSLIKSGLKEDIGSGDITTRSILTEDQIYEAKVLARDNLILSGLNIFKAVFSYLDPEVSFSDAPFADGDAVPDGASIIKLKGRGIALLEGERVALNILQRLCGIASLTRDFVERANPIEIWDTRKTTPGLRVFEKYAVLCGGGKNHRFGLYDAVLIKDNHIKAAGGILPAVEKVRSQHGSQTSIEVETTNHAEVNQALDAKSDIIMLDNMSLEDICEAVRIIDGRARIEVSGTVTLDRLESLSSTGIDYVSVGALTHSARASDISMNFASLPS
400	GC_00000049	core	NOB3	1637	5	6	2	0	0.701505	0.744177	0.722211	H	Coenzyme transport and metabolism	M00115|M00912	NAD biosynthesis, aspartate => quinolinate => NAD|NAD biosynthesis, tryptophan => quinolinate => NAD	COG0157	Nicotinate-nucleotide pyrophosphorylase (NadC) (PDB:1O4U)	M00115|M00912	Pathway modules; Metabolism of cofactors and vitamins; Cofactor and vitamin metabolism|Pathway modules; Metabolism of cofactors and vitamins; Cofactor and vitamin metabolism	COG0157	NAD biosynthesis	K00767	nicotinate-nucleotide pyrophosphorylase (carboxylating) [EC:2.4.2.19]	-----MDQNPTTEQIDHLIESALQEDLGAGDITTRSTVGENLIYESEVVARGNMVVCGLEIFKLVFMRLDSGATFSLQPLTDGDSASAGDILLRLKGKATALLEGERVALNILQRLSGIATLTRAFVDRAGAVEILDTRKTTPGLRVFEKYAVRCGGGKNHRFGLFDTILIKDNHIKAAGGIASAVKRVRSKNGSGKSIEVETTNLDEVKEALDAGVDIIMLDNMGLDAILEAVRVIDGKAKIEVSGAVTLERLGPLSRTGIDCVSVGELTHSPQAADISMNFVSLGS
401	GC_00000049	core	N_gracilis	2120	5	6	2	0	0.701505	0.744177	0.722211	H	Coenzyme transport and metabolism	M00115|M00912	NAD biosynthesis, aspartate => quinolinate => NAD|NAD biosynthesis, tryptophan => quinolinate => NAD	COG0157	Nicotinate-nucleotide pyrophosphorylase (NadC) (PDB:1O4U)	M00115|M00912	Pathway modules; Metabolism of cofactors and vitamins; Cofactor and vitamin metabolism|Pathway modules; Metabolism of cofactors and vitamins; Cofactor and vitamin metabolism	COG0157	NAD biosynthesis	K00767	nicotinate-nucleotide pyrophosphorylase (carboxylating) [EC:2.4.2.19]	#NAME?
402	GC_00000049	core	SAG1a	1309	5	6	2	0	0.701505	0.744177	0.722211	H	Coenzyme transport and metabolism			COG0157	Nicotinate-nucleotide pyrophosphorylase (NadC) (PDB:1O4U)			COG0157	NAD biosynthesis			MKIVLENKVPSKEQIDNLITIALDEDIGLGDITTRSIVSPDAIYVAEILIRENLVLCGLDILKSVFSKLDPDVIFSNDCFSDGDYIKSNTRILDIKGNGVALLEGERVALNILQRLSGIATLTKQYTKRADPIQILDTRKTTPGLRSFEKYAVSCGGGGKSPF--------------------------------------------------------------------------------------------------------------------------WPV
403	GC_00000049	core	SAG1a	1310	5	6	2	0	0.701505	0.744177	0.722211	H	Coenzyme transport and metabolism			COG0157	Nicotinate-nucleotide pyrophosphorylase (NadC) (PDB:1O4U)			COG0157	NAD biosynthesis			-----M----------------------------------------------------------LFL---------------------------------------------------------------------------------------VGGGGNHRFGLYDAVLIKDNHIKASGGIIQAVKKVKKNQNNSIQIEVETTTLTEVKEAIEAKSDIIMLDNMSMDDIKEAVSIIDGRARIEVSGLISIDQLGALSKIDIDCVSIGALTHSSKASDISMNFL----
404	GC_00000050	core	NOB1	1939	5	6	2	0	0.758806	0.78599	0.772159	E	Amino acid transport and metabolism			COG1509	L-lysine 2,3-aminomutase (EF-P beta-lysylation pathway) (EpmB) (PDB:2A5H)					K01843	lysine 2,3-aminomutase [EC:5.4.3.2]	MQEWQKYLSDSVVKVEDLPFVPESFDYRERLKKVVDIFPVRINSYFLSQIKKENDPLWKQVVPTLDELDD----IVDEESLLVSDPLNEEGDMPVPELVHRYPDRVLLMVNNQCPIICRFCTRKRKIGFPGVVTRETLRQGIDYIRKNSEVRDVILSGGDPLLVPDKELDRILSELRSIPHLEIIRIGTRVPGTLPQRVTPELCDILKKYHPLYFNMHFNHPDEITPEVEKACNMLADTGIPLGSQTVLLKGVNDDTGVMKELMHKLLMIRIRPYYIYQADMALGTDHFRTDVQKGLNLISDLQGHTSGMGVPYFVIDAPGGGGKVRLLPNTVIEHNEKEVIIKNYEGKVFRYPQPVRKSAKKKVPVTEEPVSTENVCQMPA
405	GC_00000050	core	NOB2	348	5	6	2	0	0.758806	0.78599	0.772159	E	Amino acid transport and metabolism			COG1509	L-lysine 2,3-aminomutase (EF-P beta-lysylation pathway) (EpmB) (PDB:2A5H)					K01843	lysine 2,3-aminomutase [EC:5.4.3.2]	MQEWKKHLSDSVVKVEDLPFVPESLEYRERLKKVVDVFPVRINSYFLSQIKNENDPLWKQVVPTLEELDD----IIDEESLLVSDPLNEEGDMPVPELVHRYPDRVLLMVNNQCPVICRFCTRKRKIGFPGVVSRETLRRGIEYIHNHSEVRDVILSGGDPLLVPDKELDRILGELRSIPHLEIIRIGTRVPGTLPQRVTPELCDILKKYHPLYFNMHFNHPDEITPEVERACNMLADTGIPLGSQTVLLKGVNDDPKVMKELMHKLLMIRIKPYYIYQADMALGTDHFRTDVQKGLELISDLQGHTSGMGVPYFVIDAPGGGGKVRLLPDTVVEHNEKEIIIKNYEGKVFRYPQPIKKSAKMKVLTTEETVSAENICQMPA
406	GC_00000050	core	NOB3	1205	5	6	2	0	0.758806	0.78599	0.772159	E	Amino acid transport and metabolism			COG1509	L-lysine 2,3-aminomutase (EF-P beta-lysylation pathway) (EpmB) (PDB:2A5H)					K01843	lysine 2,3-aminomutase [EC:5.4.3.2]	MQEWQKHLSGSVVKVEDLPFIPESPEYRDKLEKVAEVFPIRINSYFLNQIKNEHDPLWKQVVPTLEELDG----FIFNDSPLVSDPLNEEGDMPVPELIHRYPDRVLLMVNNQCPVICRFCTRKRKIGFPGIVTRDTLRQGIEYIGNHPEVRDVILSGGDPLLVPDKELERILSDLRAIPHLEILRIGTRVPGTLPQRVTPELCTMLKKYHPLYFNMHFNHPDELTPEVEKACNMLADTGIPLGSQTVLLKGVNDDSETMRELMQKLLKV----------------------------------------------------------------------------------------------------------------
407	GC_00000050	core	NOB3	1561	5	6	2	0	0.758806	0.78599	0.772159	E	Amino acid transport and metabolism			COG1509	L-lysine 2,3-aminomutase (EF-P beta-lysylation pathway) (EpmB) (PDB:2A5H)							#NAME?
408	GC_00000050	core	N_gracilis	1177	5	6	2	0	0.758806	0.78599	0.772159	E	Amino acid transport and metabolism			COG1509	L-lysine 2,3-aminomutase (EF-P beta-lysylation pathway) (EpmB) (PDB:2A5H)					K01843	lysine 2,3-aminomutase [EC:5.4.3.2]	MQSWQRQLSDSVVKVEDLPFVSGDEQYREKLKKVAEIFPIRINSYFLKQVKSEHDPLWKQVVPTVEELDD----LLRSEEGLDSDPLNEEKDMPVPELVHRYPDRVLLMLNNQCPIICRFCTRKRKIGFPGIVTRETLRQGIEYIAQHPEIRDVIMSGGDPLLVPDKELERILKALREIPHLEIIRIGTRVPGTLPDRITPELCEILKKYHPLYANLHFNHPDEITPEVEVACNRLADAGLPLGAQTVLLKGVNDTVEVMTELVKKLLRVRVKPYYLYQADMTVGTDHFRTSVEKGLEIIRGLQGHTSGMAVPYFVIDTPGGGGKVRLLPDSIVEFTDKEVVVRNFEGKTFRYPQPLEKQPKRKTPQPEPAAPSSKLCELA-
409	GC_00000050	core	SAG1a	512	5	6	2	0	0.758806	0.78599	0.772159	E	Amino acid transport and metabolism			COG1509	L-lysine 2,3-aminomutase (EF-P beta-lysylation pathway) (EpmB) (PDB:2A5H)					K01843	lysine 2,3-aminomutase [EC:5.4.3.2]	MQEWQKQLSGSVVRVEDLPFLPDSIEYRKKLNKVAKIFPIRINSYFLSQIKSANDPLWKQVVPTLDELDD----IIDEKSLLVSDPLNEEGDMPVPELVHRYPDRVLLMVNNQCPIICRFCTRKRKIGFPGIVTRETLRQGIEYIRSHSEIRDVILSGGDPLLVPDKELNRILSELRSIEHLEIIRIGTRVPGTLPQRVTPELCKILKKYHPLYFNIHFNHSDEITPEVEKACNLLADAGIPLGSQTVLLKGVNDNSKVMKELMQKLLKIRVKPYYIYQADMALGTGHFRTNVQKGLDLIGGLQGHTSGMGVPYFVIDAPGGGGKVRLLPNTVMEHNEKEVIIKNYEGKTFRYPQPANQPHKSKTLVNEE-LPIADPCEISA
410	GC_00000051	core	NOB1	1604	5	6	2	0	0.778423	0.802367	0.790214													MGRLSG--KNILMIIPKDYYNEEELEIPYEIFKSEDANIIVASGKMKEAVGMKTGRRMPDRLIVDSMEGITGDSYITGGTGTRQLKAVFQGAVVVGGNGTRKYLWKDKITRLLLVDRYKSEFVVAAIGQGIGCLAEASLLENLEAPVEESKAKKTFLKVLEEGKVLLSEEDVIVHERLVLGKDGSVAEAFAKAVVEEVAKITKIK
411	GC_00000051	core	NOB2	426	5	6	2	0	0.778423	0.802367	0.790214	V	Defense mechanisms			COG0693	Protein/nucleotide deglycase, PfpI/YajL/DJ-1 family (repair of methylglyoxal-glycated proteins and nucleic acids) (YajL) (PDB:5SY4) (PUBMED:19028889;28596309;26678554)							#NAME?
412	GC_00000051	core	NOB2	837	5	6	2	0	0.778423	0.802367	0.790214													MGRLSG--KNILMIMPKDYYDEEELEVPYEIFKSEDANIIVASGKMKEAVGMKTGRRTPDRLIVDSMEGITGD------------------------------------------------------------------------------------------------------------------------------------
413	GC_00000051	core	NOB3	853	5	6	2	0	0.778423	0.802367	0.790214	V	Defense mechanisms			COG0693	Protein/nucleotide deglycase, PfpI/YajL/DJ-1 family (repair of methylglyoxal-glycated proteins and nucleic acids) (YajL) (PDB:5SY4) (PUBMED:19028889;28596309;26678554)							MGRLTG--KNILMIIPVDYYNEDELEIPHKIFTDEGATVIIASGKIKKAVGMKTGYRMPDRLIVDAIEGITGDTYVTTG-GQRQIKGIFHGTVVVGGTGTRKHLWKDKLVRLLLVDRHRDEFVVAGIGQGIGCLAEAALVENLEVTVDADAAKKPFLEILEQGKAILVNEDVIVHTRVVTGRDASVAEAFARAVVEEVAKITKIK
414	GC_00000051	core	N_gracilis	1354	5	6	2	0	0.778423	0.802367	0.790214	V	Defense mechanisms			COG0693	Protein/nucleotide deglycase, PfpI/YajL/DJ-1 family (repair of methylglyoxal-glycated proteins and nucleic acids) (YajL) (PDB:5SY4) (PUBMED:19028889;28596309;26678554)							MGRLEGLKKNILMIIPKDYYDEKQLEIPREIFLKEGADVRVASSKFKEAVGDNGGRMIPDVLIVDSIEGITGDSYVTDGKGTRQIKGVFHGVVVVGGKGARKYLWKDNLLRILLIDRYKSNMVVGALGNAVPCLAEAQLINNLELAAAQDKYSLP---ELDRVGAVVAEDKLTVNDRIVTAADGDVAEEFAYAMIDLIEK-TKLK
415	GC_00000051	core	SAG1a	369	5	6	2	0	0.778423	0.802367	0.790214	V	Defense mechanisms			COG0693	Protein/nucleotide deglycase, PfpI/YajL/DJ-1 family (repair of methylglyoxal-glycated proteins and nucleic acids) (YajL) (PDB:5SY4) (PUBMED:19028889;28596309;26678554)							MGRLSG--KNILIIIPKDYYDEEELEIPYERFKSEDANIIVASSKMKEAVGVKAGRRMPDRLIVDCMEGITGDSYVTGGTGTRQIKAVFQGVVVVGGTGARIYLWEDKITRLLITDRYKSEFVVAAIGQGIGCLAEANLVEALEVPVNENIAKKPFLKILDKGKALLSDEDLIIHERLVMGKDNSIAEAFARAVIDEVEKITKIR
416	GC_00000052	core	NOB1	1447	5	6	2	0	0.772299	0.732861	0.752063	G	Carbohydrate transport and metabolism	M00001|M00002|M00003|M00308|M00552|M00165|M00166|M00611|M00612	Glycolysis (Embden-Meyerhof pathway), glucose => pyruvate|Glycolysis, core module involving three-carbon compounds|Gluconeogenesis, oxaloacetate => fructose-6P|Semi-phosphorylative Entner-Doudoroff pathway, gluconate => glycerate-3P|D-galactonate degradation, De Ley-Doudoroff pathway, D-galactonate => glycerate-3P|Reductive pentose phosphate cycle (Calvin cycle)|Reductive pentose phosphate cycle,…	COG0126	3-phosphoglycerate kinase (Pgk) (PDB:13PK)	M00001|M00002|M00003|M00308|M00552|M00165|M00166|M00611|M00612	Pathway modules; Carbohydrate metabolism; Central carbohydrate metabolism|Pathway modules; Carbohydrate metabolism; Central carbohydrate metabolism|Pathway modules; Carbohydrate metabolism; Central carbohydrate metabolism|Pathway modules; Carbohydrate metabolism; Central carbohydrate metabolism|Pathway modules; Carbohydrate metabolism; Other carbohydrate metabolism|Pathway modules; Energy metabol…	COG0126	Glycolysis	K00927	phosphoglycerate kinase [EC:2.7.2.3]	---------------------------------------------MNEQTGMASLDSLNSNHLKGKTIFIRCDFNVPLVATDKGYYRVADDTRIRRFLDTTFKKIHEITEGDCRIIIGSHLGRPHKQKGYTGWDGIFNIQYVSSHFDTLIRWRYGDTYTIFPPEVIDSHMKHSLEVASHKRMPPGGIKFLPNLRYLLDPSNPDANRKEFIDELASVSDVYINCAFGCSHRVTKSLKMLPQVMREQKKLVVAGVLLQQEIQRMGNFARRIINHPGKTVVIAGGAKVSDKINILKQFVHSGVKAIFIGGKMVNAFLLAKKDKFKMKPFCLDDIPATL-QSANIESNENLVKEVHQAGEILDLAENKGVELKFADDYKCVDEFKSPNYLIRSAPDMNKELQL…
417	GC_00000052	core	NOB2	623	5	6	2	0	0.772299	0.732861	0.752063	G	Carbohydrate transport and metabolism	M00001|M00002|M00003|M00308|M00552|M00165|M00166|M00611|M00612	Glycolysis (Embden-Meyerhof pathway), glucose => pyruvate|Glycolysis, core module involving three-carbon compounds|Gluconeogenesis, oxaloacetate => fructose-6P|Semi-phosphorylative Entner-Doudoroff pathway, gluconate => glycerate-3P|D-galactonate degradation, De Ley-Doudoroff pathway, D-galactonate => glycerate-3P|Reductive pentose phosphate cycle (Calvin cycle)|Reductive pentose phosphate cycle,…	COG0126	3-phosphoglycerate kinase (Pgk) (PDB:13PK)	M00001|M00002|M00003|M00308|M00552|M00165|M00166|M00611|M00612	Pathway modules; Carbohydrate metabolism; Central carbohydrate metabolism|Pathway modules; Carbohydrate metabolism; Central carbohydrate metabolism|Pathway modules; Carbohydrate metabolism; Central carbohydrate metabolism|Pathway modules; Carbohydrate metabolism; Central carbohydrate metabolism|Pathway modules; Carbohydrate metabolism; Other carbohydrate metabolism|Pathway modules; Energy metabol…	COG0126	Glycolysis	K00927	phosphoglycerate kinase [EC:2.7.2.3]	MSYLSSISLANRRFITRVNIIAVAKSMAFCKYDQIETIYKIEVDSMDEQIGMASLDSLNSDQLKGKTIFIRCDFNVPLVATDKGYYRVADDTRIRRFLDTTFKKIHELTEGDCRIIIGSHLGRPHKQKGHVGWDGIFNIQYVSSHFDTLIRWRYGDTYTIFPPEVIDSHMKHTLEVASHKRMPPGGIKFLPNLRYLLDPANPDANRKAFIDELASVSDVYINCAFGCSHRVTKSIKMLPQCMRAQKKLVVAGVLLHQEIKKMGNFGRRVINHPGKTVVIAGGAKVSDKINILKQFVHTGVKAIFIGGKMVNAFLLAKKEKSNIKPFCLDDIPTTL-QSSNVESNKTLVKEVLLAGEILDLAQDKGVELKFPDDYKCVDEFKSPKYFVKSDPDLNKEFQL…
418	GC_00000052	core	NOB2	872	5	6	2	0	0.772299	0.732861	0.752063													#NAME?
419	GC_00000052	core	NOB3	798	5	6	2	0	0.772299	0.732861	0.752063	G	Carbohydrate transport and metabolism	M00001|M00002|M00003|M00308|M00552|M00165|M00166|M00611|M00612	Glycolysis (Embden-Meyerhof pathway), glucose => pyruvate|Glycolysis, core module involving three-carbon compounds|Gluconeogenesis, oxaloacetate => fructose-6P|Semi-phosphorylative Entner-Doudoroff pathway, gluconate => glycerate-3P|D-galactonate degradation, De Ley-Doudoroff pathway, D-galactonate => glycerate-3P|Reductive pentose phosphate cycle (Calvin cycle)|Reductive pentose phosphate cycle,…	COG0126	3-phosphoglycerate kinase (Pgk) (PDB:13PK)	M00001|M00002|M00003|M00308|M00552|M00165|M00166|M00611|M00612	Pathway modules; Carbohydrate metabolism; Central carbohydrate metabolism|Pathway modules; Carbohydrate metabolism; Central carbohydrate metabolism|Pathway modules; Carbohydrate metabolism; Central carbohydrate metabolism|Pathway modules; Carbohydrate metabolism; Central carbohydrate metabolism|Pathway modules; Carbohydrate metabolism; Other carbohydrate metabolism|Pathway modules; Energy metabol…	COG0126	Glycolysis	K00927	phosphoglycerate kinase [EC:2.7.2.3]	#NAME?
420	GC_00000052	core	N_gracilis	2079	5	6	2	0	0.772299	0.732861	0.752063	G	Carbohydrate transport and metabolism	M00001|M00002|M00003|M00308|M00552|M00165|M00166|M00611|M00612	Glycolysis (Embden-Meyerhof pathway), glucose => pyruvate|Glycolysis, core module involving three-carbon compounds|Gluconeogenesis, oxaloacetate => fructose-6P|Semi-phosphorylative Entner-Doudoroff pathway, gluconate => glycerate-3P|D-galactonate degradation, De Ley-Doudoroff pathway, D-galactonate => glycerate-3P|Reductive pentose phosphate cycle (Calvin cycle)|Reductive pentose phosphate cycle,…	COG0126	3-phosphoglycerate kinase (Pgk) (PDB:13PK)	M00001|M00002|M00003|M00308|M00552|M00165|M00166|M00611|M00612	Pathway modules; Carbohydrate metabolism; Central carbohydrate metabolism|Pathway modules; Carbohydrate metabolism; Central carbohydrate metabolism|Pathway modules; Carbohydrate metabolism; Central carbohydrate metabolism|Pathway modules; Carbohydrate metabolism; Central carbohydrate metabolism|Pathway modules; Carbohydrate metabolism; Other carbohydrate metabolism|Pathway modules; Energy metabol…	COG0126	Glycolysis	K00927	phosphoglycerate kinase [EC:2.7.2.3]	---------------------------------------------MENVAKMPCVDDLTPADLIEKTIFIRVDFNVPLVNTSKG-YRVADDTRIRRFVDTTFKKIHELTDGNCRIIIGSHLGRPHKKKDFMGWDGVFNIQFVCSHFDTLVRELYEDTYTIFPPEITDSHLKDSLNIISNHRLPRGGIKFLPNLRYLLEPNNPDTYRQEFMEEVATCSDIFINCAFGCSHRVSKSIQMLPQHMRQQGKTVVAGSLLNIEVNRLGKFAQKALDYPEKTAVIAGGAKIADKIGILKQFVDSRIRLIFIGGRMVNAFLLAKKFIEKIPTLKQKDLPAKLFLNKTEEEKADVIKEVRYADEILKLAEANEVTIVFPDDYKITKDYFETEYVVKDEPDFEDDFQL…
421	GC_00000052	core	SAG1a	1275	5	6	2	0	0.772299	0.732861	0.752063	G	Carbohydrate transport and metabolism	M00001|M00002|M00003|M00308|M00552|M00165|M00166|M00611|M00612	Glycolysis (Embden-Meyerhof pathway), glucose => pyruvate|Glycolysis, core module involving three-carbon compounds|Gluconeogenesis, oxaloacetate => fructose-6P|Semi-phosphorylative Entner-Doudoroff pathway, gluconate => glycerate-3P|D-galactonate degradation, De Ley-Doudoroff pathway, D-galactonate => glycerate-3P|Reductive pentose phosphate cycle (Calvin cycle)|Reductive pentose phosphate cycle,…	COG0126	3-phosphoglycerate kinase (Pgk) (PDB:13PK)	M00001|M00002|M00003|M00308|M00552|M00165|M00166|M00611|M00612	Pathway modules; Carbohydrate metabolism; Central carbohydrate metabolism|Pathway modules; Carbohydrate metabolism; Central carbohydrate metabolism|Pathway modules; Carbohydrate metabolism; Central carbohydrate metabolism|Pathway modules; Carbohydrate metabolism; Central carbohydrate metabolism|Pathway modules; Carbohydrate metabolism; Other carbohydrate metabolism|Pathway modules; Energy metabol…	COG0126	Glycolysis	K00927	phosphoglycerate kinase [EC:2.7.2.3]	------------------------------------------MSDINQQIGMRSLDTLTAEHLRGKSIFIRCDFNVPLVATEKGYYRVADDTRMRRFLDTTFKKIHMLTEGDCRIIIGSHLGRPHKQKGHMGWDGIFNIQFVSSHFDTLIRRLHGDTYTIFPPEIIDSHMKHSLEIASHKRMPPGGIKFLPNLRYLLDPSKPDTYRKEFIYELANVSDVYINCAFGCSHRTTKSIKMLPQLMKTQNKLVVAGILLNQEIKNLGRFGKRVINQPSKTMVIAGGAKVSDKINVLKQFVQAGVKGIFIGGKMVNTFLIAQKVKTKMIPFNQPDIPRTL-LSSSEENNKNLVNEVSLAREILDFASDKKVNLIFPDDYKCVDEFKAPTFFIEAEPDFEKVLQL…
422	GC_00000053	core	NOB1	1949	5	6	2	0	0.85478	0.756028	0.802377	R	General function prediction only			COG0488	ATPase components of ABC transporters with duplicated ATPase domains (Uup) (PDB:5ZXD)					K06020	energy-dependent translational throttle protein EttA	MAGEYVFTMSGLTKAYGPKTILENIHLSFYHGAKIGIVGENGSGKSTLLKIMAGEDKEFDGQAEPLKGTRVGFIAQEPVLDLDKTVRENVEDAFAEIKKLLEQFNEVSAKMGEPLADDEMEKALEKMGRLQDQIDAVDGWELDRQINIAMDALVLPPDDQQTSTLSGGEARRVALCRTLLQKPDILLLDEPTNHLDAETVQWMEEALANYPGNVIVSTHDRYFLDNITKWILELESSKGIPFEGNYTSWLEQKAERLRHRDKSASGLQKRVDQELEWLRASPSARRKKNKSRINDYEKLLSQKVEIDESTLDIQIAPGPHLGERVIEAKNLSKGYGDNLLIDDVSFSIPRGAVIGLIGPNGTGKTTLFRMIVGEETPDSGAIETGSSVELAYVDQHRHD…
423	GC_00000053	core	NOB2	1979	5	6	2	0	0.85478	0.756028	0.802377	R	General function prediction only			COG0488	ATPase components of ABC transporters with duplicated ATPase domains (Uup) (PDB:5ZXD)					K06020	energy-dependent translational throttle protein EttA	MAGEYVFTMSGLTKAYGPKTILENIHLSFYHGAKIGIVGENGSGKSTLLKIMAGEDKEFDGQAEPLKGTRVGFIAQEPCLDMDRTVRENVEDAFAEIKKLLDQFNEVSAKMGEPLADDEMGKALEKMGRLQDQIDAVDGWELDRQINVAMDALVLPPDDQKASTLSGGEARRVALCRTLLQKPDILLLDEPTNHLDAETVQWMEETLASYPGNVIVSTHDRYFLDNITKWILELENSKGIPFEGNYTSWLEQKAERLKHRDKSASGLQKRVNQELEWIRTSPSARRSKSKSRINDYEKLLSQKVEVDESTLDIQIAPGPHLGDRVIETKSLSKGYGDNLLIKDMTVSIPRGAVVGLIGPNGTGKTTLFRMIVGEETPDSGTMEIGSSVELAYVDQHRHD…
424	GC_00000053	core	NOB3	327	5	6	2	0	0.85478	0.756028	0.802377	R	General function prediction only			COG0488	ATPase components of ABC transporters with duplicated ATPase domains (Uup) (PDB:5ZXD)					K06020	energy-dependent translational throttle protein EttA	MAGEYIFTMSGLTKAYGQKTVLENINLCFYHGAKIGIVGENGSGKSTLLRIMACEDREFDGKADPLKGTRIGFLPQEPRLDMEKTVRENVEDAFGEIKQLIDEFNEVSARMAEPMEDGEMEKALEKMGRLQDQIDAVDGWELDRQVNVAMDALVLPPDDQKASTLSGGEARRVALCHLLLRKPDIILLDEPTNHLDAETVQWLEETLASYPGNVIVSTHDRYFLDNITKWILELENNRGIPFEGNYTAWLEQKAERLKQRDKSASSLRKRVDQELEWLRATPSARRKKNKSRINEYEKLLGQKVEVDESSLDIQIAPGPQLGEQVIETNGLCKGYGDNLLIRDLTFSIPRGGVVGLIGPNGTGKTTLFRMIVGEESPDSGSMQIGSSVDLSYVDQHRHD…
425	GC_00000053	core	N_gracilis	1254	5	6	2	0	0.85478	0.756028	0.802377	R	General function prediction only			COG0488	ATPase components of ABC transporters with duplicated ATPase domains (Uup) (PDB:5ZXD)							#NAME?
426	GC_00000053	core	N_gracilis	1255	5	6	2	0	0.85478	0.756028	0.802377	R	General function prediction only			COG0488	ATPase components of ABC transporters with duplicated ATPase domains (Uup) (PDB:5ZXD)							MAGEYIFSISQLRKTYGAKTVFEDINLFFYHGAKIGIVGENGTGKSTLLRIMAGEDQEFEGKAQPLKGTKVGILHQEPQLDPDKTVREVVEEAFEPIQKLINEFNEVSASMAEALPEEEMERAMERMGKLQDEIDAVDGWELDRQIEVAMDALVLPPDDQKTGTLSGGEKRRVALCRLLLLKPDIILMDEPTNHLDAETVAWLEDTLKEYPGNVIVSTHDRYFLDNITKWILELQGGRGIPFEGNYSSWLQQKASRLAQKEKSESSLRKRLEKELEWINTNPGARRTKTKA------------------------------------------------------------------------------------------------------------…
427	GC_00000053	core	SAG1a	431	5	6	2	0	0.85478	0.756028	0.802377	R	General function prediction only			COG0488	ATPase components of ABC transporters with duplicated ATPase domains (Uup) (PDB:5ZXD)					K06020	energy-dependent translational throttle protein EttA	MAGEYVFTISGLSKTYGAKTVLENINLSFYHGAKIGIVGENGSGKSTLLKIMAGEDAEFDGKANALKGIRIGFISQEPHLDMNKTVRENVEDAFFDIKKLLNEFNEVSSKMGEPLPDDEMEKALEKMGRLQDQIDAVDGWELDRQINVAMDALVLPPDDQQSSTLSGGEARRVALCRALLQKPDILLLDEPTNHLDAETVQWMEETLANYPGNVIVSTHDRYFLDNITKWILELENGRGIPFEGNYTSWLEQKAGLIKQRDKTASSLQKKVDQELEWLRASPSARRKKNKSRISDYEKLVAQKVEVDENTLDIQIDSGPPLGEKVIEAMGLTKGYNDNPLIKDLTFSIPRGAVVGLIGPNGTGKTTLFRMVIGEQSPDAGKIEIGSSVKLSYVDQHRHD…
428	GC_00000054	core	NOB1	156	5	6	2	0	0.827691	0.834862	0.831261	I	Lipid transport and metabolism	M00096	C5 isoprenoid biosynthesis, non-mevalonate pathway	COG0743	1-deoxy-D-xylulose 5-phosphate reductoisomerase (Dxr) (PDB:1JVS)	M00096	Pathway modules; Biosynthesis of terpenoids and polyketides; Terpenoid backbone biosynthesis	COG0743	Isoprenoid biosynthesis	K00099	1-deoxy-D-xylulose-5-phosphate reductoisomerase [EC:1.1.1.267]	MKMISLLGSTGSIGVNTLDIVRRNPDRFAVAAMTAGSDVELFAQQVKEFKPSLISVFNTSKLAELKELLKGEDVEILSGEAGTVKVASHPDVSLVVSAIVGSAGLVPSLAAIQSGKDLALANKETLVVAGELVLREAR-GKVNLIPIDSEHSAILQALNGEKQERIKKIILTGSGGPFRTFSREQMENVTVKEALNHPNWSMGAKITIDSATMMNKGLEWIEAKWLFGLDTCVEIIVHPQSIIHSMIEFVDTSIMAQLGIPDMRVPIAYAMTYPDRIKCDFPSLDLAAMKQLTFEEPDYEKFPCIKLAQEALQTGQTMPAVLNAANEVAVQAFLDEAIPFQGIAETIRTTMHNHKCHAIDLLEDVQNADRWAREEAKKLITV-TH
429	GC_00000054	core	NOB2	234	5	6	2	0	0.827691	0.834862	0.831261	I	Lipid transport and metabolism	M00096	C5 isoprenoid biosynthesis, non-mevalonate pathway	COG0743	1-deoxy-D-xylulose 5-phosphate reductoisomerase (Dxr) (PDB:1JVS)	M00096	Pathway modules; Biosynthesis of terpenoids and polyketides; Terpenoid backbone biosynthesis	COG0743	Isoprenoid biosynthesis	K00099	1-deoxy-D-xylulose-5-phosphate reductoisomerase [EC:1.1.1.267]	MKMISLLGSTGSIGVNALDVVRRNPDRFAVAAMTAGSNVELFAQQVKEFKPSLISVFNSSKLEELKELLKGEDVEILTGEEGTVNVATHSDISLVVSAIVGSAGLAPSMAAIKSGKDLAIANKETLVVAGELVLREAK-GKVNIIPIDSEHSAILQALNGEKEERIKKIILTGSGGPFRTFTKEKMENVTVKEALNHPNWSMGAKITIDSATMMNKGLEWIEAKWLFGLDTCIEIIVHPQSIIHSMIEFVDTSIMAQLGMPDMRVPIAYALTYPDRIECDFPSLDLAEMKQLTFEEPDYEKFPCIKLAQEALETGQTMPAVLNAANEVAVQAFLDEAIPFKDIAETIRTTMHNHKCHAIDSLEDVQIADQWAREEAKKRITV-AH
430	GC_00000054	core	NOB3	2	5	6	2	0	0.827691	0.834862	0.831261	I	Lipid transport and metabolism	M00096	C5 isoprenoid biosynthesis, non-mevalonate pathway	COG0743	1-deoxy-D-xylulose 5-phosphate reductoisomerase (Dxr) (PDB:1JVS)	M00096	Pathway modules; Biosynthesis of terpenoids and polyketides; Terpenoid backbone biosynthesis	COG0743	Isoprenoid biosynthesis	K00099	1-deoxy-D-xylulose-5-phosphate reductoisomerase [EC:1.1.1.267]	MKMISILGSTGSIGVNTLDVVRCNPDRFTVGAMTAGSNIELFAEQIKEFKPSLVSIFNSSKRGALKELLQSEDVEILSGEEGSVKVATYPDALLVVSAIVGSAGLVPSLAAIQSGKDLALANKETLVAAGELVLQEAK-DRVNIIPIDSEHSAILQVLNGEKQDRVKKIILTGSGGPFRTFTRKQMESVTAKEALNHPNWEMGDKITIDSATMMNKGLEYIEAKWLFGCDTSIEIIIHPQSIIHSMIEFVDTSIIAQLGIPDMRVPITYALTYPDRIDCELPSLDLKIIKQLTFEEPDYEKFPCIRLAQDALKTGQTMPAVLNAANEVVVQAFLNESILFQDIAEIIRATMDNHKCQPVDTLEAVQSADRWAREEARKLITV-VH
431	GC_00000054	core	NOB3	1168	5	6	2	0	0.827691	0.834862	0.831261	I	Lipid transport and metabolism			COG0743	1-deoxy-D-xylulose 5-phosphate reductoisomerase (Dxr) (PDB:1JVS)			COG0743	Isoprenoid biosynthesis			MKTISILGSTGSIGVNTLDVVRCNPDRFTVGAMTAGSNIELFAEQIKEFKPSLVSIFNSSKRGALKE------------------------------------------------------------------------------------------------------------------------------------------------------------------------------------------------------------------------------------------------------------------------------------------------------------------------------
432	GC_00000054	core	N_gracilis	763	5	6	2	0	0.827691	0.834862	0.831261	I	Lipid transport and metabolism	M00096	C5 isoprenoid biosynthesis, non-mevalonate pathway	COG0743	1-deoxy-D-xylulose 5-phosphate reductoisomerase (Dxr) (PDB:1JVS)	M00096	Pathway modules; Biosynthesis of terpenoids and polyketides; Terpenoid backbone biosynthesis	COG0743	Isoprenoid biosynthesis	K00099	1-deoxy-D-xylulose-5-phosphate reductoisomerase [EC:1.1.1.267]	MKKISILGSTGSIGVNTLDVIERNPDRFEVIALAACSNVDVIAEQARKFRPKLVSLFDTGKVGALRKKLQGLNIEVVEGQQGSIQAATLPEADMVVSGMVGCAGLVPTYSALKAGKALALANKETLVVAGKLMMEAAEVHGCPIVPVDSEHSAIFQALNGEKSDRIKRIILTASGGPFRTFTCEQLEHVTREQALKHPNWDMGAKITIDSSTMMNKGLEYIEAKWLFGLETQVDILVHAQSIIHSLIEFVDTSVMAQLGMPDMRVPISYALSYPDRIECDLPSLDLAQLGTLTFEAPDFQRFPCLQLAHDALDIAQTMPAVLNAANEIAVQAFLDELIPFKDIPEIIRMALNNHKPTAVNDIEDVLEADRWAREETRKLVTV-TH
433	GC_00000054	core	SAG1a	1579	5	6	2	0	0.827691	0.834862	0.831261	I	Lipid transport and metabolism	M00096	C5 isoprenoid biosynthesis, non-mevalonate pathway	COG0743	1-deoxy-D-xylulose 5-phosphate reductoisomerase (Dxr) (PDB:1JVS)	M00096	Pathway modules; Biosynthesis of terpenoids and polyketides; Terpenoid backbone biosynthesis	COG0743	Isoprenoid biosynthesis	K00099	1-deoxy-D-xylulose-5-phosphate reductoisomerase [EC:1.1.1.267]	MKTISILGSTGSIGVNTLDVVRQNRDRFTVAAMVAGSNVELFAEQVKEFKPSLVSVFNLSKVGELKELLQGEDVEILCGEKGSIKVATHPDASLVISAIVGSAGLVPSLAAIQSNKDLALANKETLVVAGELILREAK-NKINLIPIDSEHSAILQALTGEKKEHVKKIILTGSGGPFRTFAKEKMANVTVKEALNHPNWTMGAKITIDSATMMNKGLEYIEAKWLFGLDTPVEIIVHPQSIIHSMIEFVDTSVMAQLGIPDMRVPIAYALTFPERIECALPNLNLAAIKQLTFEEPDYDKFPCIRLAQDSLEAGHSMPAVLNAANEVAVQAFLDENIPFKDIAETIRMAMNNHKPHTIESLEDVQSADRWAREEVRKLITVTTH
440	GC_00000056	core	NOB1	1232	5	6	2	0	0.86182	0.755392	0.805104	L	Replication, recombination and repair			COG2255	Holliday junction resolvasome RuvABC, ATP-dependent DNA helicase subunit RuvB (RuvB) (PDB:1HQC)					K03551	holliday junction DNA helicase RuvB [EC:3.6.4.12]	------MDESITGSPLDNDEVQFEATLRPNKFDDYIGQEKTKRNLEIFIEAARMRGDALDHVLFYGPPGLGKTTLANIIAGEMDANIKSTSGPVIEKSGDLAAILTNLKKGDILFIDEIHRLSNVIEEVLYSAMEDYNLDIMIGQGPSARSIKLELPPFTLVGATTRAGLLTSPLRDRFGVVHRLDYYNPEELETIVTRSAGILEIEIAPDGASEIARRSRGTPRIANRLLRRVRDYAQVKADGVITKDVADKSLEMMEVDHFGLDKMDHKFMLTLIEKFKGGPVGVESLAASISEEKGTLEDVLEPYLMQSGFIQRTPRGRVATEIAYRHFGLTPPAQGK--QEKLF
441	GC_00000056	core	NOB2	1044	5	6	2	0	0.86182	0.755392	0.805104	L	Replication, recombination and repair			COG2255	Holliday junction resolvasome RuvABC, ATP-dependent DNA helicase subunit RuvB (RuvB) (PDB:1HQC)					K03551	holliday junction DNA helicase RuvB [EC:3.6.4.12]	------MDESTTGSPLDNDEVQFEETLRPNKFDDYIGQEKTKRNLEIFIEAARMRGDALDHVLFYGPPGLGKTTLANIIAGEMGANIKSTSGPVIEKSGDLAAILTNLKKGDILFIDEIHRLSNVIEEVLYSAMEDYNLDIMIGQGPSARSIKLELPPFTLVGATTRAGLLTSPLRDRFGVVHRLDYYSPEELETIVTRSASILGIEIHPEGASEIARRSRGTPRIANRLLRRVRDYAQVKADGLITKDVADKSLEMMEVDHFGLDKMDHKLMLTLIKKFKGGPVGVESLAASISEEKGTIEDVLEPYLMQSGFIQRTPRGRVATEIAYRHFGLTPPAQGK--QEKLF
442	GC_00000056	core	NOB3	1590	5	6	2	0	0.86182	0.755392	0.805104	L	Replication, recombination and repair			COG2255	Holliday junction resolvasome RuvABC, ATP-dependent DNA helicase subunit RuvB (RuvB) (PDB:1HQC)					K03551	holliday junction DNA helicase RuvB [EC:3.6.4.12]	-----MDENSVTGTALDKEEIKFEAKLRPDTFDDYIGQDQTKKNLEIFISAARMRGEALDHVLFYGPPGLGKTTLANILASEMGANIKSTSGPVIEKSGDLAAILTNLKKGDILFIDEIHRLSNVIEEILYSAMEDYKLDIMIGQGPSARSIKLELPPFTLVGATTRAGLLTSPLRDRFGVVHRLDYYGAEELAIIVTRSASILDIEINSDGAAEIARRSRGTPRITNRLLRRVRDYAQVKADGIITQDIAEKSLEMMEVDHFGLDKMDHKLIRTLIEKFKGGPVGVESLAASISEEKDTIEDVLEPFLMQSGFIQRTPRGRVATETAYRHLGLTPPPQSR--QEKMF
443	GC_00000056	core	N_gracilis	1584	5	6	2	0	0.86182	0.755392	0.805104	L	Replication, recombination and repair			COG2255	Holliday junction resolvasome RuvABC, ATP-dependent DNA helicase subunit RuvB (RuvB) (PDB:1HQC)					K03551	holliday junction DNA helicase RuvB [EC:3.6.4.12]	MSMEPDRENPETRYTLDTQEAQFETSLRPRTFAEYIGQDKVKENLAIFLSAAKMRGETLDHVLFYGPPGLGKTTLANIIASEMGAALTSTSGPVIEKSGDLAALLTNLQEGDLLFIDEIHRLPRIIEEILYPAMEDFKLDIMIGQGPSARSIKLDLPPFTLIGATTRAGLLTSPLRDRFGVVHRLDYYTPQDLEKIVHRSAEILKVDMTEDGGREVAQRSRGTPRIANRLLRRVRDYAQVKGDGVI----------------------------------------------------------------------------------------TAPSPNR--RWR--
444	GC_00000056	core	N_gracilis	1583	5	6	2	0	0.86182	0.755392	0.805104	L	Replication, recombination and repair			COG2255	Holliday junction resolvasome RuvABC, ATP-dependent DNA helicase subunit RuvB (RuvB) (PDB:1HQC)							#NAME?
445	GC_00000056	core	SAG1a	752	5	6	2	0	0.86182	0.755392	0.805104	L	Replication, recombination and repair			COG2255	Holliday junction resolvasome RuvABC, ATP-dependent DNA helicase subunit RuvB (RuvB) (PDB:1HQC)					K03551	holliday junction DNA helicase RuvB [EC:3.6.4.12]	------MNDSITNTEVDNDEVLFEATLRPNKFEDYIGQDKTKRNLEIFIEAARMRGDALDHVLFYGPPGLGKTTLANIIASEMGANIKSTSGPVIEKSGDLAAILTNLKKGDILFIDEIHRLSNVIEEILYSAMEDYNLDIMIGQGPSARSIKLELPPFTLVGATTRAGLLTSPLRDRFGVVHRLDYYSPEELETIITRSALILKIETHSGGAEEIARRSRGTPRIANRLLRRVRDYAQVKAEGIITKDVAKKSLEMMEVDHLGLDKMDHKLILTLIEKFKGGPVGVESLAASISEERDTIEDVLEPYLMQSGFIQRTPRGRIATEIAYQHFGITPPKQSQ--QEKLF
446	GC_00000057	core	NOB1	1548	5	6	2	0	0.844559	0.719893	0.777259	E	Amino acid transport and metabolism	M00133	Polyamine biosynthesis, arginine => agmatine => putrescine => spermidine	COG1166	Arginine decarboxylase (spermidine biosynthesis) (SpeA) (PDB:3N2O)	M00133	Pathway modules; Amino acid metabolism; Polyamine biosynthesis			K01585	arginine decarboxylase [EC:4.1.1.19]	MTKWNIEESRELYNIRGWGLGYFDINNKGHIVVQPQDESHHSIDLKELVEDIQAKGYSLPALIRFSDILKTSITKLANAFDESIKKYNYEGAYHGVYPIKVNQQRQVVEEIVKFGRPFNFGLEAGSKPELHAILAIMDNPEALLICNGYKDETFIRLALMSQKLGKKVFIVVERPDELEIIDRVAKEINIQPNIGLRIKLISSGQGRWAESGGEYSKFGLNSMELVDALEFAEQRGIKNCIRLIHFHLGSQITNIRRIKNSLKEVGRFYAELCKAGCPIDHIDVGGGLGIDYDGSRSTYASSTNYTVQEYANDVVYHVLESCRENDLPHPNIISESGRAMTAYHSILVFNVLDVTSFPEWSDQIEIPENAPEIVEEIYDVLENTSNKNLSESWHDATHL…
447	GC_00000057	core	NOB2	1933	5	6	2	0	0.844559	0.719893	0.777259	E	Amino acid transport and metabolism	M00133	Polyamine biosynthesis, arginine => agmatine => putrescine => spermidine	COG1166	Arginine decarboxylase (spermidine biosynthesis) (SpeA) (PDB:3N2O)	M00133	Pathway modules; Amino acid metabolism; Polyamine biosynthesis			K01585	arginine decarboxylase [EC:4.1.1.19]	MTKWNIEESRELYNIRGWGSGYFDINNKGHIVVQPQNGNHHSIDLKELVEDIQAKGYSLPALIRFSDILKASIAKLANAFDRSIKEYGYKGAYHGVYPIKVNQQRQVVEEIVKFGRPFNFGLEAGSKPELHAILAIMDNPEALLICNGYKDETFIRLALMSQKLGKKVFIVVERPDELEIIHRVAKEINIQPNIGLRIKLTSAGQGRWAESGGEYSKFGLNSMELVDALEFAEKRGIKDCIRLIHFHLGSQITNIRRIKNSLKEVGRFYMELRKSGCPIDHIDVGGGLGVDYDGSRSTYASSTNYTVQEYANDVVYHVMESCQENDLPHPNIISESGRAMTAYHSILVFNVLDVTSFPEWSEQIEIPEEAPEIVHEIHDVLESTSNKNLSESWHDATHL…
448	GC_00000057	core	NOB3	1531	5	6	2	0	0.844559	0.719893	0.777259	E	Amino acid transport and metabolism			COG1166	Arginine decarboxylase (spermidine biosynthesis) (SpeA) (PDB:3N2O)							MKKWNIEESRELYNIRGWGAGYFDINDKGSIIVLPQSGNRHVIDLKELVEDIQAKGYSLPALI------------------------------------------------------------------------------------------------------------------------------------------------------------------------------------------------------------------------------------------------------------------------------------------------------------------------------------------------…
449	GC_00000057	core	NOB3	1503	5	6	2	0	0.844559	0.719893	0.777259													#NAME?
450	GC_00000057	core	N_gracilis	1664	5	6	2	0	0.844559	0.719893	0.777259	E	Amino acid transport and metabolism	M00133	Polyamine biosynthesis, arginine => agmatine => putrescine => spermidine	COG1166	Arginine decarboxylase (spermidine biosynthesis) (SpeA) (PDB:3N2O)	M00133	Pathway modules; Amino acid metabolism; Polyamine biosynthesis			K01585	arginine decarboxylase [EC:4.1.1.19]	MQKWTIEKSRELYNIDGWGCGYFGINEKGHIIVRPDQANQHTVDLKLLVDDIKAKGYSLPVLIRFSDILKSSIAKLAHAFKKAAVDHNYTGEYHGVYPIKVNQQRQVVEEIVKFGRDHNIGLEAGSKPELHAILAIMDNPEALLICNGYKDESFIRLALMGQKLGKRVFIVVERLSELNMTLRVAKEIGVTPNIGLRIKLFSAGAGRWASSGGEYSKFGLSPMETVEAVEIARKEGALDCIQLIHFHLGSQITNIRRIKNSLKEVGRYYSELMKMGCNLKFIDVGGGLGVDYDGSKSTFASSTNYTVQEYANDVIYHLSEICETENLPHPNIISESGRAMTAYHSILVFNVLEVASFPDSDHDFQIDDDAPSVVQELHYVLEQASNKNITESWHDALDL…
451	GC_00000057	core	SAG1a	99	5	6	2	0	0.844559	0.719893	0.777259	E	Amino acid transport and metabolism	M00133	Polyamine biosynthesis, arginine => agmatine => putrescine => spermidine	COG1166	Arginine decarboxylase (spermidine biosynthesis) (SpeA) (PDB:3N2O)	M00133	Pathway modules; Amino acid metabolism; Polyamine biosynthesis			K01585	arginine decarboxylase [EC:4.1.1.19]	MGKWTVEDSRDLYNIHGWGSEYFDINSKGNVIIQPQNGSNHSIDLKELVEDIQAKGYSLPALIRFSDILKASISKLANAFDKSIKEYEYKGAYNGVYPIKVNQQRQVVEEIVKFGKPYNFGLEAGSKPELHAILAILDNPEALLICNGYKDETFIRLALMSQKLGKKVFIVVERLSELEIINRVAKEINIKPNIGLRIKLISSGQGRWAESGGEYSKFGLNSMELIEAFDFAKKHGIKNCIRLIHFHLGSQITNIRRIKNSLKEVGRFYVEFRKSGFPIDYIDVGGGLGVDYDGSRSTYASSTNYSVQEYANDVVYHILESCQEEDLPHPNIISESGRAMTAYHSILVFNVLDVTSFPEWSEQIEIPQNSPEIVQEIYDVLENTSNKNLIESWHDATYL…
452	GC_00000058	core	NOB1	476	5	6	2	0	0.797574	1	0.887389	G|T	Carbohydrate transport and metabolism|Signal transduction mechanisms			COG1489	DNA-binding protein, stimulates sugar fermentation (SfsA) (PDB:4DA2)					K06206	sugar fermentation stimulation protein A	MRLGERIVDGTFIERPNRYIARVEIDGQQMSAHVPDPGRLPGLMIPGRRVRLVYNPGPKRKTDYSLVLVRYGAIWVSVYPAFANKLVEKELAESKLDSLRGYRDFKREVTKGKSRFDFQLSFPTAKAFVEVKSVSLVEKGEGKFPDAPTERGVKHLKELIDLKKEGYRAAVLFVSQRPDARSITSNDEIDPLFGEWLRKSGQAGVELYAYNCKVTANTVSIKTQIPVII
453	GC_00000058	core	NOB2	1202	5	6	2	0	0.797574	1	0.887389	G|T	Carbohydrate transport and metabolism|Signal transduction mechanisms			COG1489	DNA-binding protein, stimulates sugar fermentation (SfsA) (PDB:4DA2)					K06206	sugar fermentation stimulation protein A	MRLGERIVDGIFLERPNRYLARVEIDGQEVSAHVPDPGRLPGLMIPGRRVRLVYNPGPKRKTDYSLVLVRHGAIWVSVYPVFANKLVEKELADDRLECLRGYSNFKREVTEGKSRFDFCLDFPSVKAFVEVKSVSLAEKGEGRFPDAPTERGVKHLKELIDLKKEGYRAAVLFVSQRPDARSITSNDEIDPLFGEWLRKAGQAGVELYAYNCKVTANAVSIKTQIPVNI
454	GC_00000058	core	NOB2	1312	5	6	2	0	0.797574	1	0.887389	G|T	Carbohydrate transport and metabolism|Signal transduction mechanisms			COG1489	DNA-binding protein, stimulates sugar fermentation (SfsA) (PDB:4DA2)					K06206	sugar fermentation stimulation protein A	MRLGERIVDGIFLERPNRYLAQVEIDGRKLLAHVPDPGRLPGLMIPGRRVRLVHNPSPKRKTDYSLVLVRHGSIWVSVYPVFANKLVEQALADRALSELQGYSGFKREVRCGKSRFDFQVDFPKTPAFVEVKSVSFVEKEVGRFPDAPTERGVKHLKELVELRKKGCRTVVLFVSPRSDTRLVTSNDEIDPRFGEWLRKAGKSGVELYAYNCRVTSTSVSLHRPVPVAI
455	GC_00000058	core	NOB3	125	5	6	2	0	0.797574	1	0.887389	G|T	Carbohydrate transport and metabolism|Signal transduction mechanisms			COG1489	DNA-binding protein, stimulates sugar fermentation (SfsA) (PDB:4DA2)					K06206	sugar fermentation stimulation protein A	MKLGKRIVDGIFLERPNRYLAHVEIDGRKILAHVPDPGRLPGLMIPDRRVRLVHNPSPKRKTDYSLVLVRHGLIWVSVYPVFANKLVEQALADHALSELQGYSGFKREVRCGKSRFDFQVDFPKTPAFVEVKSVSFVEKGVGRFPDAPTERGVKHLKELIELSKKGCRTVVLFISPRSDTRLVTSNDETDPRFGEWLRKAGQSGVELYAYNCRVTSTSVSLHRPVPVTI
456	GC_00000058	core	N_gracilis	2641	5	6	2	0	0.797574	1	0.887389	G|T	Carbohydrate transport and metabolism|Signal transduction mechanisms			COG1489	DNA-binding protein, stimulates sugar fermentation (SfsA) (PDB:4DA2)					K06206	sugar fermentation stimulation protein A	MKLGPRIVDGVFQERPNRYLAQVVVDGVTVPAHVPDPGRLPGLMIPGRRVRLLHNPGPQRKTDYSLVLVRHGRIWVSVYPVFANALVRDALESRTLAVLPGYDRFDAEVKHGKSRFDFRLKFGGQDCYVEVKSVSCVEKTVGKFPDAPTERGRRHIEELIDLKKKGNRAAVLFVSQRSDTRTITSFDTIDPAFGEVLRQARDVGVELYGYNCRVTASSVSLNRPVDVVL
457	GC_00000058	core	SAG1a	17	5	6	2	0	0.797574	1	0.887389	G|T	Carbohydrate transport and metabolism|Signal transduction mechanisms			COG1489	DNA-binding protein, stimulates sugar fermentation (SfsA) (PDB:4DA2)					K06206	sugar fermentation stimulation protein A	MKLGDRVVDGIFLERPNRYLARVEVDGQEIKAHVPDPGRLPGLLIPGRRVRLTYNPGPKRKTDYSLVLVRHGKLWVSVYPAFANKVVENELAKGSLSCLNGFESFNREVKCGESRFDFQLEFLDVKAFVEVKSVSLVEGSVGKFPDAPTQRGVKHLKELIALRRKGYRAAVLFVSQRSDARSIISHDQIDPLFGEWLRKAHLASVELYAYNCSVTKNTVSIKNQIPVNI
458	GC_00000059	core	NOB1	786	5	6	2	0	0.803241	0.846698	0.824398	M	Cell wall/membrane/envelope biogenesis			COG0451	Nucleoside-diphosphate-sugar epimerase (WcaG) (PDB:2X4G)							MKHFLVIGGTGVMGTSAIQAVHEHFGKDVVIVANWFGKEIPDFKIEGADHTIFGDINDPACREQIKSHNDGKFDYLFYATALGEVGIPIKDATQEDIARSNKLSFDPIPQLENELDIGTTVAYSTFYNIRHQLSTYGAMGHSKEAIEKWTLEP-GPSKHACIRAGLFESPSSRGIKLLLRKTAKNPENLKDPLLRSYFENNKSSEGIKKFEEGIFSEEKEAYGDCRTKQEDLHQAHLELFKADNPAFINVCGNKIWASREPLLLKNYI
459	GC_00000059	core	NOB2	1771	5	6	2	0	0.803241	0.846698	0.824398	M	Cell wall/membrane/envelope biogenesis			COG0451	Nucleoside-diphosphate-sugar epimerase (WcaG) (PDB:2X4G)							MKHFLVIGGTGVMGSSAIQAVHEHFGKDVVIVANWYGKEIPGFEVEGADHTLFGDINDPGCREQIKSHNNGKFDYMFYATALGEVGIPIKDASQEEIDRSNKLSFDPIPQLEDELEIGTTVAYSTFYTIRHQLSTYGAMGHSKEAIEKWTLES-GPSKHACIRAGLFESPSSRGIKLLLRKTAKNPENLKDPLLRSYFENNKSSEGIKKFEEGIFSEEREAYGDCRTKQEDLYQAHLELFKADNPAFINVCGKKIWLSVEPLLLKDHI
460	GC_00000059	core	NOB3	1139	5	6	2	0	0.803241	0.846698	0.824398	M	Cell wall/membrane/envelope biogenesis			COG0451	Nucleoside-diphosphate-sugar epimerase (WcaG) (PDB:2X4G)							MEYFLVIGGTGVMGTAAIRAVRTHFGKDAVIVANWYGKEVPGFKIEGADHTLFGDINDRVCREQIKSINSGKYDYLFYATALGEVGIPIKDATQEQIDKSNQLSFDPIPKLEKELEIGTVVAYSTFYTIRHQLCTYGAMGHSKEAIEKWAVSP-GPSRHTCIRAGLFESPSSRGIKLLLRKTAKNPENLKDPLLRSYFENVPSSQGIKSFEEGIFSEEREAYGDCRTNQDHLYQAHLELFKADNPVFVNVCGKRIWLSNQPLLLKDYH
461	GC_00000059	core	NOB3	1356	5	6	2	0	0.803241	0.846698	0.824398													#NAME?
462	GC_00000059	core	N_gracilis	2201	5	6	2	0	0.803241	0.846698	0.824398													MGNYLVIGGTGVMGQAAIEAVRETQGKEARIIANWFGKEDTGIQIEGADETVFGDITDSQCRQKLKELGEGKFEYLFYATALGAVGFAIRETTPEQIKASNRVSFDPMVALEQEMDIGTVVSYSTFYTTRHQLGSYGAMGYSKEALEKWTFEP-GKSKRACIRAGLFESSSSRGIKLLLRKTAKDLSSLKDPLIRGYFEGVSTKDGVDNYLNGIMQEERELFGDSPTRPENLKQAHLELFKASPPVFVNVCGAKIWLTHEPLLLQKHM
463	GC_00000059	core	SAG1a	2113	5	6	2	0	0.803241	0.846698	0.824398	M	Cell wall/membrane/envelope biogenesis			COG0451	Nucleoside-diphosphate-sugar epimerase (WcaG) (PDB:2X4G)							MKFFLIIGGTGVMGTSAIRAIRKHFDQNSVIIANWYGKESLGFQVEGADNTIFGDINDLSCREQIKSFNNGKFDYMFYATALGDVGIPIKDATQEQIERSNKLSFNPIPQLENELDITTIVAYSTFYTIRHQLSTYGAMGHSKENIEKWTVTSDGSSKHACIRAGLFESPSSRGIKLLLRKTSKNLDNLKDPLLRSYFENTPSSEGIKKFEEGIFTEEKEAYGDCRTDKEDLLRAHLELFKSENPIFINVCGKKIWPSKEPLLLKQFI
464	GC_00000060	core	NOB1	1873	5	6	2	0	0.587854	0.745572	0.657385	J	Translation, ribosomal structure and biogenesis			COG0617	tRNA nucleotidyltransferase/poly(A) polymerase (PcnB) (PDB:3WFR)			COG0617	tRNA modification	K00974	tRNA nucleotidyltransferase (CCA-adding enzyme) [EC:2.7.7.72 3.1.3.- 3.1.4.-]	---MIDKYLQSLMQLSKACGSDIYVVGGTLRDRLLKKKCSDFDFAVSGASTLARKYSRDISSPIVPLATTPGREIFRVVIRNNFYFDFCELQGGSIETDLSLRDFTFNAMAVPLHAFINGTERFIDPHNGKADIKNKTIRMLQGPVFSNDPLRMLRAFRFMSTIKFQIEEYTYKQINALKEKINEVAPERIYSELNYLLNSKKASPSISAMHDSGLLKCLFPALYKNTNTPP----------SIRVVAFMETLLSNPKTTGAKPLADIKKLFQ--RKRGLIKLGAILYPLKKTIPDIATGRQRKWSRNSKLGIVLTDLRASNADIDFIIAMVSCWRSASV--SKLDFAGCMPNMHLLYQFIHHNEKGLIPGLFLHLANRSKLPKGEKWKTDATSIAVRN…
465	GC_00000060	core	NOB2	485	5	6	2	0	0.587854	0.745572	0.657385	J	Translation, ribosomal structure and biogenesis			COG0617	tRNA nucleotidyltransferase/poly(A) polymerase (PcnB) (PDB:3WFR)			COG0617	tRNA modification			---------------------------------------------------MARQLSLATKSPLVPLDTTPGRETFRVVIRENLYFDFSELQGDSIESDLNQRDFTFNAMAVPLSSFIKGTESFIDPHNGKTDIKSRIIRALPGPVFSNDPLRMLRAFRFMSILKFQIEENTFEIIKDLGEKINHAAPERIYNEVSLLLNSKKTSPAINSMHDSGLLERIFPVIYKNQKTPP----------SIQVLDNLENILSALKTTGIKPLADIKKVFS--KKRGIIKLGAILYPLKKTMPADARGYKKKWNRNSTLGRVLTDLRASNSDIDYIGAMISCWRSASD--SKLDFAGCSPNLYNLYQFINQHEKGLIPGLYLHLANRPKLPQADKWMTDADCITVRN…
466	GC_00000060	core	NOB3	1399	5	6	2	0	0.587854	0.745572	0.657385	J	Translation, ribosomal structure and biogenesis			COG0617	tRNA nucleotidyltransferase/poly(A) polymerase (PcnB) (PDB:3WFR)			COG0617	tRNA modification			---MISKQLRTLLQLSKAHGSDLFVVGGPLRDLLLKKKCTDFDFALRGASKLAKQFARDTRSSLVVLDDTPRRETSRVVLRKQVYFDFSEMQGGSIEADLGQRDFTFNAMALPLEKFLKGTKT------------------------------------------------------------------------------------------------------------------------------------------------------------------------------------------------------------------------------------------------------------------------------------…
467	GC_00000060	core	NOB3	818	5	6	2	0	0.587854	0.745572	0.657385	J	Translation, ribosomal structure and biogenesis			COG0617	tRNA nucleotidyltransferase/poly(A) polymerase (PcnB) (PDB:3WFR)			COG0617	tRNA modification	K00974	tRNA nucleotidyltransferase (CCA-adding enzyme) [EC:2.7.7.72 3.1.3.- 3.1.4.-]	#NAME?
468	GC_00000060	core	N_gracilis	1891	5	6	2	0	0.587854	0.745572	0.657385	J	Translation, ribosomal structure and biogenesis			COG0617	tRNA nucleotidyltransferase/poly(A) polymerase (PcnB) (PDB:3WFR)			COG0617	tRNA modification	K00974	tRNA nucleotidyltransferase (CCA-adding enzyme) [EC:2.7.7.72 3.1.3.- 3.1.4.-]	MSKDYQNQLENLLRLSRELGRPLYVVGGTLRDRFMGKACADFDFACNEAPEVSKRFAKAHSLTLVPLDSTPGRETHRVVIARDVYFDFTTLQGKTLEDDLAHRDFTINAMGQPLEDLIAGKDTLVDPFGGVEDIASRTVRALPGPVFEDDPLRLLRAYRFANTLGFDIDEETSRRIAETRGRIRTVAAERLSHELLILLGTPNS--HLDRLVETGLLSALIPELALHFDDGPADSLTDNGAEALRILDRLEILLVETEKISPKHRTRFREYIDVPPRRALLKLAVLLRPLEDAPDQHLTGTRIR--NDSLPVRIMKDLRLSNDHILFTDRALAVHHNVLEYATNMPATNEEDDLSGIYQLCKQAEDDFFSGAILATAVKMEVGDD----LQPFLLALNR…
469	GC_00000060	core	SAG1a	257	5	6	2	0	0.587854	0.745572	0.657385	J	Translation, ribosomal structure and biogenesis			COG0617	tRNA nucleotidyltransferase/poly(A) polymerase (PcnB) (PDB:3WFR)			COG0617	tRNA modification	K00974	tRNA nucleotidyltransferase (CCA-adding enzyme) [EC:2.7.7.72 3.1.3.- 3.1.4.-]	---MIENHLKSILRLSKSHNSELYVVGGTLRDLILGRQCSDIDFAVSGASTLAKQYAYDTKSALVSLDTTPGRETFRVIIKKNVYFDFSELQGSTIESDLNQRDFSINALAVSLPNFIKGTKKYIDPHNGESDIKNKVIRVLPGSIFSKDPLRMLRAFRFMSVLEFQIESNTLKKIKTLSPKINRVSPERIWSELNLLLNTKKASPSIQAMGDSGLLKSIFPELYKNEKISS----------CLRIMNHVENLITNPKQIGAKPLTGIKKFLL--EKPQLIRLGSMLYPLTQRSSTNKIDNNRKPNRKTKTGKILTGLRVSNADVDFVGAMISCAHSVAN--TKLIFAKDQSSRLKLYQFIHQNEQGLIPGLYLHLANRLDLPTEKEWQTDPGAIAVRN…
470	GC_00000061	core	NOB1	1182	5	6	2	0	0.822419	0.743462	0.78095	E|E	Amino acid transport and metabolism|Amino acid transport and metabolism	M00017	Methionine biosynthesis, apartate => homoserine => methionine	COG0646|COG1410	Methionine synthase I (cobalamin-dependent), methyltransferase domain (MetH1) (PDB:1LT7)|Methionine synthase I, cobalamin-binding domain (MetH2) (PDB:4DJD)	M00017	Pathway modules; Amino acid metabolism; Cysteine and methionine metabolism	COG0646|COG1410	Methionine biosynthesis|Methionine biosynthesis	K00548	5-methyltetrahydrofolate--homocysteine methyltransferase [EC:2.1.1.13]	-MSLKSELGNQVLILDGAMGTMVQNLGLTDTAFGGPEFKMLTDLLIFSRPDDLEDIHLEYLQAGANLIETDTFGASPLRLKEFDFSKFDSSDLKAIPENLDLKTCSLESLTKHLNVEGCRIARRAVEKYRTQSDFDGRPLYVAGSIGPSNYVVSSTQANLNQATFGQIVENFYHQICGLIEGGADVLLIETQQDILETKAIIEGANKAFAAEGTRVPIIVQVTVDVFSKMQIFNTDIQAAYTAVSGMGIDVFGINCSVGPEEMAATVEKLSRLCRHPISIIPNAGQPISEDGQTCYKLSPEDMANAMEPFVREYGVSIVGGCCGTTPAHIKALRNKLDGIVPASREPDQRVFVSGPQEAVPIDETKGLVRIGERLNVRGSKVVREAVEREG-DIAMQAL…
471	GC_00000061	core	NOB2	257	5	6	2	0	0.822419	0.743462	0.78095	E|E	Amino acid transport and metabolism|Amino acid transport and metabolism	M00017	Methionine biosynthesis, apartate => homoserine => methionine	COG0646|COG1410	Methionine synthase I (cobalamin-dependent), methyltransferase domain (MetH1) (PDB:1LT7)|Methionine synthase I, cobalamin-binding domain (MetH2) (PDB:4DJD)	M00017	Pathway modules; Amino acid metabolism; Cysteine and methionine metabolism	COG0646|COG1410	Methionine biosynthesis|Methionine biosynthesis	K00548	5-methyltetrahydrofolate--homocysteine methyltransferase [EC:2.1.1.13]	-MSFKSELGNQVLILDGAMGTMVQNLGLTDAAFGGPEFKMLTDLLVFSRPDDLEGIHLEYLQAGANLIETDTFGASPLRLKEFDFSKFDPSDLKAIPDQLDLKTCSLESLTVQLNIEGCRIACRAIEKYRAQSDYDGRPLYVAGSIGPSNYVVSSTEANLNQATFGQIVENFYHQVCGLIEGGADVLLIETQQDILETKAIIEGANKAFAEKGTKLPIMVQATVDVFSKMQIFNTDIQAAYTAVSEMGIDVFGINCNVGPKEMAATVEKLSRFCKHPISVIPNAGQPISEDGQTCYKLSPEDMAVTMEPFVREYGVSIVGGCCGTTPAHIKALREKLNGVVPAPREPDNRVFVSGPQEAVPIDGSKGLVRIGERLNVRGSKVVREAVEHDG-DIAMPAL…
472	GC_00000061	core	NOB3	969	5	6	2	0	0.822419	0.743462	0.78095	E|E	Amino acid transport and metabolism|Amino acid transport and metabolism	M00017	Methionine biosynthesis, apartate => homoserine => methionine	COG0646|COG1410	Methionine synthase I (cobalamin-dependent), methyltransferase domain (MetH1) (PDB:1LT7)|Methionine synthase I, cobalamin-binding domain (MetH2) (PDB:4DJD)	M00017	Pathway modules; Amino acid metabolism; Cysteine and methionine metabolism	COG0646|COG1410	Methionine biosynthesis|Methionine biosynthesis	K00548	5-methyltetrahydrofolate--homocysteine methyltransferase [EC:2.1.1.13]	-MSFKNEIGKQVLILDGAMGTMIHDLELDDAAFGGVEFKMLSDLLVFSRPDELEFIHLKYLQAGANLIETDTFGASPLRLKEFDFTKLDPADLRAIPKNLDLRNCAAEDLTRHLNMEGCRIACRAIEKYKTDPDYDGRPLFVAGSIGPSNCVVSSTQADLNQATFGQIVDNFYHQVCGLIAGGADILLVETQQDILETKAIIVGARKAFAEKGTALPIMVQVTVDAFSKMQIFNTDIQSACTTVAGMGIDVFGINCNVGPEEMVATVEKLNRFCPYPISVVPNAGQPVSEDGKTCYKLSPEDMADTMESLVREQGVSIVGGCCGTRPDHIRALRKCLNGVVPAPRQPDRRIFVSGPQEAVPIDSSKGLVRIGERLNVRGSRIVREAVEREG-SITMSVL…
473	GC_00000061	core	NOB3	158	5	6	2	0	0.822419	0.743462	0.78095	E|E	Amino acid transport and metabolism|Amino acid transport and metabolism			COG0646|COG1410	Methionine synthase I (cobalamin-dependent), methyltransferase domain (MetH1) (PDB:1LT7)|Methionine synthase I, cobalamin-binding domain (MetH2) (PDB:4DJD)			COG0646|COG1410	Methionine biosynthesis|Methionine biosynthesis			#NAME?
474	GC_00000061	core	N_gracilis	310	5	6	2	0	0.822419	0.743462	0.78095	E|E	Amino acid transport and metabolism|Amino acid transport and metabolism	M00017	Methionine biosynthesis, apartate => homoserine => methionine	COG0646|COG1410	Methionine synthase I (cobalamin-dependent), methyltransferase domain (MetH1) (PDB:1LT7)|Methionine synthase I, cobalamin-binding domain (MetH2) (PDB:4DJD)	M00017	Pathway modules; Amino acid metabolism; Cysteine and methionine metabolism	COG0646|COG1410	Methionine biosynthesis|Methionine biosynthesis	K00548	5-methyltetrahydrofolate--homocysteine methyltransferase [EC:2.1.1.13]	-MKFEDALKDHVLVLDGAMGTMVQNLDVTDETFGGSLFRMLTDLLTFSRPEWLEDIHFKYLDAGANLIETNTFGASPLRLKEFDWAKIKQDVMQAAPAGLDLKQGDLEAIAYHLNVEGCKIARQAIERYKASEGYDGRPLFVAGSIGPSNYVVSSTDANLAKATFDMIVDNNRIQVEGMIDGGADVILFETQQDILETKASVIGAQRAFQNKGKTLPIIAQVTVDGFSKMQIFNTDIHAAYTALAGMGVTVFGMNCNVGPEDLVDTVKRITHLSALPVSVVPNAGQPFSEDGVTVYKLEPEAMAEIMKPFVYEYGVNIIGGCCGTNPEHIRALRKMVDNAKPVEREIDRRTYISGPQEAVLLDGTESLVRFGERLNARGSKKVREAVENDE-GVRMEEL…
475	GC_00000061	core	SAG1a	2314	5	6	2	0	0.822419	0.743462	0.78095	E|E	Amino acid transport and metabolism|Amino acid transport and metabolism	M00017	Methionine biosynthesis, apartate => homoserine => methionine	COG0646|COG1410	Methionine synthase I (cobalamin-dependent), methyltransferase domain (MetH1) (PDB:1LT7)|Methionine synthase I, cobalamin-binding domain (MetH2) (PDB:4DJD)	M00017	Pathway modules; Amino acid metabolism; Cysteine and methionine metabolism	COG0646|COG1410	Methionine biosynthesis|Methionine biosynthesis	K00548	5-methyltetrahydrofolate--homocysteine methyltransferase [EC:2.1.1.13]	MTSFKNEIGNQVLILDGAMGTMVQNLGLTDTAFGGPEFKMLTDLLVFSRPDDLKGIHLEYLQAGANLIETDTFGSSPLRLKEFDFSKFDPSDLKAIPDQLDLKTCSLESLTLKLNIEGCRIAKKAIEKYRTQSDYDGRPLFVAGSIGPSNYVVSSTEANLNKGTFSQIVENFYHQVLGLVEGGADVLLIETQQDILETKAIITGANKAFAEKKIKLPMIVQATVDVFSKMQIFNTDIHAAYTTVSKMGIDVFGINCNVGPDEMMETVEKLSRFCRHPISVVPNAGQPISEDGQTCYKLSPEDMANTMDPFVREHGVSIVGGCCGTTPAHIKALREKLKGVVPAPRQPDKKVYVSGPQEAVTIDASEGLLRIGERLNVRGSQLVRDAVEKEGEEISMEIL…
476	GC_00000062	core	NOB1	472	5	6	2	0	0.801938	0.913764	0.854207	E	Amino acid transport and metabolism	M00844|M00029	Arginine biosynthesis, ornithine => arginine|Urea cycle	COG0078	Ornithine carbamoyltransferase (ArgF) (PDB:1A1S)	M00844|M00029	Pathway modules; Amino acid metabolism; Arginine and proline metabolism|Pathway modules; Amino acid metabolism; Arginine and proline metabolism	COG0078	Arginine biosynthesis	K00611	ornithine carbamoyltransferase [EC:2.1.3.3]	#NAME?
477	GC_00000062	core	NOB2	1208	5	6	2	0	0.801938	0.913764	0.854207	E	Amino acid transport and metabolism	M00844|M00029	Arginine biosynthesis, ornithine => arginine|Urea cycle	COG0078	Ornithine carbamoyltransferase (ArgF) (PDB:1A1S)	M00844|M00029	Pathway modules; Amino acid metabolism; Arginine and proline metabolism|Pathway modules; Amino acid metabolism; Arginine and proline metabolism	COG0078	Arginine biosynthesis	K00611	ornithine carbamoyltransferase [EC:2.1.3.3]	#NAME?
478	GC_00000062	core	NOB2	1315	5	6	2	0	0.801938	0.913764	0.854207	E	Amino acid transport and metabolism	M00844|M00029	Arginine biosynthesis, ornithine => arginine|Urea cycle	COG0078	Ornithine carbamoyltransferase (ArgF) (PDB:1A1S)	M00844|M00029	Pathway modules; Amino acid metabolism; Arginine and proline metabolism|Pathway modules; Amino acid metabolism; Arginine and proline metabolism	COG0078	Arginine biosynthesis	K00611	ornithine carbamoyltransferase [EC:2.1.3.3]	-----MKKDFLKLSDLTRDEALKMLRKAADLKKKRKNGVSHQPLKGKSLGMIFSKQSTRTRISFEVAMFELGGHSLFLTGDQLQLGRGETIADSARVLSRYLHGILIRTYEFEDAAGLAKHASIPVINGLTDLNHPVQVLSDIFTIQEKLGKVDGVKVAYVGDGNNVTYSWMTAASMFGIHLTVGCPSSC--KPKIPEGIDHSGSIE-----ILEDPHAAVKDADIIYTDVWVSMGQEEKEDQKESALKPYQINRKLVESAKKDVLVMHCLPAHREMEITSEVMDGKHSIVFDQAENRLHLQKALLETLL-
479	GC_00000062	core	NOB3	129	5	6	2	0	0.801938	0.913764	0.854207	E	Amino acid transport and metabolism	M00844|M00029	Arginine biosynthesis, ornithine => arginine|Urea cycle	COG0078	Ornithine carbamoyltransferase (ArgF) (PDB:1A1S)	M00844|M00029	Pathway modules; Amino acid metabolism; Arginine and proline metabolism|Pathway modules; Amino acid metabolism; Arginine and proline metabolism	COG0078	Arginine biosynthesis	K00611	ornithine carbamoyltransferase [EC:2.1.3.3]	-----MKKDFLKLSDLTRDEALKMLRNAADLKEKRKNGVSHQPLRGKSLGMIFSKQSTRTRISFEVAMFELGGHSLFLTGDQLQLGRGETIADSARVLSRYLHGILIRTYDFEDAAELAKHASIPVINGLTDLNHPVQVLSDIFTIQEKLGKVDGIKVAYVGDGNNVTYSWMTAASMFGIYLTVGCPPSC--KPKIPEGIDQSGSIE-----ILEDPHVAVKDADVIYTDVWVSMGQEEKGDQKKSALKPYQINRKLVESAKKDVLVMHCLPAHREMEITSEVMDGKHSIVLDQAENRLHLQKALLETLL-
480	GC_00000062	core	N_gracilis	184	5	6	2	0	0.801938	0.913764	0.854207	E	Amino acid transport and metabolism	M00844|M00029	Arginine biosynthesis, ornithine => arginine|Urea cycle	COG0078	Ornithine carbamoyltransferase (ArgF) (PDB:1A1S)	M00844|M00029	Pathway modules; Amino acid metabolism; Arginine and proline metabolism|Pathway modules; Amino acid metabolism; Arginine and proline metabolism	COG0078	Arginine biosynthesis	K00611	ornithine carbamoyltransferase [EC:2.1.3.3]	MDISLPQKDFLVLTDFTREQLTALLDLADDMKHQPE--AYRNALAGKSLGMIFHKQSTRTRISFEVGMFQLGGQALFFSPGDMQLSRGESISDTAKVLSRYLDAVMIRTFAYDDIVELAKHATIPIINGLTDFNHPCQALADMMTIRAHFGKLEGLKLAYIGDGNNMAVSLLFACIRMGMHISIASPPNYTITPKAMEWILDDAERDELDICLTDNIEEAAKNADVVYTDVWASMGQEEERTKRLHDLADYTVDDMVMSFANPNAVFMHCLPAHRGEEVGASVIDGPASIVFDQAENRLHLQKAILYGLVK
481	GC_00000062	core	SAG1a	21	5	6	2	0	0.801938	0.913764	0.854207	E	Amino acid transport and metabolism	M00844|M00029	Arginine biosynthesis, ornithine => arginine|Urea cycle	COG0078	Ornithine carbamoyltransferase (ArgF) (PDB:1A1S)	M00844|M00029	Pathway modules; Amino acid metabolism; Arginine and proline metabolism|Pathway modules; Amino acid metabolism; Arginine and proline metabolism	COG0078	Arginine biosynthesis	K00611	ornithine carbamoyltransferase [EC:2.1.3.3]	#NAME?
482	GC_00000063	core	NOB1	706	5	6	2	0	0.689421	0.757537	0.721876	J	Translation, ribosomal structure and biogenesis			COG0802	tRNA A37 threonylcarbamoyladenosine biosynthesis protein TsaE (TsaE) (PDB:1FL9)			COG0802	tRNA modification	K06925	tRNA threonylcarbamoyladenosine biosynthesis protein TsaE	---------MKITTYSHDETLAFGKRLGQCFEPRDIVLLFGDLGAGKTTLTHGLCLGLGLAEDDYIRSPTFTLVNEYQGTATIYHIDLYRLDSLREIEALGLEETLF-SNGVSIIEWAEKLFPKSNPEQSAPLMGIEKHIEIHISIEEETQRTFQIELVNQGQRTLPL----
483	GC_00000063	core	NOB2	911	5	6	2	0	0.689421	0.757537	0.721876	J	Translation, ribosomal structure and biogenesis			COG0802	tRNA A37 threonylcarbamoyladenosine biosynthesis protein TsaE (TsaE) (PDB:1FL9)			COG0802	tRNA modification	K06925	tRNA threonylcarbamoyladenosine biosynthesis protein TsaE	---------MKITTHNHEETLVFGKRLGQYLEPGDIVLLFGDLGAGKTTLTQGLCHGLGLAEDEYIRSPTFTLVNEYRGTGTIYHMDLYRLDSLPEIEALGLEEALF-SDGVSIIEWAEKLFPTPKLN---PALGIDQRIEIYISIEEENRRTYEIELVNQGQRTLPL----
484	GC_00000063	core	NOB3	1591	5	6	2	0	0.689421	0.757537	0.721876	J	Translation, ribosomal structure and biogenesis			COG0802	tRNA A37 threonylcarbamoyladenosine biosynthesis protein TsaE (TsaE) (PDB:1FL9)			COG0802	tRNA modification	K06925	tRNA threonylcarbamoyladenosine biosynthesis protein TsaE	KPETDTPLTMQVSTHSHGESLALGEHLGQWLKAGDIVLLFGDLGSGKTTLTQGLCRGLGLPQNEYVRSPSFTLINEYQGAIPIYHIDLYRLDTIQEIETLGLEEILFAGKSVSIVEWAEKLFPPTNPDAF-LSFEIDKRVEIRIEINSETDRLLKIAPVNLGDRTLPTFPLH
485	GC_00000063	core	NOB3	1394	5	6	2	0	0.689421	0.757537	0.721876													---------MQVSTHSHGESLALGEHLGQWLKAGDIVLLFGDLGSG------------------------------------------------------------------------------------------------------------------------------
486	GC_00000063	core	N_gracilis	1998	5	6	2	0	0.689421	0.757537	0.721876	J	Translation, ribosomal structure and biogenesis			COG0802	tRNA A37 threonylcarbamoyladenosine biosynthesis protein TsaE (TsaE) (PDB:1FL9)			COG0802	tRNA modification	K06925	tRNA threonylcarbamoyladenosine biosynthesis protein TsaE	#NAME?
487	GC_00000063	core	SAG1a	2178	5	6	2	0	0.689421	0.757537	0.721876	J	Translation, ribosomal structure and biogenesis			COG0802	tRNA A37 threonylcarbamoyladenosine biosynthesis protein TsaE (TsaE) (PDB:1FL9)			COG0802	tRNA modification	K06925	tRNA threonylcarbamoyladenosine biosynthesis protein TsaE	---------MKISTGSHEKTLILGDQLGRCLKPGDIVLLFGDLGAGKTTLTQGICQGLGLNKEEYIRSPTFTLINLYQGRIPINHIDLYRLDSFAEIEALGLEEYLF-SNKVSLIEWPEKLRQESDPSGN-LELGIEERIEVRISIKENDRRTFDITVIGQNQRSLLHIL--
488	GC_00000064	core	NOB1	1385	5	6	2	0	0.756021	0.677706	0.714724	D|M	Cell cycle control, cell division, chromosome partitioning|Cell wall/membrane/envelope biogenesis			COG0768	Cell division protein FtsI, peptidoglycan transpeptidase (Penicillin-binding protein 2) (FtsI) (PDB:6HZQ)					K03587	cell division protein FtsI (penicillin-binding protein 3) [EC:3.4.16.4]	MARNKEKKSH--VNQDSLKGRLILVSILFALFGAGIVGRLFSLQVMQHDDLVSRSEKQHQRTVEIHYGRGSVFDRNMNELATNIEAESVYATPQKVVDKKRAARVLAKALNLNHKSIYKKLNSKRHFVWLKRQAPPPEIARLRKSSLSGINFISEDKRFFPKRELASGVVGFTGVDNQGLEGIEQRYDSTLKGNVVKAVMEKDARGKLVQFNKQANGQVSGSRSVVLAIDEVIQFFTEHHLKKQVAKHQAESGVAIVMNPNTGELYAIANVPQYNPNNYSAYKRNRRRNRAVSDSYEPGSIFKPIVAAASIDAGVARPQDTFFCENGKFKV----GNKTVGEAVNHKYGWLTLQNIIAKSSNIGSIKIARQLGKQSYYDYIRKFGFGQKTGIELPGEAG…
489	GC_00000064	core	NOB2	1475	5	6	2	0	0.756021	0.677706	0.714724	D|M	Cell cycle control, cell division, chromosome partitioning|Cell wall/membrane/envelope biogenesis			COG0768	Cell division protein FtsI, peptidoglycan transpeptidase (Penicillin-binding protein 2) (FtsI) (PDB:6HZQ)					K03587	cell division protein FtsI (penicillin-binding protein 3) [EC:3.4.16.4]	MSKNKGNTSS--ANQGSLKGRLILVSVLFGLFGAGIVGRLFFLQVMQHDDLVSRSEKQYQRTVNIHYGRGSIFDRNMNELATNIEFESVYATPQEVVDKKRTARVLAKALNLNHKSIYKKLNSKRHFVWIKRKAPPAEIAKLGKSSLSGINYISEHKRFFPKRELASGIVGFAGLDNQGLAGIEHQYDSTLKGNVVRTVMEKDARGKLIQFNGQPSGQVSGSRGVVLAIDEVIQFFTEHHLKKQVEKHKAKSGVAIVMNPNTGEVYAIANAPQYNPNNYSAYKSSRRRNRAVMSSYEPGSIFKPIVAAAAIDAGVARPQDTFFCENGKFKV----GNKTVGEAVNHKYGWLTLQNIIAKS---------------------------------------…
490	GC_00000064	core	NOB2	1409	5	6	2	0	0.756021	0.677706	0.714724	D|M	Cell cycle control, cell division, chromosome partitioning|Cell wall/membrane/envelope biogenesis			COG0768	Cell division protein FtsI, peptidoglycan transpeptidase (Penicillin-binding protein 2) (FtsI) (PDB:6HZQ)					K03587	cell division protein FtsI (penicillin-binding protein 3) [EC:3.4.16.4]	#NAME?
491	GC_00000064	core	NOB3	626	5	6	2	0	0.756021	0.677706	0.714724	D|M	Cell cycle control, cell division, chromosome partitioning|Cell wall/membrane/envelope biogenesis			COG0768	Cell division protein FtsI, peptidoglycan transpeptidase (Penicillin-binding protein 2) (FtsI) (PDB:6HZQ)							--------------------------------------------------------------------------------------------------------------------------------------------------------------------------------------------------------------------------------------------------------------------------------------------------------------------------AALPDDMFFCENGKFGIETRNGEATFGEADNHKFGWLTLQNIIVQSSNIGSIKIAQQLGQRSFYDYIRKFGFGQKSGVELPGEAP…
492	GC_00000064	core	N_gracilis	2789	5	6	2	0	0.756021	0.677706	0.714724	D|M	Cell cycle control, cell division, chromosome partitioning|Cell wall/membrane/envelope biogenesis			COG0768	Cell division protein FtsI, peptidoglycan transpeptidase (Penicillin-binding protein 2) (FtsI) (PDB:6HZQ)					K03587	cell division protein FtsI (penicillin-binding protein 3) [EC:3.4.16.4]	MRRIKKNSPQ--TLYSALKGRMAVVSVLFVVCGLALAGRLAHLQIFQHDELLSQAQKQYLRTVEVVTGRGHIFDRNRNLLATNLDVESVYIDPREIFNSKETARALAGTLNLNPETVLEKVNSKKHFVWIKRKARLDEISQLRQLDLPGVGFIKESKRFYPRRQLAASTLGFVGLDNQGLAGIEHERQSLLKGKLKRKVVEKDARGRYLQTG--PDDASHRNRDLVLTLDEVIQFYAEQELEKQVREFQAKSGLVIVMDPNDGSIYALASYPGFNPNNFAAFPRKRWGNPAVTHAYEPGSIFKPIVVAAALEEGVARPNDIFFCENGNYEI----GGIHIGEAANHRFGWLTLQNIISKSSNIGAIKVAQKLGEERFHEYIRNFGFGSRLGVDLPGETP…
493	GC_00000064	core	SAG1a	1484	5	6	2	0	0.756021	0.677706	0.714724	D|M	Cell cycle control, cell division, chromosome partitioning|Cell wall/membrane/envelope biogenesis			COG0768	Cell division protein FtsI, peptidoglycan transpeptidase (Penicillin-binding protein 2) (FtsI) (PDB:6HZQ)					K03587	cell division protein FtsI (penicillin-binding protein 3) [EC:3.4.16.4]	MGRNKKKIPSVIVSRGSLKVRLILVSVLFALFGSGLIGRLFFLQVVKHEDLVSRSMQQHQMTVNVNYGRGFIYDRNMNELAANIKVESVYVTPQEIKDKKKTTLLLAKALKMDEKLIFKKISSRRSFVWIKRRVSPAEIARLKRDSPSGVNFISEDKRFFPKRGLASGVIGFTGIDNQGLAGIEHQYDAMLKGNVVKTVMKKDARGKLVQFSGKVNGEVTENQGMILAIDEVIQFFAEHHLNKQVKKYHAKSGVAIVMNPNTGEVYAIANMPQYNPNNYSAYNPKRWINGAVSNAYEPGSIFKPILAAAVIDAGVARPHDIFFCENGEFDI----GGKKIGEAANHKFGWLTLRDVISKSSNIGSVKVAQQLGKRSFYSYIKKFGFGQKTGVALPGEAA…
500	GC_00000066	core	NOB1	823	5	6	2	0	0.674209	0.953041	0.789736	O	Posttranslational modification, protein turnover, chaperones			COG1047	Peptidyl-prolyl cis-trans isomerase, FKBP type (SlpA) (PDB:2M2A)					K03775	FKBP-type peptidyl-prolyl cis-trans isomerase SlyD [EC:5.2.1.8]	#NAME?
501	GC_00000066	core	NOB2	2024	5	6	2	0	0.674209	0.953041	0.789736	O	Posttranslational modification, protein turnover, chaperones			COG1047	Peptidyl-prolyl cis-trans isomerase, FKBP type (SlpA) (PDB:2M2A)					K03775	FKBP-type peptidyl-prolyl cis-trans isomerase SlyD [EC:5.2.1.8]	MVEKNKVISLSYYLKNAQGEELDRTDTEKPLEYLHGKGELVPGLENALDGMKIGDKKEVTVKPEEGYGEVLADLKMEVERKMFPADQKIAVGMQFMAELGDGRKHPFNVMGINDDKINIDGNHPLAGQILYFSVEIMGIRDAKPEELAHGHSHGDGSAHNH
502	GC_00000066	core	NOB2	1630	5	6	2	0	0.674209	0.953041	0.789736	O	Posttranslational modification, protein turnover, chaperones			COG1047	Peptidyl-prolyl cis-trans isomerase, FKBP type (SlpA) (PDB:2M2A)					K03775	FKBP-type peptidyl-prolyl cis-trans isomerase SlyD [EC:5.2.1.8]	MIKKNDVVTMGFSLKNSAGEELDSADAKEPLNYLHGAKNIVPGLEEAIDGLAVGDKKDVTISPDKGYGEDDPGLRLKIPRSNFPPKADIKPEMQFASEM-DGHKQIFTVISVEDDEINVDGNHPLAGQTLHFSIEILGVRDATEEELSHGHVH-DGT-HHH
503	GC_00000066	core	NOB3	647	5	6	2	0	0.674209	0.953041	0.789736	O	Posttranslational modification, protein turnover, chaperones			COG1047	Peptidyl-prolyl cis-trans isomerase, FKBP type (SlpA) (PDB:2M2A)					K03775	FKBP-type peptidyl-prolyl cis-trans isomerase SlyD [EC:5.2.1.8]	MIKKDSVVTLSYILKNGNGEELDRSNTADPLAYMHGHGQIVPGLEKVLGGLAVGDKKEVTVTPQEGYGEVIPKLKMKASRDKFPADANIEAGMQVTANMEGDKQTHFTVQGVEGDEVILDGNHPLAGETLHFSVEVIEVRQATAEELQHGHVHGAGG-HHH
504	GC_00000066	core	N_gracilis	1050	5	6	2	0	0.674209	0.953041	0.789736	O	Posttranslational modification, protein turnover, chaperones			COG1047	Peptidyl-prolyl cis-trans isomerase, FKBP type (SlpA) (PDB:2M2A)					K03775	FKBP-type peptidyl-prolyl cis-trans isomerase SlyD [EC:5.2.1.8]	MIKKDSVVTLSYSLKNKEGAELDKAGADQPLVYLHGKGQIIPGLESKLEGLNSGDKKDVTVQPEDAYGNVNPSLVMEIERQHFPKDVDIQPGMQFTADM-GEKQQIFTVLSVGEEQIKIDANHPLAGETLHFSIEVLDVREATKEELDHGHAHTGNE-HGH
505	GC_00000066	core	SAG1a	182	5	6	2	0	0.674209	0.953041	0.789736	O	Posttranslational modification, protein turnover, chaperones			COG1047	Peptidyl-prolyl cis-trans isomerase, FKBP type (SlpA) (PDB:2M2A)					K03775	FKBP-type peptidyl-prolyl cis-trans isomerase SlyD [EC:5.2.1.8]	#NAME?
512	GC_00000068	core	NOB1	418	5	6	2	0	0.727971	0.834056	0.777411	M|O	Cell wall/membrane/envelope biogenesis|Posttranslational modification, protein turnover, chaperones			COG4783	Outer membrane protein chaperone/metalloprotease BepA/YfgC, contains M48 and TPR domains (BepA) (PDB:6AIT) (PUBMED:24003122)							MTRVFKIPSVCLMLWFTLVLQATATPVNVPPEGVFAGHKLIDDWNIEQADTFIDTLIKKFPESGDVHFLKARVEFLKGNYEYAVKILKQVGESHSEVRDLKQLVHDTHKATKSFVARESEHFIYRFQQGPDEILVHYATEVLEKSYEVLGKLLNYYPEEKVLVEFYPSREPFSKISPLTLQDIDTSGTVALCKYNRIMMISPGSLVRGYNWMDTLSHEYTHYLLTRKSKNNLPLWMHEGIAKFYEARWRNGDEYLTPIMGTILARGLKKDYLISLDQMMPSLAKLKTAEDVQLAYAEVSTMIEHLTQTEGDKIIPALLDELANGKSFDEALSDLLGKSLDTFQDEWKQFANQKNIKTIPGLKLPGIQFKADRSSEETD-KEYRE--VGNRKSQDLTFLG…
513	GC_00000068	core	NOB2	2092	5	6	2	0	0.727971	0.834056	0.777411	M|O	Cell wall/membrane/envelope biogenesis|Posttranslational modification, protein turnover, chaperones			COG4783	Outer membrane protein chaperone/metalloprotease BepA/YfgC, contains M48 and TPR domains (BepA) (PDB:6AIT) (PUBMED:24003122)							MTRVFQIISACLMIGLTFALQATAAPVNIPPEGVLAGHKLIDDWSIEKADTFTEALIKEYPESGDVHFLKARVEFLKGNYEYSVKILKQVGESHSEVREFKKLVNDTHKATKTFTARESEHFIYRFNQGPDEILVHYAAEVLEKSYEALGKLLNYYPKEKVLVEFYPSREPFSQISPLTLKDIDTSGTVALCKYNRIMMISPGSLVRGYNWMDTLSHEYIHYLLTRKSRNNLPLWMHEGIAKFYEARWRDGDEYLTPIMGTILASGLEKDYLIPLDKMMPSLAKLKTAEDVQLAYAEVSTMIEYLTQTQGDEVIPALLDELADEKLFEEALSGQLGKNLNTFQEEWKQFAKQKKIKTIPRLKLPGIQFKADRSSTESD-KEYRE--VGNRKSQDLTFLG…
514	GC_00000068	core	NOB3	594	5	6	2	0	0.727971	0.834056	0.777411	M|O	Cell wall/membrane/envelope biogenesis|Posttranslational modification, protein turnover, chaperones			COG4783	Outer membrane protein chaperone/metalloprotease BepA/YfgC, contains M48 and TPR domains (BepA) (PDB:6AIT) (PUBMED:24003122)							-------------------------------------------WRIEEAGTLAEKLLDKYPESGDAHFLSARIEFLRGNYKYAKKILGRVGDNHAPVREFKTLVQDTHDATKLFISRESEHFIFHFEQGPDEILVHYAEEVLEKSYKILGKLLDYYPQQKVLVEFYPDREPFSRISPLTLQDILTSGTVALCKYNRIMMISPGSLVRGYNWMDTLSHEYTHYLMTRKSRNNLPLWIHEGIAKFLEGRWRNSEEYLTPIMETILAGGLNNDYLISLDSMMPSLAKLKTTEDVQLAYAEVSTMIEYLAELRGDEVIAALLDDLAGGEPFDSAFTRRLGMDLDDFQKEWKQFAKQKNLKTVPGLKIPGIRFRADRSITEEDSKEYRE--VGARKTQDLTFLG…
515	GC_00000068	core	NOB3	308	5	6	2	0	0.727971	0.834056	0.777411	M|O	Cell wall/membrane/envelope biogenesis|Posttranslational modification, protein turnover, chaperones			COG4783	Outer membrane protein chaperone/metalloprotease BepA/YfgC, contains M48 and TPR domains (BepA) (PDB:6AIT) (PUBMED:24003122)							MKRIV-YILLALSLELTAIGPASGTPTATPPDEVFAGYKLIEQWRIEEAGTLAEKLLDKYPKSGDAHFLSARVEFLRGNYEYAKKILTRVGDNHAPVREFKKLVQDTHDATKLFISRESEHFIFHFEQGPDEILVHYAEEVLEKSYEVLGKLLDYYPRQKVLVEFYPDRKPFSRISPLTLQDILTSGTVALCKYNRIMMISPGSLVRGYNWMDTLSHEYTHYLMTRKSRNNLPLW--------------------------------------------------------------------------------------------------------------------------------------------------------------------…
516	GC_00000068	core	N_gracilis	2430	5	6	2	0	0.727971	0.834056	0.777411	M|O	Cell wall/membrane/envelope biogenesis|Posttranslational modification, protein turnover, chaperones			COG4783	Outer membrane protein chaperone/metalloprotease BepA/YfgC, contains M48 and TPR domains (BepA) (PDB:6AIT) (PUBMED:24003122)							MTNPLPRTALAFIMALLLCGASTPAHAGLQ-EDINRGYSLIDQWRFEEAEAHTRSLMDKYPKSGDVTFLLARVVFYQGDYARSLDLMNQVDDSPSTVKEFKQLVAQTHEATRAMVTRESDHFILSYTDGPDSVLVDYALDALEKSYAVLGGILDHHPKKKVRVEIYPSREPFSRISPLTFKDIMTSGTVALCKYNRLMLISPGSLVRGYNWLDTLSHEYVHFLLSSKSHNNVPLWLHEGIAKYLETRWRGDPKHLTPIMETVLANGLDNDYLIDFEAMMPSFAKLKTAEDVQLAYAEVATMVQYLVELKGLEGLEGLVAGLKDGSPVSDVLDRLLQKDLDRFQDDWKAYMKTQKLKRIPGLTVIKFQFKNKRENGQAEDEEGERALIESRRARDLTLLG…
517	GC_00000068	core	SAG1a	919	5	6	2	0	0.727971	0.834056	0.777411	M|O	Cell wall/membrane/envelope biogenesis|Posttranslational modification, protein turnover, chaperones			COG4783	Outer membrane protein chaperone/metalloprotease BepA/YfgC, contains M48 and TPR domains (BepA) (PDB:6AIT) (PUBMED:24003122)							MKHIF--LTISCLAGLILAFPPIMSAIELPPEEVYAGHKLIDDWNTEAAEHFTNALLKKYPKSGDAYFLKARVEFLKGNHGLAAKILKQVTGKHSEVHEFKNLVYETYEETKLFATSESKHFIYRYQKGSDEILVHYATKVLEKSYKILGKIFDYYPKEKVLVEFYPDRESFSKISPLTIDDIAISGTVALCKYNRIMMISPGSLVRGYNWMDTLSHEYTHYILTKKSRNNLPLWMHEGIAKYFETRWRNNYAYLTPIMETMLAGGLKKNYLISLDDMMPSLAKLKTAEDVQLAYAEVSTMIEYLTQVHGDEVISTLLEKLAKEESFDLAMSDTIGINLDIFQRKWKNFVKQKKLKTIPGLKPPGVHFKADRLSGEPS-KEYRE--IDDRKSRDLTFLG…
518	GC_00000069	core	NOB1	403	5	6	2	0	0.846633	0.869706	0.858014	H	Coenzyme transport and metabolism	M00842|M00843	Tetrahydrobiopterin biosynthesis, GTP => BH4|L-threo-Tetrahydrobiopterin biosynthesis, GTP => L-threo-BH4	COG0720	6-pyruvoyl-tetrahydropterin synthase (QueD) (PDB:1B66) (PUBMED:14660578;17384645)	M00842|M00843	Pathway modules; Metabolism of cofactors and vitamins; Cofactor and vitamin metabolism|Pathway modules; Metabolism of cofactors and vitamins; Cofactor and vitamin metabolism	COG0720	tRNA modification	K01737	6-pyruvoyltetrahydropterin/6-carboxytetrahydropterin synthase [EC:4.2.3.12 4.1.2.50]	MIFITRKHEFCASHRLFNPSFSDEKNEATFGLCNNPNGHGHNYVLEVTLSGEVCDDTGMVFDLKELKKLTKQEIIDKVDHKNLNIDVDFLNDIIPTAENLAIRFWERLEPKITKGSLYEIKLYESERNFVVYRGGKP----
519	GC_00000069	core	NOB2	1426	5	6	2	0	0.846633	0.869706	0.858014	H	Coenzyme transport and metabolism	M00842|M00843	Tetrahydrobiopterin biosynthesis, GTP => BH4|L-threo-Tetrahydrobiopterin biosynthesis, GTP => L-threo-BH4	COG0720	6-pyruvoyl-tetrahydropterin synthase (QueD) (PDB:1B66) (PUBMED:14660578;17384645)	M00842|M00843	Pathway modules; Metabolism of cofactors and vitamins; Cofactor and vitamin metabolism|Pathway modules; Metabolism of cofactors and vitamins; Cofactor and vitamin metabolism	COG0720	tRNA modification	K01737	6-pyruvoyltetrahydropterin/6-carboxytetrahydropterin synthase [EC:4.2.3.12 4.1.2.50]	MIFITRKHHFCASHRLYNPSFSDEKNEATFGLCNNPNGHGHNYVLEVTLSGEIADDTGMVFDLKELKKLTQQEIIDKVDHKNLNVDVDFLTDIIPTAENLAIRFWKRLEPKITKGQLYEVKLYESERNFVVYRGENL----
520	GC_00000069	core	NOB3	580	5	6	2	0	0.846633	0.869706	0.858014	H	Coenzyme transport and metabolism	M00842|M00843	Tetrahydrobiopterin biosynthesis, GTP => BH4|L-threo-Tetrahydrobiopterin biosynthesis, GTP => L-threo-BH4	COG0720	6-pyruvoyl-tetrahydropterin synthase (QueD) (PDB:1B66) (PUBMED:14660578;17384645)	M00842|M00843	Pathway modules; Metabolism of cofactors and vitamins; Cofactor and vitamin metabolism|Pathway modules; Metabolism of cofactors and vitamins; Cofactor and vitamin metabolism	COG0720	tRNA modification	K01737	6-pyruvoyltetrahydropterin/6-carboxytetrahydropterin synthase [EC:4.2.3.12 4.1.2.50]	MIFITRKHEFGASHRLYNPYFSDAKNKATFGLCNNPNGHGHNYVMEVTLSGEVSPETGMVFDLKALKKLVQEEIIDK----------------------------------------------------------------
521	GC_00000069	core	NOB3	597	5	6	2	0	0.846633	0.869706	0.858014	H	Coenzyme transport and metabolism	M00842|M00843	Tetrahydrobiopterin biosynthesis, GTP => BH4|L-threo-Tetrahydrobiopterin biosynthesis, GTP => L-threo-BH4	COG0720	6-pyruvoyl-tetrahydropterin synthase (QueD) (PDB:1B66) (PUBMED:14660578;17384645)	M00842|M00843	Pathway modules; Metabolism of cofactors and vitamins; Cofactor and vitamin metabolism|Pathway modules; Metabolism of cofactors and vitamins; Cofactor and vitamin metabolism	COG0720	tRNA modification	K01737	6-pyruvoyltetrahydropterin/6-carboxytetrahydropterin synthase [EC:4.2.3.12 4.1.2.50]	MIFITRKHEFCASHRLYNPDFSDAKNKATFGLCNNPNGHGHNYVMEVTLSGEVSLETGMVFDLKALKKLVQEEIIDKVDHKNLNVDVDFLSGTIPTAENLAIKFWEVLDPKIQTGRLHEVKLYESERNFVVYRGKFCEPTN
522	GC_00000069	core	N_gracilis	2451	5	6	2	0	0.846633	0.869706	0.858014	H	Coenzyme transport and metabolism	M00842|M00843	Tetrahydrobiopterin biosynthesis, GTP => BH4|L-threo-Tetrahydrobiopterin biosynthesis, GTP => L-threo-BH4	COG0720	6-pyruvoyl-tetrahydropterin synthase (QueD) (PDB:1B66) (PUBMED:14660578;17384645)	M00842|M00843	Pathway modules; Metabolism of cofactors and vitamins; Cofactor and vitamin metabolism|Pathway modules; Metabolism of cofactors and vitamins; Cofactor and vitamin metabolism	COG0720	tRNA modification	K01737	6-pyruvoyltetrahydropterin/6-carboxytetrahydropterin synthase [EC:4.2.3.12 4.1.2.50]	MIYITRKVEFCASHRLFNPTFSDEKNAQVFGLCNNPNGHGHNYTMEVTVKGDVDPETGMVLDLKFLKKLVTEEIIDKVDHKNLNMDVEFLQGVIPTAENLAIKFWEVLEPKIGGGLLHQIKLYESPRNFVTYRGQVSERVD
523	GC_00000069	core	SAG1a	902	5	6	2	0	0.846633	0.869706	0.858014	H	Coenzyme transport and metabolism	M00842|M00843	Tetrahydrobiopterin biosynthesis, GTP => BH4|L-threo-Tetrahydrobiopterin biosynthesis, GTP => L-threo-BH4	COG0720	6-pyruvoyl-tetrahydropterin synthase (QueD) (PDB:1B66) (PUBMED:14660578;17384645)	M00842|M00843	Pathway modules; Metabolism of cofactors and vitamins; Cofactor and vitamin metabolism|Pathway modules; Metabolism of cofactors and vitamins; Cofactor and vitamin metabolism	COG0720	tRNA modification	K01737	6-pyruvoyltetrahydropterin/6-carboxytetrahydropterin synthase [EC:4.2.3.12 4.1.2.50]	MIFITRKHHFCASHRLYNPDFSDEKNEATFGLCNNPNGHGHNYNLEVTLSGEVCEDTGMVFDLKELKKLTTQEVLNKVDHKNLNVDVDFLKGIIPTAENLAIKFWEVLEPKITKGRLYEIKLYESERNYVVYRGGVCEPTI
524	GC_00000070	core	NOB1	1542	5	6	2	0	0.796256	0.979065	0.878248	O	Posttranslational modification, protein turnover, chaperones			COG1225	Peroxiredoxin (Bcp) (PDB:5IPH)					K02199	cytochrome c biogenesis protein CcmG, thiol:disulfide interchange protein DsbE	MNTVVEQKPVSVYIPYA-LLVAALLSAFIVTINKVDLRPGEVEYPAEAFLAPGFDLPTLNGGKIKLSDYRGKVLFINFWATWCATCKVEMPSMEKLYQRFREYDFEMLTISVDKDQSLIAPFVKKYNLTFPVLLDPDSEVAKKDYKTTGVPETFVVDKNGIIVHKAIGPRDWATNDTIEAFAQLIQRS
525	GC_00000070	core	NOB2	1939	5	6	2	0	0.796256	0.979065	0.878248	O	Posttranslational modification, protein turnover, chaperones			COG1225	Peroxiredoxin (Bcp) (PDB:5IPH)					K02199	cytochrome c biogenesis protein CcmG, thiol:disulfide interchange protein DsbE	MNTIAEQKPVSIYIPYA-LLVAALLSAFIMAINKVDLRPGEVEYPAEAFLAPAFDLPTLTGGKIKLSDYRGKVLFINFWATWCATCKVEMPSMEKLYQRFKEYDFEMLTISVDKDQSLIAPFVKEYNLTFPVLLDPDSEVAKKDYKTTGVPETFVVDKNGIIVHKAIGPRDWATDDTVEAFAQLIQRS
526	GC_00000070	core	NOB2	128	5	6	2	0	0.796256	0.979065	0.878248	O	Posttranslational modification, protein turnover, chaperones			COG1225	Peroxiredoxin (Bcp) (PDB:5IPH)					K02199	cytochrome c biogenesis protein CcmG, thiol:disulfide interchange protein DsbE	#NAME?
527	GC_00000070	core	NOB3	1525	5	6	2	0	0.796256	0.979065	0.878248	O	Posttranslational modification, protein turnover, chaperones			COG1225	Peroxiredoxin (Bcp) (PDB:5IPH)					K02199	cytochrome c biogenesis protein CcmG, thiol:disulfide interchange protein DsbE	MGTAVEQKPASVYIPYA-FLVTALLSVYIVTFNKVDLRPGEVEYPAEAFLAPQFELPTLYGGKVKLSDYRGKVLFINFWATWCATCKVEMPSMEKLYQRFREYDFEMLTISVDKDQSLIDPFVKQYNLTFPVLLDPDSEVARKAYKTTGVPETFVIDKNGIIVYKVIGPRDWATDDLMESFAQLIQRS
528	GC_00000070	core	N_gracilis	1671	5	6	2	0	0.796256	0.979065	0.878248	O	Posttranslational modification, protein turnover, chaperones			COG1225	Peroxiredoxin (Bcp) (PDB:5IPH)					K02199	cytochrome c biogenesis protein CcmG, thiol:disulfide interchange protein DsbE	MEHVLEKKPVSVYIPYS-LLAAALLFIFVKALDNVPPKPFETEYPAEAFLAPGFELPTLNGGKISLKDYRGKVVFINFWATWCATCKVEMPSMQKVYDKFKDRGFEMLTISVDKDQKLIQPFMEEYNLTFPVLLDPDEEIAKQVYKTTGVPETFIVSKSGVIVHKAIGPRDWATEDAMAAFQQLVEQS
529	GC_00000070	core	SAG1a	106	5	6	2	0	0.796256	0.979065	0.878248	O	Posttranslational modification, protein turnover, chaperones			COG1225	Peroxiredoxin (Bcp) (PDB:5IPH)					K02199	cytochrome c biogenesis protein CcmG, thiol:disulfide interchange protein DsbE	MNAIVEQKPTSIYIPYA-LLVTALLSFYIVTLNKVDLRPGEVEYPAEAFLAPKFELPTLQGGKIRLSDYRGKVLFINFWATWCATCKVEMPSMEKLYQRFREYDFEMLTISVDKDLSLIAPFVKEYGLTFPILLDPDSKLAKQDYKTTGVPETFVVDKNGIIVHKAIGPRDWATDETMEAFAQLIQRG
530	GC_00000071	core	NOB1	1213	5	6	2	0	0.701666	0.789315	0.742914	J|J	Translation, ribosomal structure and biogenesis|Translation, ribosomal structure and biogenesis			COG0072|COG0073	Phenylalanyl-tRNA synthetase beta subunit (PheT) (PDB:3L4G)|tRNA-binding EMAP/Myf domain (EMAP) (PDB:1MKH)			COG0072|COG0073	Aminoacyl-tRNA synthetases	K01890	phenylalanyl-tRNA synthetase beta chain [EC:6.1.1.20]	MKIQLDWLKEYVDVDVSAGEVGHLLTMAGLEIEAQETVTLGDGTKSEVLELNVTPNRGYCLSYLGVAREVAALLGKSFKFPDHDTELEKVWGADLVEGELTVENCEPELCFRYSGMVVENVKPGPSPKWLVDRLTAIGLRPINNIVDITNFVLMEYGQPLHTFDRDLLENSRIVVRRAAKDEAFTSLDGTELKLGEDALVIADASKPVALAGIMGGANSQVTESTRHIVLESASFDSATVRQGSKKYGLRSDSSIRFEREVDIEGVIKAQARAALLIQELAGGTIRKGRVDVYPSPLPSKKVSLRVARVNQVLGCPLSSGQIEDYLSRLGMKASKSEE-GEAFSVEIPTFRPVLAREIDLIEEVARLHGFDQIEVTSPSARISPVRFTQKQSAVRCVKD…
531	GC_00000071	core	NOB2	273	5	6	2	0	0.701666	0.789315	0.742914	J|J	Translation, ribosomal structure and biogenesis|Translation, ribosomal structure and biogenesis			COG0072|COG0073	Phenylalanyl-tRNA synthetase beta subunit (PheT) (PDB:3L4G)|tRNA-binding EMAP/Myf domain (EMAP) (PDB:1MKH)			COG0072|COG0073	Aminoacyl-tRNA synthetases	K01890	phenylalanyl-tRNA synthetase beta chain [EC:6.1.1.20]	MKIQLDWLKEYVDIDVSAEEVGHLLTMAGLEIEAQEIVVLGDGTKTDVLELNVTPNRGYCLSYLGVAREVAALLGKPFKFLNHEAELEKNWGPDSIEGELTVENQEPELCSRYSGIVIENVKPGPSPKWLADRLTAIGLRPINNIVDITNFVLMEYGQPLHTFDRDLLENSSIVVRRAAKNEAFTSLDGTELKLGEDALVIADASKPVALAGIMGGANSQVTESTRHIVLESASFDSATVRKGSKKYGLRSDSSIRFEREVDIEGVINAQARAALLIKELAGGTIRKGRVDVYPAPLPDKKVLLRVSRVNQVLGCSLSAEQIEGYLSRLGMKVSCPEE-DENFNVEIPAFRPILTREIDLIEEVARLHGFDKVEVTSPSARISPVRFTQKQSAVRCVKD…
532	GC_00000071	core	NOB3	741	5	6	2	0	0.701666	0.789315	0.742914	J|J	Translation, ribosomal structure and biogenesis|Translation, ribosomal structure and biogenesis			COG0072|COG0073	Phenylalanyl-tRNA synthetase beta subunit (PheT) (PDB:3L4G)|tRNA-binding EMAP/Myf domain (EMAP) (PDB:1MKH)			COG0072|COG0073	Aminoacyl-tRNA synthetases	K01890	phenylalanyl-tRNA synthetase beta chain [EC:6.1.1.20]	----------------------------------------------------------------------------------------------------------------------------------------------------TNFVLMEYGQPLHAFDRDLLDESRIIVRHAGKGELFTSLDGTELKLGEEALVIADAGKPVALAGIMGGTNSQVTESTRHVVLESACFDPVTVRKGAKKYGLRTDSSMRFERGVDIEGVIGAQARAALLIQKLAGGKIRKGRVDVYPSPVSLQSATLRISRLNQVLGCSLSAEQIEDYLFRLGMNVSGLDG-RETFCVEVPSFRPAVKREADLIEEVVRLHGFDKIKVTSPVARISPVRFTPRQSAVRKVKD…
533	GC_00000071	core	NOB3	215	5	6	2	0	0.701666	0.789315	0.742914	J	Translation, ribosomal structure and biogenesis			COG0072	Phenylalanyl-tRNA synthetase beta subunit (PheT) (PDB:3L4G)			COG0072	Aminoacyl-tRNA synthetases	K01890	phenylalanyl-tRNA synthetase beta chain [EC:6.1.1.20]	MKIQLDWLKEYVDFDVSAEKMGHLLTMAGLEIEARETVELADGT-----------------------------------------------------------------------------------------------------------------------------------------------------------------------------------------------------------------------------------------------------------PVDVLELNVTPNR--------------GYCLSYF----------------------GVAREVAALIDK--------------------PCTF------------…
534	GC_00000071	core	N_gracilis	2693	5	6	2	0	0.701666	0.789315	0.742914	J	Translation, ribosomal structure and biogenesis			COG0072	Phenylalanyl-tRNA synthetase beta subunit (PheT) (PDB:3L4G)			COG0072	Aminoacyl-tRNA synthetases	K01890	phenylalanyl-tRNA synthetase beta chain [EC:6.1.1.20]	MKVQLDWLRQYVEWDMSKEDLCHLLTMGGLEVEADEPVDLGSGKTTEVVELNVTPNRGYCLSHLGVAREIAGFTGAAFRSPEPDSELEKAFTSSPAADALQVENEETGLCPRYAALVIDNVKVAPSPQWLQERLIAIGLRPINNIVDITNFVMMEYGQPLHAFDLNLLKNRRILIRRGGKQEAFVALDGTQLRLDPDALVIADGEKPIALAGIMGGANSQVTKETTTVALESAYFDPVTVRQASKKYGLRSDSSYRFERGVDIEAVITAQSRAALLIRELAGGEILNGRFDIYPNPVPRKQIALRVSRTNQVLGTAFEPDKIFDYLRGLGLEIVKEEQKGERVLVEVPAFRPTLQREIDLIEEIARLDGYDQVPVTSPRGALSPVIDSPTRALVQEARA…
535	GC_00000071	core	SAG1a	768	5	6	2	0	0.701666	0.789315	0.742914	J|J	Translation, ribosomal structure and biogenesis|Translation, ribosomal structure and biogenesis			COG0072|COG0073	Phenylalanyl-tRNA synthetase beta subunit (PheT) (PDB:3L4G)|tRNA-binding EMAP/Myf domain (EMAP) (PDB:1MKH)			COG0072|COG0073	Aminoacyl-tRNA synthetases	K01890	phenylalanyl-tRNA synthetase beta chain [EC:6.1.1.20]	MKIQLDWLREYVDVDLSAEKLGYLLTMAGLEIEAQETVELSDGTKTEVLELNVTPNRGYCLNYFGVAREVAALIGKSFKRPDYEAELEKSWGTDSVEEVLNVDNREPTLCLRYSGMVIENIKPGPSPKWLVDRLTAIGLRSVNNVVDVTNFVLMEYGQPLHAFDKDLLEGSSITVRRGKAGETFTSIDGSDLKLGQDALVIADANKAVALAGIMGGANSQVTESTRHIILESASFDSVMVRKGSKKYGLRSDSSIRFERGVDIQGVVSAQARAALLIRKLAGGTIRKGRIDVYPTPEPIRNVSLRVSRLNEVLGCSLSVDRIGDCLSRLALNVSTLKD-DETFDVEIPSTRPFLTREIDLIEEVARLNGFDKIMVTSPSARISPARSTPKQSAVCSVKS…
536	GC_00000072	core	NOB1	1087	5	6	2	0	0.879505	0.9783	0.926276	R	General function prediction only			COG0491	Glyoxylase or a related metal-dependent hydrolase, beta-lactamase superfamily II (GloB) (PDB:1QH3) (PUBMED:25670698)					K01069	hydroxyacylglutathione hydrolase [EC:3.1.2.6]	#NAME?
537	GC_00000072	core	NOB2	825	5	6	2	0	0.879505	0.9783	0.926276	R	General function prediction only			COG0491	Glyoxylase or a related metal-dependent hydrolase, beta-lactamase superfamily II (GloB) (PDB:1QH3) (PUBMED:25670698)					K01069	hydroxyacylglutathione hydrolase [EC:3.1.2.6]	MAEETPLFFKQLLSGMDIGKSDSSAQQMANFIYLIGDKNTRECVIVDPAWDIDGILKVIEDEDMTLKGSLVTHYHPDHVGGSIFGMNIKGLAELMEKSPAPVYVNKHEADGLKQVTGLSDTDLRLTDSEEKIKVGEVDITFLHTPGHTPGSQCFRVGDYLVAGDTLFLQGCGRVDLPGGDSEEMYHTLTRRLAKIQDEIVLYPGHNYGGRPFDEMGNVRESNSYLQINRLEDWLAVMGG
538	GC_00000072	core	NOB3	793	5	6	2	0	0.879505	0.9783	0.926276	R	General function prediction only			COG0491	Glyoxylase or a related metal-dependent hydrolase, beta-lactamase superfamily II (GloB) (PDB:1QH3) (PUBMED:25670698)					K01069	hydroxyacylglutathione hydrolase [EC:3.1.2.6]	MAEENPLFFKQLLSGVDVGTTDSSARQMANFIYLIGDRQTRECLVVDPAWDIDGILKVVETEEMKLTGSLVTHYHPDHVGGSLFGMNIRGLSELMEKNPAPVYVNKHEADGLKQVTGLSDVDLRLTDSEEKIRVGSIEITFLHTPGHTPGSQCFRVGDFLVAGDTLFLQGCGRVDLPGGDSEEMYHTLTRRLTKIQNEVVLYPGHNYGGKPFASMGSVRETNSYLQIRRLEDWLAIMGG
539	GC_00000072	core	NOB3	960	5	6	2	0	0.879505	0.9783	0.926276	R	General function prediction only			COG0491	Glyoxylase or a related metal-dependent hydrolase, beta-lactamase superfamily II (GloB) (PDB:1QH3) (PUBMED:25670698)					K01069	hydroxyacylglutathione hydrolase [EC:3.1.2.6]	MAEENLLFFKQLLSGVDVGTTDSSARQMANFIYLIGDRQTRECLVVDPAWDIDGILKIVETEEMKLTGSLVTHYHPDHVGGSLFGMNIRGLSELMEKNPAPVYVNKHEADGLKQVTGLSGGDLRLTDSEEKIRVGSIEITFLHTPGHTPGSQCFRVGDFLVAGDTLFLQGCGRVDLPGGDSEEMYHTLTRRLTKIQDEVVLYPGHNYGGKPFAPMGNVRETNSYLQIRRLEDWLAIMGG
540	GC_00000072	core	N_gracilis	1622	5	6	2	0	0.879505	0.9783	0.926276	R	General function prediction only			COG0491	Glyoxylase or a related metal-dependent hydrolase, beta-lactamase superfamily II (GloB) (PDB:1QH3) (PUBMED:25670698)					K01069	hydroxyacylglutathione hydrolase [EC:3.1.2.6]	MSDNNPFYFRQLLSGVDFARYDSSARSMANFVYLLGDAQTRECVVVDPAWDIDTLLDIVAEDDMTLKGALITHYHPDHVGGHIFGMDILGLPELMERSPVPVYVNKHEADGVRQVTGISDSDMKKVDSEDTLKVGSIDISFLHTPGHTPGSQCFRVKDYLIAGDTLFLQGCGRVDLPGGDSEEMYRTLTQRLTKIQDEVVLYPGHNYGGKDNAPLGEVRETNTYLQIDSLEQWRMLMG-
541	GC_00000072	core	SAG1a	799	5	6	2	0	0.879505	0.9783	0.926276	R	General function prediction only			COG0491	Glyoxylase or a related metal-dependent hydrolase, beta-lactamase superfamily II (GloB) (PDB:1QH3) (PUBMED:25670698)					K01069	hydroxyacylglutathione hydrolase [EC:3.1.2.6]	MAEENPLFFKQLLSGVDLGKSDSSARQMANFIYIIGDKNTRECVIVDPAWDIDGILNVIETEEMKLKGSLVTHYHPDHVGGSIFGMNITGLAELMEKSSAPVYVNKHEAEGLKQVTGLSDSDLRLTDSEEVLSIGSIDITFLHTPGHTPGSQCFRFGDSLVAGDTLFLQGCGRVDLPGGDSEVMYDTLTRRLAKIQDEVVLYPGHNYGGNPSAPMGDVRETNSYLQIKSLEDWLAIMGG
542	GC_00000073	core	NOB1	16	5	6	2	0	0.686779	0.719199	0.702615	J	Translation, ribosomal structure and biogenesis			COG0809	S-adenosylmethionine:tRNA-ribosyltransferase-isomerase (queuine synthetase) (QueA) (PDB:1VKY)			COG0809	tRNA modification			MSSSLNLADFDFELPERLIAQKPLTNRDQSRLMILDRKTGAITDELFSNLPKYIAPKSLVIFNDTKVVPSKLSGYFIKNGRPVEVLLVRETREK-YWEALIRGLAKLKPGTEMEFGKGVLKATLE------------------------------------------------------------------------------------------------------------------------------------------------------------------------------------------------------------------------------------
543	GC_00000073	core	NOB2	1851	5	6	2	0	0.686779	0.719199	0.702615	J	Translation, ribosomal structure and biogenesis			COG0809	S-adenosylmethionine:tRNA-ribosyltransferase-isomerase (queuine synthetase) (QueA) (PDB:1VKY)			COG0809	tRNA modification	K07568	S-adenosylmethionine:tRNA ribosyltransferase-isomerase [EC:2.4.99.17]	MKLPLKLADYDFELPEALIAQKPLATRDQSRLLVLDRKSGSIKHEVFANLPDYIPAKSLMVFNDTEVVPSKLNGYLVKSGRPIEVLLVKELNDN-HWEALIKGLAKLKPGTEMEFGNGVLKATLEGRNDDKAVIELIYTGDLKTILNRIAKMPLPPYIKRNIKADDGLSDMDRKRYQTVFACHPGAIAAPTAGLHFTPHTLASLKNNGINTAYLTLHVGVGTFQPIRTENVLEHKMQAEQFYIPEDTLKALKGAWRDAKDIIAVGSTATRVLESLDLSSPKLGGASGWSDRFIYTGQKFEVVSHLLTNFHLPKSTLYLLVCAFAGKNLIEEAYKKAIEKKYRFFSYGDAML--
544	GC_00000073	core	NOB2	1532	5	6	2	0	0.686779	0.719199	0.702615	J	Translation, ribosomal structure and biogenesis			COG0809	S-adenosylmethionine:tRNA-ribosyltransferase-isomerase (queuine synthetase) (QueA) (PDB:1VKY)			COG0809	tRNA modification	K07568	S-adenosylmethionine:tRNA ribosyltransferase-isomerase [EC:2.4.99.17]	#NAME?
545	GC_00000073	core	NOB3	242	5	6	2	0	0.686779	0.719199	0.702615	J	Translation, ribosomal structure and biogenesis			COG0809	S-adenosylmethionine:tRNA-ribosyltransferase-isomerase (queuine synthetase) (QueA) (PDB:1VKY)			COG0809	tRNA modification	K07568	S-adenosylmethionine:tRNA ribosyltransferase-isomerase [EC:2.4.99.17]	MPPSLKLSDFDFDLPEKLIAQKPAKLRDRSRLMILDRKTGAIGHAVFSDLPHHLPAPSLMVFNDTKVIPAKLLGHLVNSGRAVEILLLRENNDD-HWEALVKGLGKLKEGTEIKFGGEPLKATLTARQDDRAIVKLTCPGNLKQVLNRVATTPLPPYIHRSTAAEKNLTELDRKRYQTVFAKHAGAIAAPTAGLHFTPKLLESLDREGINCAFLTLHVGVGTFQPIRSEDIREHNMEAEPFHVPAETLKELVRARKRGQDIIAVGSTSTRVLESMNLDAVMEGDISGWTDRFIYPGQELKAVDRLLTNFHLPKSTLYLLVCAFAGKDLIERAYREAIGHNYRFFSYGDAMLIL
546	GC_00000073	core	N_gracilis	2252	5	6	2	0	0.686779	0.719199	0.702615	J	Translation, ribosomal structure and biogenesis			COG0809	S-adenosylmethionine:tRNA-ribosyltransferase-isomerase (queuine synthetase) (QueA) (PDB:1VKY)			COG0809	tRNA modification	K07568	S-adenosylmethionine:tRNA ribosyltransferase-isomerase [EC:2.4.99.17]	#NAME?
547	GC_00000073	core	SAG1a	968	5	6	2	0	0.686779	0.719199	0.702615	J	Translation, ribosomal structure and biogenesis			COG0809	S-adenosylmethionine:tRNA-ribosyltransferase-isomerase (queuine synthetase) (QueA) (PDB:1VKY)			COG0809	tRNA modification	K07568	S-adenosylmethionine:tRNA ribosyltransferase-isomerase [EC:2.4.99.17]	MTESLKLKDFDFQLPESLIAQKPLNIRDQSKLMVIDRKSGSIKHEMFSRIPHLIPTQSLMVFNNTKVIPSKLNGRQIKNGRPVEILLMRETADEAQWESLIKGLKKVRLGTEMVFGNGELKAILTGRHENKAILKLTYDGNLDNVLNRIGKMPLPPYIRRKINEDNGLSGQDKEKYQTIFASHPGAIAAPTAGLHFTPRIINSLNKKGIDTVCLTLHVGVGTFQPIRTETIIEHKMQPEQFYISEETSKALIKARKDLKKIVGVGSTVTRVLESVELNKLKPSRSSGWTDRFIYPGSKFKEVDHLITNFHLPKSTLYLLVCAFAGKKLIKEAYKEAIIKKYRFFSYGDAMLII
548	GC_00000074	core	NOB1	1370	5	6	2	0	0.653929	0.789518	0.715355	E|H	Amino acid transport and metabolism|Coenzyme transport and metabolism	M00019|M00570|M00036|M00119	Valine/isoleucine biosynthesis, pyruvate => valine / 2-oxobutanoate => isoleucine|Isoleucine biosynthesis, threonine => 2-oxobutanoate => isoleucine|Leucine degradation, leucine => acetoacetate + acetyl-CoA|Pantothenate biosynthesis, valine/L-aspartate => pantothenate	COG0115	Branched-chain amino acid aminotransferase/4-amino-4-deoxychorismate lyase (IlvE) (PDB:1A3G)	M00019|M00570|M00036|M00119	Pathway modules; Amino acid metabolism; Branched-chain amino acid metabolism|Pathway modules; Amino acid metabolism; Branched-chain amino acid metabolism|Pathway modules; Amino acid metabolism; Branched-chain amino acid metabolism|Pathway modules; Metabolism of cofactors and vitamins; Cofactor and vitamin metabolism	COG0115	Isoleucine, leucine, valine biosynthesis	K00826	branched-chain amino acid aminotransferase [EC:2.6.1.42]	MVEPFIYLNGLFWPLSKANVSVQDRGFSYGDGLFETLRAYSKKVYRLEEHLDRLMYSAKLLFIELPITRNEFRSAIYKTLEINGLSDSIIRLTVTRGEQEPGINIDYDAPPTVVIQTRAVVSPPTTAYSEGVTISIFRNCAPRVSGIFSQIKSCNFLSQIVIRERALKDGSFEGVMLDHNNYVTEGTTANIFVVKNNILITPKLNEYILPGVTRQVILDIASTHGIDCKEQLISEKDLFEADEVFLANTGIEVLPVCQVNRLPIGTGKPGPMTERLHQLFRKSF------
549	GC_00000074	core	NOB2	1725	5	6	2	0	0.653929	0.789518	0.715355	E|H	Amino acid transport and metabolism|Coenzyme transport and metabolism	M00019|M00570|M00036|M00119	Valine/isoleucine biosynthesis, pyruvate => valine / 2-oxobutanoate => isoleucine|Isoleucine biosynthesis, threonine => 2-oxobutanoate => isoleucine|Leucine degradation, leucine => acetoacetate + acetyl-CoA|Pantothenate biosynthesis, valine/L-aspartate => pantothenate	COG0115	Branched-chain amino acid aminotransferase/4-amino-4-deoxychorismate lyase (IlvE) (PDB:1A3G)	M00019|M00570|M00036|M00119	Pathway modules; Amino acid metabolism; Branched-chain amino acid metabolism|Pathway modules; Amino acid metabolism; Branched-chain amino acid metabolism|Pathway modules; Amino acid metabolism; Branched-chain amino acid metabolism|Pathway modules; Metabolism of cofactors and vitamins; Cofactor and vitamin metabolism	COG0115	Isoleucine, leucine, valine biosynthesis	K00826	branched-chain amino acid aminotransferase [EC:2.6.1.42]	MPEPIIYLNGLFWPLNQAKISVQDRGFIYGDGLFETLRAYSKKVFRLEEHLDRLMKSTSMIFLELPMTRNEIRSAIYRTLEINGLSESIIRLTITRGEQEPGININYDAPPTVVIQARPVTSLPEYAYENGVSVSLFKNCAPRVSGIFSQIKSCNFLSQIVLRERALKEDSYEGIMLDHNNCVAEGTTSNIFIVKNNQLVTPELNEYVLPGVTRQVVFELAEANDIICKEQAVMENYIYEADEAFITNTGIEILPVCSVNQRQIGNGEPGPITRQLHGLFLKSFVDLY--
550	GC_00000074	core	NOB3	1481	5	6	2	0	0.653929	0.789518	0.715355	E|H	Amino acid transport and metabolism|Coenzyme transport and metabolism			COG0115	Branched-chain amino acid aminotransferase/4-amino-4-deoxychorismate lyase (IlvE) (PDB:1A3G)			COG0115	Isoleucine, leucine, valine biosynthesis			------------------------------------------------------------------------------------------------------------------------------------------------------------------------------------------------IVKNGILKTPALTEFVLPGVTRQVVLELAASLNIPYGEQDLMVDDVYQADEVFLTNTGIEILPVRQADRQVIGAGIPGPVTRRLRAFFLKTFGVSS--
551	GC_00000074	core	NOB3	213	5	6	2	0	0.653929	0.789518	0.715355	E|H	Amino acid transport and metabolism|Coenzyme transport and metabolism	M00019|M00570|M00036|M00119	Valine/isoleucine biosynthesis, pyruvate => valine / 2-oxobutanoate => isoleucine|Isoleucine biosynthesis, threonine => 2-oxobutanoate => isoleucine|Leucine degradation, leucine => acetoacetate + acetyl-CoA|Pantothenate biosynthesis, valine/L-aspartate => pantothenate	COG0115	Branched-chain amino acid aminotransferase/4-amino-4-deoxychorismate lyase (IlvE) (PDB:1A3G)	M00019|M00570|M00036|M00119	Pathway modules; Amino acid metabolism; Branched-chain amino acid metabolism|Pathway modules; Amino acid metabolism; Branched-chain amino acid metabolism|Pathway modules; Amino acid metabolism; Branched-chain amino acid metabolism|Pathway modules; Metabolism of cofactors and vitamins; Cofactor and vitamin metabolism	COG0115	Isoleucine, leucine, valine biosynthesis	K00826	branched-chain amino acid aminotransferase [EC:2.6.1.42]	MREPIVFVNGLFWPQSRAQISVLDRGFTYGDGLFETLRAYRGVVFRLEDHLDRCSRSARLIFLELPMTRQELRTVVCETLKRNLLSDAIIRLTVTRGEQEPGLAIDPETPPTVVIHARPFEALPGHSYEKGVRVSLFHNSAPRVSGIDSQIKSCNFLSQIVLRERARKEGVFEGIMIDSNKRIADGTTSNIFIVKNGILKTPALTEFVLPGVTRQVVLELAASLNIPYGEQDLMVDDVY---------------------------------------------------
552	GC_00000074	core	N_gracilis	2140	5	6	2	0	0.653929	0.789518	0.715355	E|H	Amino acid transport and metabolism|Coenzyme transport and metabolism	M00019|M00570|M00036|M00119	Valine/isoleucine biosynthesis, pyruvate => valine / 2-oxobutanoate => isoleucine|Isoleucine biosynthesis, threonine => 2-oxobutanoate => isoleucine|Leucine degradation, leucine => acetoacetate + acetyl-CoA|Pantothenate biosynthesis, valine/L-aspartate => pantothenate	COG0115	Branched-chain amino acid aminotransferase/4-amino-4-deoxychorismate lyase (IlvE) (PDB:1A3G)	M00019|M00570|M00036|M00119	Pathway modules; Amino acid metabolism; Branched-chain amino acid metabolism|Pathway modules; Amino acid metabolism; Branched-chain amino acid metabolism|Pathway modules; Amino acid metabolism; Branched-chain amino acid metabolism|Pathway modules; Metabolism of cofactors and vitamins; Cofactor and vitamin metabolism	COG0115	Isoleucine, leucine, valine biosynthesis	K00826	branched-chain amino acid aminotransferase [EC:2.6.1.42]	-MTPVVYINGRFVPQEEARVSVFDRGFLYGDVVFETLRAYRGRIFRLADHLDRLHQSAGQIHLTVPKAADKLESLLYEVLQRNELYDAILRLTLSRGEST-GFDIVPDAPPTLVITARPVEPLPDSRYREGVSILLVSDSAPRLPGVTRQAKSGNFLPYILARHMALEAGHWDAILLNHRGEVCDASTSNVFIVRGGVLKTPPVGESVLAGITRKVVLELAQQPVVAACEETLQAADLHQADEVFLTNTGIELLPVTRVDDTVIGNGRRGPITARLHAAFLKSIESL---
553	GC_00000074	core	SAG1a	1329	5	6	2	0	0.653929	0.789518	0.715355	E|H	Amino acid transport and metabolism|Coenzyme transport and metabolism	M00019|M00570|M00036|M00119	Valine/isoleucine biosynthesis, pyruvate => valine / 2-oxobutanoate => isoleucine|Isoleucine biosynthesis, threonine => 2-oxobutanoate => isoleucine|Leucine degradation, leucine => acetoacetate + acetyl-CoA|Pantothenate biosynthesis, valine/L-aspartate => pantothenate	COG0115	Branched-chain amino acid aminotransferase/4-amino-4-deoxychorismate lyase (IlvE) (PDB:1A3G)	M00019|M00570|M00036|M00119	Pathway modules; Amino acid metabolism; Branched-chain amino acid metabolism|Pathway modules; Amino acid metabolism; Branched-chain amino acid metabolism|Pathway modules; Amino acid metabolism; Branched-chain amino acid metabolism|Pathway modules; Metabolism of cofactors and vitamins; Cofactor and vitamin metabolism	COG0115	Isoleucine, leucine, valine biosynthesis	K00826	branched-chain amino acid aminotransferase [EC:2.6.1.42]	MRTPIVYINGLFWTIDKATISILDRGFTYGDGLFETMRSYSGKIFRLECHLDRLFNSARSIFIGLPMTKNEIRSAINASIEINKLSNSIVRLTITRGEQDPGLNIDYSAPPTVVILVRPTKVISKNVYKKGIGIKLYNKSAIRTQGISNQIKSCNYLSNILLREKAIKEGFFEAILLDNDNNVTEGTISNIFIIKNNQLKTPSLNEFVLSGIIRKAILDICRANNISFMETALTETDLYEADEIFLTNSGIEVLPVSSINNRNLKDINPNTMTTRIHTLLLKSFEESFKK
554	GC_00000075	core	NOB1	899	5	6	2	0	0.806468	0.744741	0.774376	K	Transcription			COG0568	DNA-directed RNA polymerase, sigma subunit (sigma70/sigma32) (RpoD) (PDB:1SIG)			COG0568	RNA polymerase	K03086	RNA polymerase primary sigma factor	----------MPNLEKLTQVNEINQLISQGKQKGYLTYEEVNDVLPSDVIAPEQIDDLMHLFGENEIHIVDSASKGESLISNKNNGSKEKATAPSEEVSSPAKSESVSIDDPVRMYLREMGTISLLTREGEVTIAKKIEAGQNEVISAVANCSVTINEIKTLGDQAKKGIVSVFDVVVVGEPEEKKAEIEKGETKKFLKNIRDLKVHSDKLQKIQKRNETKLTEKMRAKTEKDEIAQKIVLERAIRKINLAPGVMDGIIEQIYEIAAAIRSVGKQERDLEREWGMTLTEVKKQAGNWTKQKSVKLPRGKTVTKKQYDNYMKLIQPGRRKIKKIEAETSTSKEHLLATVRSIARGRVKEKSAKRELAEANLRLVVSIAKKYTNRGLQFLDLIQEGNIGLM…
555	GC_00000075	core	NOB2	1382	5	6	2	0	0.806468	0.744741	0.774376	K	Transcription			COG0568	DNA-directed RNA polymerase, sigma subunit (sigma70/sigma32) (RpoD) (PDB:1SIG)			COG0568	RNA polymerase	K03086	RNA polymerase primary sigma factor	MTTPLGEAPTMSNLEKITQVSEINQLISQGKQKGYLTYEEVNDVLPSDVVAPEQIDDLMHLFGENEIHIVDSASKGEKLVSNKEGNSPGKGANAAEEGTAPAKSESVSIDDPVRMYLREMGTISLLTREGEVTIAKKIEAGQNEVISAVANCSVTINEIVDIGDQTKKGAISVFDVVVVGEPEEKKAEIEKGETKKFLKNIRDLKVQSDKLQKTQKRLKTKLTEKMMAKVEKEEIAQKILLEGAIRKISLDPDVMDGIIEQIYEIAAAIRSVGKQERDLERQWGMTLADVKKKAGNWTKQKSVKLPRGKTITKKQYDNYMKLVQPGRRKIKKIEAKTNTSKEHLLATVRCIARGRLKEKTAKRELAEANLRLVVSIAKKYTNRGLQFLDLIQEGNIGLM…
556	GC_00000075	core	NOB3	740	5	6	2	0	0.806468	0.744741	0.774376	K	Transcription			COG0568	DNA-directed RNA polymerase, sigma subunit (sigma70/sigma32) (RpoD) (PDB:1SIG)			COG0568	RNA polymerase	K03086	RNA polymerase primary sigma factor	----------MPKLKKTVDSVEINRLITEGKERGYLTYGEINDALPPNVVAPGQIDDLVHLFGENKIHIVDSVAKGEKLVADQEETPTAKGVSGAKASSTK-RGENISIDDPVRMYLREMGTISLLTREGEVQIAKKIEAGENEVLSAVANCPITIGEIAALGAQAKNGTLSVFDIVHTTEPEEKKQELEKSETKIFLKNFRYLKLQEQRLRKIQKRLTLKLTEKMRSKLEKEETTQRKILEESTRKTNLNSDVTDKIIEKIYESAAAVRSAGKQERDLEREWGMTLAEVRRQAKNWSKQKSVKLPRGKTVTRTQYDRCLSQFQPGRRKIKKIEKQTNTPKEQLLATVRSIARGRVKNKAAKRELAEANLRLVVSIAKKYTNRGLQFLDLIQEGNIGLM…
557	GC_00000075	core	N_gracilis	2830	5	6	2	0	0.806468	0.744741	0.774376	K	Transcription			COG0568	DNA-directed RNA polymerase, sigma subunit (sigma70/sigma32) (RpoD) (PDB:1SIG)			COG0568	RNA polymerase			#NAME?
558	GC_00000075	core	N_gracilis	2831	5	6	2	0	0.806468	0.744741	0.774376	K	Transcription			COG0568	DNA-directed RNA polymerase, sigma subunit (sigma70/sigma32) (RpoD) (PDB:1SIG)			COG0568	RNA polymerase	K03086	RNA polymerase primary sigma factor	---------------------------------------------------------------------------------------------------------------------------------------------------------------------------------------------------------------------------------------------------------------------------------------------------------------------MVTRAQYDKHMKVAQACRRKIKKIEKETNTSKDQLLATVRTIARGRVKDKTAKRELAEANLRLVVSIAKKYTNRGLQFLDLIQEGNIGLM…
559	GC_00000075	core	SAG1a	1507	5	6	2	0	0.806468	0.744741	0.774376	K	Transcription			COG0568	DNA-directed RNA polymerase, sigma subunit (sigma70/sigma32) (RpoD) (PDB:1SIG)			COG0568	RNA polymerase	K03086	RNA polymerase primary sigma factor	----------MSNLGEFSQSNEIGRLVLQGKEKGYITYEEVNNALPSNFIAPEQIDGLMNVFGANEIHVVDSDSAGKKLVS--ENNISEEKEPTPSDNATANKSESVSIDDPVRMYLREMGTISLLTREGEVTIAKKIEAGQQEVIASVANCSIALKEIIQLGEQTKQGEISLFDVVLIGEPEEKKIEIEAKETKNFLNKIKFFKSNSKKLKTLRKKSTAKLTDKAKGKYEQEVVSKNRILEESIRSMKLSPDIMDGIIEKIYAIAAEIRLAGKLERDFEREWGMTLSGIKKHAGGWKTKKSVKLPRGETFTKKKYENQLQLVQPGRRKTKKIELKIETQKEILLATVRSIARGRIKEKNAKRELAEANLRLVVSIAKKYTNRGLQFLDLIQEGNIGLM…
560	GC_00000076	core	NOB1	629	5	6	2	0	0.81453	0.883914	0.847805	M	Cell wall/membrane/envelope biogenesis			COG0728	Lipid II flippase MurJ/MviN (peptidoglycan biosynthesis) (MurJ) (PDB:5T77) (PUBMED:25013077)					K03980	putative peptidoglycan lipid II flippase	------------------MVSRLLGFIRDLVIAMQFGATAAADAFFVAFRIPNIQRKILGEGAVSAAFIPVFSEIRSQKGGQEAWKMTANLFNILLTLLVTSSMALALLAPFVIMVFAPGFIDTPDKFDLTVLLTRWMAPYLLFIGLAVFCMGILNAYNIFALPALTPALLNICMISGALFISPQLDEPVLGLAFGVLAGGVLQFVVQFPNVIRCGFKFIPSIDWKNAEVIRIGKLMIPVIFGLAVYEINMLVDTLLASLLPEGSISYLYYGNRLVQLPLGVFGVALGVAILPMLSSQAANKELSEMIKTIAFGIRLILFITIPATVGLILLRFPIVNTLWERGEFDRLTTEGTATALLYYSMGLCAFCGIKVIAPAFYSLQDTKTPAKVGVYSMMVNI…
561	GC_00000076	core	NOB2	1761	5	6	2	0	0.81453	0.883914	0.847805	M	Cell wall/membrane/envelope biogenesis			COG0728	Lipid II flippase MurJ/MviN (peptidoglycan biosynthesis) (MurJ) (PDB:5T77) (PUBMED:25013077)					K03980	putative peptidoglycan lipid II flippase	MENNQKVGKAAGAVGGMTLISRLLGFIRDLVIAMQFGATAAADAFFVAFRIPNVQRKILGEGAVTAAFIPVFLEIRNQKGEQEAWKMTANLFNILLTLLVTSSLALVLLAPFVIMVFAPGFIETPDKFDLTVLLTQWMAPYLLFIGLAVFCMGILNTHNVFALPALTPALLNICMIGGALLISPQLKEPILGLAFGVLAGGMLQFAVQFPEVLRRGFRFTASIQWKSAEVIKIGKLMIPVIFGLAVYELNMLVDTLLASMLDEGSISYLYYGNRLVQLPLGVFGVAVGVAILPMLSGQAANKEFSEMIKTIAFGIRFILFITIPATVGLILLRFPIVNTLWERGEFSRLTTEGTAIALLYYSMGLCAFCGIKVIAPAFYSLQDTKTPAKVGVYSMILNI…
562	GC_00000076	core	NOB3	299	5	6	2	0	0.81453	0.883914	0.847805	M	Cell wall/membrane/envelope biogenesis			COG0728	Lipid II flippase MurJ/MviN (peptidoglycan biosynthesis) (MurJ) (PDB:5T77) (PUBMED:25013077)					K03980	putative peptidoglycan lipid II flippase	MENNRKVGQAAGTVGSMTLISRLLGFLRDLVIAMQFGATAAADAFFVAFRIPNVQRKILAEGAVTAAFIPIFSEVRNKRGDREAWDMTANLFNILLTILVTSSLALALFAPLVIMVFAPGFIDEPDKFGLTVHLTRWMAPYLLFIGLAVFFMGILNTFKVFALPAIAPALLNICMILAALLVSPQLDEPILGLVFGVLAGGFLQFACQVPEVFRRGLRFIPSFNWKDREAIRIGRLMVPAILGLAVYELNMLVDTLLASLLPEGSISYLYFGNRLVQLPLGVFGVALGVAILPMLSEQAARKELPEMIKTLAFGIRLILFISIPATVGLVLLRFPIVNTLWERGEFLRSST------------------------------------------------…
563	GC_00000076	core	NOB3	1151	5	6	2	0	0.81453	0.883914	0.847805	M	Cell wall/membrane/envelope biogenesis			COG0728	Lipid II flippase MurJ/MviN (peptidoglycan biosynthesis) (MurJ) (PDB:5T77) (PUBMED:25013077)					K03980	putative peptidoglycan lipid II flippase	MENNRKVGQAAGTVGSMTLISRLLGFLRDLVIAMQFGATAAADAFFVAFRIPNVQRKILAEGAVTAAFIPIFSEVRNKRGDREAWDMTANLFNILLAILVTSSLALAVFAPLVIMVFAPGFIDEPDKFGLTVHLTRWMAPYLLFIGLAVFFMGILNTFKVFALPAIAPALLNICMILAALLVSPQLDEPILGLVFGVLAGGFLQFACQAPEVFRRGFRFIPSFNWKDTEVIRIGRLMVPAIFGLAVYELNMLVDTLLASLLPEGSISYLYFGNRLVQLPLGVFGVALGVAILPMLSEQAARKELPEMIKTLAFGIRLILFISIPATVGLILLRFPIVNTLWERGEFLRSSTEGTAIALLYYSVGLCAFCAIKVVVPAFYSLQDTKTPAKIGVYSMVLNI…
564	GC_00000076	core	N_gracilis	2190	5	6	2	0	0.81453	0.883914	0.847805	M	Cell wall/membrane/envelope biogenesis			COG0728	Lipid II flippase MurJ/MviN (peptidoglycan biosynthesis) (MurJ) (PDB:5T77) (PUBMED:25013077)					K03980	putative peptidoglycan lipid II flippase	MDKNEKVSRAAGTVGGMTLASRLFGFLRDVVIGWSFGASAAADAFFVAFRIPNIQRRILGEGAVSAAMIPVYGEYVNTRSKEDTRRFASNLFNIQTVVLVLVTLGIIGLAPFVITVFAPGFLDEPGKFELTVSLTRWMGPFLIFIGLSAFCMGLLNTHGNFALPAAAPVILNIGMIVGALFISPYMEQPIMGLALGVLLGAFLQLMVQLPRTFQSGLKLSWVLDWKDPGIIKVAKLLGPAIVAFGVYEVSLLIETLLASLLPGGSISFLYYANRLVQLPLGVFGVALGIAILPTLTEQASKQEFTELRGTLNFGIRWILFITIPATVGLAVLSFPIIQTLWERGEFIRATTEGTQYALIFYAVGLCAFCGMKILVSAFYSLQDTKTPMRIGIYTMILNV…
565	GC_00000076	core	SAG1a	2122	5	6	2	0	0.81453	0.883914	0.847805	M	Cell wall/membrane/envelope biogenesis			COG0728	Lipid II flippase MurJ/MviN (peptidoglycan biosynthesis) (MurJ) (PDB:5T77) (PUBMED:25013077)					K03980	putative peptidoglycan lipid II flippase	MENNQKLGQAAGTVGGMTLVSRLLGLIRDLVIAMQFGATSAADAFFVAFRIPNVQRKILGEGAISAAFIPVFTEIRNQKGEEDAWIMTANLFNILLTILITSSLALAIFAPYIIMVFAPGFIPTPNKFNLTVLLTQWMAPYFLFIGLAVFCMGILNTYNMFALPAITPAILNICMIMGALIISPQLDQPVIGLAIGVIIGGFLQFAIQIPAIFRCGFKFIPSINWKNAEALRISKLMIPAIFGLAIYELNMLVDTLLASLLPEGSISYLYYGNRLVQLPLGVFGVALGVAILPMLSHQIANKDFSEMIKTITFGIRLILFITIPATIGLIILRFPIVNTLWERGEFDRLTTEGTAIALLYYSVGLCAFCGIKVIVPAFYSLQDTKTPAKVGIYSMLLNI…
566	GC_00000077	core	NOB1	772	5	6	2	0	0.746733	0.770289	0.758328	I	Lipid transport and metabolism	M00096	C5 isoprenoid biosynthesis, non-mevalonate pathway	COG1947	4-diphosphocytidyl-2C-methyl-D-erythritol kinase (IspE) (PDB:1OJ4)	M00096	Pathway modules; Biosynthesis of terpenoids and polyketides; Terpenoid backbone biosynthesis	COG1947	Isoprenoid biosynthesis	K00919	4-diphosphocytidyl-2-C-methyl-D-erythritol kinase [EC:2.7.1.148]	MKLHFKTPAKVNLGLHILRKREDGFHELETILRMVSLYDELELESSSSGVELECDTPGIPIDETNLACKAALLLQKTCR-VENLGVRIRLKKNIPFGAGLGGGSGNAAGVLMGLNRLWDLNMSREKLAVLAAELGSDVPFFLTSPCALGVGRGEQLEVLTSCAKFQVLLVFPGFPIATSWVYQNLKLKLTKRENKISILRKILSQSDIASLGSQLQNDLEPVVIQRFPEIQIIKDELKARGALGVLLSGSGSTVFGIFNDPDEVRVACADLKGK-WECVVTETIGSFSEFFPEEILNYQ
567	GC_00000077	core	NOB2	1251	5	6	2	0	0.746733	0.770289	0.758328	I	Lipid transport and metabolism	M00096	C5 isoprenoid biosynthesis, non-mevalonate pathway	COG1947	4-diphosphocytidyl-2C-methyl-D-erythritol kinase (IspE) (PDB:1OJ4)	M00096	Pathway modules; Biosynthesis of terpenoids and polyketides; Terpenoid backbone biosynthesis	COG1947	Isoprenoid biosynthesis	K00919	4-diphosphocytidyl-2-C-methyl-D-erythritol kinase [EC:2.7.1.148]	MKLKFRTPAKVNLTLNILRKREDGFHELETILQMVSLYDELELESLPLGIELECDTPGIPTDETNLACKAALLLQETCR-VEDRGVRIRLKKNIPFGAGLGGGSGNAAGVLMGLNRLWNLNMSREKLAILAAELGSDVPFFVTSPCALGVGRGEQLEVLAPCSKFQVLLVFPGFPIATPWVYQNLKLKLTKRENNISILRKFLSLSDIASLGSQLHNDLEPVVIQRFPEIQIIKDELQARGALGVLLSGSGSTVFGIFNDPEKARVACAGLNGE-WERVVTETIGSFSEFLPGEILNYQ
568	GC_00000077	core	NOB3	676	5	6	2	0	0.746733	0.770289	0.758328	I	Lipid transport and metabolism	M00096	C5 isoprenoid biosynthesis, non-mevalonate pathway	COG1947	4-diphosphocytidyl-2C-methyl-D-erythritol kinase (IspE) (PDB:1OJ4)	M00096	Pathway modules; Biosynthesis of terpenoids and polyketides; Terpenoid backbone biosynthesis	COG1947	Isoprenoid biosynthesis	K00919	4-diphosphocytidyl-2-C-methyl-D-erythritol kinase [EC:2.7.1.148]	MKLTLKTPAKINLGLHIHRKRRDGYHELETLLQMVSFYDELGLEPLTSGIELECDTPGIPIDDTNLAYRAARLLQETCK-AGDRGVRIQLKKNIPSGAGLGGGSGNAAGVLLGLNRLWDLKMSRSHLASLAAELGSDVPFFLTAPCALGAGRGERLEPLTPSSKFQVLLVFPGFPVSTSWAYQNLKLKLTKRENNISILRKFLSQSDIACLGLWLYNDLEPLVIQRFPEIQAIKEQLKAQKAKGVLLSGSGSTVFGIFDDPEQAKTACAELKGD-WERIVTETVVSFSEFLPEEILTYP
569	GC_00000077	core	N_gracilis	812	5	6	2	0	0.746733	0.770289	0.758328	I	Lipid transport and metabolism			COG1947	4-diphosphocytidyl-2C-methyl-D-erythritol kinase (IspE) (PDB:1OJ4)			COG1947	Isoprenoid biosynthesis			#NAME?
570	GC_00000077	core	N_gracilis	811	5	6	2	0	0.746733	0.770289	0.758328	I	Lipid transport and metabolism	M00096	C5 isoprenoid biosynthesis, non-mevalonate pathway	COG1947	4-diphosphocytidyl-2C-methyl-D-erythritol kinase (IspE) (PDB:1OJ4)	M00096	Pathway modules; Biosynthesis of terpenoids and polyketides; Terpenoid backbone biosynthesis	COG1947	Isoprenoid biosynthesis	K00919	4-diphosphocytidyl-2-C-methyl-D-erythritol kinase [EC:2.7.1.148]	MKLKFRTPAKINLGLFVLGKRDDGFHELETLFQMVSLYDQIELESEDGGVSLDCDAPGIPTDGSNLVVRAAEMLRDSVPAAAGRGCRIRLKKQIPAGAGLGGGSGNAAYVLWALNRLWDLRLDRSALHEFAARLGSDIPFFLSAPQAVGRGRGEVLEPLEPSEKMHIVIIFPRLVVPTGEVYRGLNLELTTPRKRLVFCKNFF--------------------LDRMSPV---------------------------------------------WPPISTMTWNPMS-----------
571	GC_00000077	core	SAG1a	1080	5	6	2	0	0.746733	0.770289	0.758328	I	Lipid transport and metabolism	M00096	C5 isoprenoid biosynthesis, non-mevalonate pathway	COG1947	4-diphosphocytidyl-2C-methyl-D-erythritol kinase (IspE) (PDB:1OJ4)	M00096	Pathway modules; Biosynthesis of terpenoids and polyketides; Terpenoid backbone biosynthesis	COG1947	Isoprenoid biosynthesis	K00919	4-diphosphocytidyl-2-C-methyl-D-erythritol kinase [EC:2.7.1.148]	MKIKFKTPAKINLGLHIHGKREDGFHELETIFQMVSLYDDVELELLSSGIKLECDTLGVPTDDTNLVCKAALLLRQSYQ-VEGKGVSIRLGKKIPFGAGLGGGSGNAAGVLMGLNRLWDLNIERETLLALAAELGSDVPFFLTSPCALGMGRGEQLKALKPCAKFQVLLVFPGFPVATSWVYQNLKLKLTKRENNISILRKNLSLSDITSLGSRLYNDLEPVVIQRFPEVQVVKDELRAWGALGVLLSGSGSTVFGIFDDPEKARVACAGLNGT-WERVIVETIESLTEFCPEDILNYP
572	GC_00000078	core	NOB1	146	5	6	2	0	0.775496	0.857192	0.8143	T	Signal transduction mechanisms			COG2204	DNA-binding transcriptional response regulator, NtrC family, contains REC, AAA-type ATPase, and a Fis-type DNA-binding domains (AtoC) (PDB:1ZY2)							MDNTPKILIVDDEENIRRIFKKALEKKNYVVHTSPNAEDALRKIKNQEYFLVFSDIFMDGMSGLDLLKEVKGTTSQAKIVVMTAQDTMNNTIEAMRMGAYDYISKPFDFDVIYALVDRAESTRGIEAPPEAETIQEVDEFSVASIVGKSKKMQDIFKTIGKSATSDLAVLITGESGTGKEMVAGAMHYYSSRKDRPFVCINCAAISRELLESELFGHEKGSFTGAVEQKKGKFEIANGGTLFLDEIGDMELQLQAKILRVLQNKDFYRVGGKEPLKADVRIIAATNQNLEELMEQKHFREDLFHRLNVIHISMPPLRDRCEDISLLASHFLNMYATGLSQGSVYLAPETIRIFNNYSWRGNIRELENVIKRAVVLAGAGPILAEHLPEHLIEADLELVK…
573	GC_00000078	core	NOB1	1485	5	6	2	0	0.775496	0.857192	0.8143	T	Signal transduction mechanisms			COG2204	DNA-binding transcriptional response regulator, NtrC family, contains REC, AAA-type ATPase, and a Fis-type DNA-binding domains (AtoC) (PDB:1ZY2)							----------------------------------------------------------------------------------------------------------------------------------------------------------------------------------------------------------------------------------------------------------------------------VGGKEPLEADVRIIAATNQNLEELMEQKHFREDLFHRLNVIHISMPPLRDRCEDISLLANHFLNMYASGLSQGSVYLAPETIRIFNNYSWRGNIRELENVIKRAVVLAGAGPILAEHLPDHLIEADLELVK…
574	GC_00000078	core	NOB2	42	5	6	2	0	0.775496	0.857192	0.8143	T	Signal transduction mechanisms			COG2204	DNA-binding transcriptional response regulator, NtrC family, contains REC, AAA-type ATPase, and a Fis-type DNA-binding domains (AtoC) (PDB:1ZY2)							MDNTPKILIVDDEENIRRIFKKALEKKNYVVHTAPNAEDALRKIKNQDYFLVFSDIFMDGMSGLDLLKEVKETTPQVKVVVMTAQDTMNNTIEAMRMGAYDYISKPFDFDTIYALVDRAESSRGMEAPPQPDTVLEVDEFSVESIIGKSKKMQDIFKTIGKSATSDLAVLITGESGTGKEMVAGAMHYYSSHKDRPFVCINCAAISRELLESELFGHEKGSFTGAVEQKKGKFEIANGGTLFLDEIGDMELPLQAKILRVLQTKDFYRVGGKEALEANVRIIAATNQNLEELMEQKHFREDLFHRLNVIHIFMPPLRDRPEDLTLLANHFLRMYATGLSQGQVYLAPESIRIFNSYSWRGNIRELENVIKRAVVLAGSGPILPEHLPDHLVEAGSQLVE…
575	GC_00000078	core	NOB3	1269	5	6	2	0	0.775496	0.857192	0.8143	T	Signal transduction mechanisms			COG2204	DNA-binding transcriptional response regulator, NtrC family, contains REC, AAA-type ATPase, and a Fis-type DNA-binding domains (AtoC) (PDB:1ZY2)							MSDRPKILIIDDEENIRFVFKKALEKRNYIVHTASSAEEALHKIKSQEYLIVFSDIFMEGMSGLDLLQEVKKDSPQLKIVVMTAQYTMNNTIEAMRMGAYDYICKPFDFDEIYSLVERAETSKNIEAPPQPETAREAEEFSVEAIVGKSKKMQGIFKTIGKSAMSDLAVLITGESGTGKEMVARAMHYYSGRRDQPFVCINCAAISRELLESELFGHEKGSFTGAIEQKQGKFEIANGGTLFLDEIGDMELQLQAKILRVLQNHDFYRVGGKAPIEVNVRIIAATNQNLEELMKQKNFREDLFHRINVLNIYVPPLRARLEDITLLANHFLKIHGSGLPHGEAYLSPEVEHIFKNYAWRGNIRELENVIKRALVLSATGPILPEHLPDHL-DSDPQLDE…
576	GC_00000078	core	N_gracilis	34	5	6	2	0	0.775496	0.857192	0.8143	T	Signal transduction mechanisms			COG2204	DNA-binding transcriptional response regulator, NtrC family, contains REC, AAA-type ATPase, and a Fis-type DNA-binding domains (AtoC) (PDB:1ZY2)							MNGSKDILIVDDEENIRWLFTQALEDSPYRVDTACSGEEALQKIRSQSYFMVFTDIFMEGISGLELLQKVRDTDHRPHIVVMTAQDTMNNTIEAMRHGAYDYISKPFDFDEIFKLIDRVEKSRGVEAP-EPRAEQKQDDFSLEAIIGKNRRMQDIFKVIGKAASTQFPVLITGESGTGKELVARALHHYSDRSHKPFIFINCAAISRELLESELFGHEKGSFTGAVESKKGKFELADGGTLMLDEIGDMELPLQAKILRVLQNNEFYRVGGKDSIRVDVRIIAATNQRLPDLMKADRFREDLYHRLNVINIHLPPLRDRAEDIPLLAEFFLKKYGKVSTQDRIYLAPETAELLMLYPWPGNIRELENIIKRCLVLVNRGPVLPEHLPDPLLTEARQTPK…
577	GC_00000078	core	SAG1a	589	5	6	2	0	0.775496	0.857192	0.8143	T	Signal transduction mechanisms			COG2204	DNA-binding transcriptional response regulator, NtrC family, contains REC, AAA-type ATPase, and a Fis-type DNA-binding domains (AtoC) (PDB:1ZY2)							MNDVQKILIVDDEENIRRIFKKALEKNNYTVHTAKNAEEALQKIKNQNYLLIFSDIFMDEMSGLTLLKEVKKINSQAKIVVMTAQDTMNNTIEAMRTGAYDYISKPFDFETVYALVDRVEASREVQIPSRSKIEEKIDRHSIRSIVGKNKVMQDIFKTIGKSAVSDLSVLITGESGTGKEMIAETMHYYSKRKDLPFVCINCAAISRELLESELFGHEKGSFTGAVDQKKGKFEIAKGGTLFLDEIGDMELALQAKILRVLQNKDFYRVGGKEILEADVRIIAATNQNLEELMKQKRFREDLFHRLNVINISIPPLRDRMEDVTLLANHFLKKNTPDLTEGEVYLSSEAVEILNSYSWRGNIRELENVIQRAVVLARTGPILSEHLPDHIIPEDFKTTE…
578	GC_00000079	core	NOB1	1227	5	6	2	0	0.714294	0.764472	0.738531	H	Coenzyme transport and metabolism			COG0029	Aspartate oxidase (NadB) (PDB:1KNP)			COG0029	NAD biosynthesis			----------MMEDSLKKLEATREQRLHMEPPIPSDADADKLLQEFH--PDYLGMERNVRVGPNTDTCKFPYELADLLESDSHLPVDFEPSVNIETDVLILGGGGAGASAALALEESGLTVHLATKLRLGDSNTVMAEGGIQASLGADDSSRRHFADAYVGGHGNNNPDLLRVLCENSADTIRWLGNLGCMLDRNEDGTFRLRSGGGTSIPRVLACKDYTGLEIMRVLKDAVLLSNTRLLQEHAGVELLDDGAGQVTGAVLWDRNKGNLVTVSARAVMLATGGSGQLRLQGFPTSNHLGAMGDGLILAYRQGCKLVHGESYQYHPSGTAYPEALVGQLVTESIRSIGAQVVNAEGERFIGEMAFRDVLAAAIIREVAEKRGVQTPTHRAGVWLDTPLID…
579	GC_00000079	core	NOB2	1039	5	6	2	0	0.714294	0.764472	0.738531	H	Coenzyme transport and metabolism			COG0029	Aspartate oxidase (NadB) (PDB:1KNP)			COG0029	NAD biosynthesis			--------MDWASDSLKKLEATREERLLQEPPTLSDADADKLLQEFH--PDYLGMERNVRVGPNADTCKFPHELADLLESDSHLPQNFEPSVDIETDVLILGGGGAGASAALALEESGLTVHLATKLRLGDSNTVMAEGGIQASLGVDDSSRRHFADAYVGGHGKNDPDLLRVLCENSADTIRWLGKLGCTLDCNEDGTFRLRSGGGTSVPRVLACKDYTGLEIMRVLKDAVLLSNTQTLQEHAAVELLDDGAGQVTGAVLWDRNKGNLVTVSARAVILATGGSGQLRLQGFPTSNHLGATGDGLVLAYRQGCKLLHGESYQYHPSGTAYPEALVGQLVTESIRSTGAQVVNAEGERFIGEMTFRDVLAAAIIREVAEKRGAQTPTHRAGVWLDTPLID…
580	GC_00000079	core	NOB3	42	5	6	2	0	0.714294	0.764472	0.738531	H	Coenzyme transport and metabolism			COG0029	Aspartate oxidase (NadB) (PDB:1KNP)			COG0029	NAD biosynthesis			NDDGTFRLRAGGGTSVPRVLACRDYTGLEIMRVLKDA---VLLSKTQVLPEHAAVEL-LDDGKDVTGAVL-------------WDRNRGRLITVSARAVLLATGGSG----------------------------------------------------------------------------------------------------------------------------------------------------------------------------------QLRLQGFPTSNHLGATGDGLVLAYRQGCGLVHPESYQYHPSGTVYPEALVGQLVTESIRSAGAQVLNAEGERFIGEMTFRDVLAAAIISEVAEKRGVLTPTHRTGVWLDTPLID…
581	GC_00000079	core	NOB3	1585	5	6	2	0	0.714294	0.764472	0.738531	H	Coenzyme transport and metabolism			COG0029	Aspartate oxidase (NadB) (PDB:1KNP)			COG0029	NAD biosynthesis			-------MTAWARDSLDKVEVSREERLHQGAPELDEINANKLLRKFH--PDYQGMERTVRIGPDASRRKFPNELADLLETDSRLPPDFEPSVDIETDVLILGGGGAGASAALALE------------------------------------------------------------------------------------------------------------------------------------------------------------------------------------------GVGLTV----------------------Y--------LATKLRLGDSNTVMAEGG-----------IQASLRPDDSPRR------HFADAYV------…
582	GC_00000079	core	N_gracilis	1589	5	6	2	0	0.714294	0.764472	0.738531	H	Coenzyme transport and metabolism			COG0029	Aspartate oxidase (NadB) (PDB:1KNP)			COG0029	NAD biosynthesis			------MSLDWAAESIEHVNRTRAARKNENFPDLSEDDANGLIRAHH--PDYVGAERQVKVGANANSGEFPLELAALLESDSPLPAGFEPKVDIETDVLIIGGGGAGVAAALGLENSGLTVHLATKLRLGDSNTVMAEGGIQAALGPDDSPQRHFADAYVGGHGKNDPDLLKILCESGPPSILWLVQLGVMFDPGDNGLFRMKAGGGTSVPRVMACRDYTGLEIMRVLRDAVMGGGTKFLENEAAVELVDDGNGQVTGAVLWNTETGKLTTVSARAVILATGGSGQLRFQNFPTSNHMGATGDGLILAYRQHCSLVHLESYQYHPSGAAYPEALAGQLVTESIRASGAQILNAKGERFVNELTYRDVVAAAIINEAAEGRAVATPHGRQGVWLDTPMID…
583	GC_00000079	core	SAG1a	757	5	6	2	0	0.714294	0.764472	0.738531	H	Coenzyme transport and metabolism			COG0029	Aspartate oxidase (NadB) (PDB:1KNP)			COG0029	NAD biosynthesis			--------MEWAKDSLSKLEATREVRLCSEPPEIDTYEAEKLLDEYH--PDYLGMQRNVRVGPNADNGKLPHELADLLESDSQLPLDFDPTVDIETDVLILGGGGAGASAALALEGSGLTVHLATKLRLGDSNTIMAEGGIQASLGVDDSPRRHFADAYVGGHGNNDPDLLRVLCENSADTIRWLGQLGCILDTNGDGTFQLRPGGGTSLPRVLACKDYTGLEIMRVLKDAVLLSSTKTLQNHAALELLDDGSGQVSGAVLWDRSRGNLITVSARAVIIATGGSGQLRFQEFPTSNHLGAVGDGLILAYRQGCKLVDSDSYQYHPSGTAYPEALVGQLVTESIRSMGAQVVNAEGRRFANEMAFRDVLAATIIREVAEKRGVQTPTDRAGIWLDTPLID…
584	GC_00000080	core	NOB1	477	5	6	2	0	0.856603	0.999341	0.922483	C	Energy production and conversion	M00144	NADH:quinone oxidoreductase, prokaryotes	COG1008	NADH:ubiquinone oxidoreductase subunit 4 (chain M) (NuoM) (PDB:6HUM)	M00144	Pathway modules; Energy metabolism; ATP synthesis	COG1008	NADH dehydrogenase	K00342	NADH-quinone oxidoreductase subunit M [EC:7.1.1.2]	MLTLIVFIPLVAVLILLFVNKEDTGTIKNVSVGAAGLSLLISLALLVRFDSMEPSMQFTETFAWVPIFNINYQMGVDGISLWLLVLTAFISFIAVCFSLDRKEGFRNFMALLLALEAGTLGVFVALDLILFYVFWELMLVPTYFLIGIWGEGRRIYATTKFVLYTLVGSLLMLVGIIWLSLIHFEATHELTFDIQTLVHMNIDPGTQVWLFLFFFTAFAIKVPIFPLHSWLPHAYVSSPIPVLLILTGAMSKAGAYGIIRFCIPLFPDAVEQFGLVIAFGAAAGIVYGAWIAIAQRDLKALVAYSSISHLGFIALGVFALNGEGIEGSVLQMVNHGIIASALFIIVGILEKKMGTRNLNDFRGLGKVMPVLYGMFMLITLAALGLPGLNGFVGEFLILM…
585	GC_00000080	core	NOB2	1201	5	6	2	0	0.856603	0.999341	0.922483	C	Energy production and conversion	M00144	NADH:quinone oxidoreductase, prokaryotes	COG1008	NADH:ubiquinone oxidoreductase subunit 4 (chain M) (NuoM) (PDB:6HUM)	M00144	Pathway modules; Energy metabolism; ATP synthesis	COG1008	NADH dehydrogenase	K00342	NADH-quinone oxidoreductase subunit M [EC:7.1.1.2]	MLTLIVFIPLVAALALLFVNKEDTGTVGSISVGAAGLSLLISLALLVRFDSMEPGMQFTEALAWVPIFNINYQIGVDGISLWLVVLTAFISFIAICFSLDRKDGFRNFMALMLALEAGTLGVFVALDLVLFYVFWELMLVPTYFLIGIWGEGRRVYATTKFVLYTLVGSLLMLVGIIWLSIIHFEATHEISFNIQTLVHMNIDPGTQLWLFLFFFTAFAVKVPIFPLHSWLPHAYVSSPIPVLLILTGAMSKAGAYGIIRFCLPLFPDAVEQFGPVIAFGAATGIVYGAWIAIAQRDLKALVAYSSISHLGFIALGIFALNGEGIEGSVLQMVNHGIIASALFIIVGILEKKMGTRNLNDFRGLGKAMPVLYGMFMLITLAALGLPGLNGFVGEFLILM…
586	GC_00000080	core	NOB2	1311	5	6	2	0	0.856603	0.999341	0.922483	C	Energy production and conversion	M00144	NADH:quinone oxidoreductase, prokaryotes	COG1008	NADH:ubiquinone oxidoreductase subunit 4 (chain M) (NuoM) (PDB:6HUM)	M00144	Pathway modules; Energy metabolism; ATP synthesis	COG1008	NADH dehydrogenase	K00342	NADH-quinone oxidoreductase subunit M [EC:7.1.1.2]	MLTLIVLIPLVAALGLLFVNKEATGAIRNLSVGASGLSLLISLALLLRFDTADPGMQFVTTLAWVPNLHINYQVGVDGISLWLVVLTAFISFIAVYFSLDRKESLRNFMALMLALEAGTLGVFVALDMVLFYVFWELMLVPTYFLIGIWGEGRRIYATTKFVLYTLVGSLLMLVGILWLSLIHFEATHELTFDIQTLVHMKIDPAVQFWLFWFFFLAFAIKVPIFPLHSWLPHAYVACPIPVLLILTGAMSKTGAYALIRFCLPLFPDAVESFGLLIACGAAIGIVYGAWIAVAQRDLKALVAYSSISHLGFIALGIFALNGEGIGGSVLQMVNHGIIASALFLIVAILEKKMGTRNLDDFRGLSKAMPVLYGMFMLITLAALGLPGLNGFVGEFLILM…
587	GC_00000080	core	NOB3	124	5	6	2	0	0.856603	0.999341	0.922483	C	Energy production and conversion	M00144	NADH:quinone oxidoreductase, prokaryotes	COG1008	NADH:ubiquinone oxidoreductase subunit 4 (chain M) (NuoM) (PDB:6HUM)	M00144	Pathway modules; Energy metabolism; ATP synthesis	COG1008	NADH dehydrogenase	K00342	NADH-quinone oxidoreductase subunit M [EC:7.1.1.2]	MLTLIVLIPLVAALGLLFVNKEATGAIRNLSVGASGLSLLISLVLLLRFDTADPGMQFVTTLAWVPMLHINYQVGVDGISLWLVVLTAFISFIAVYFSLDRKESLRNFIALMLALEAGTLGVFVALDMVLFYVFWELMLVPTYFLIGIWGEGRRIYATTKFVLYTLVGSLLMLVGILWLSLIHFEATHELTFDIQTLVHMKIDPAVQFWLFWFFFLAFAIKVPIFPLHSWLPHAYVACPIPVLLILTGAMSKTGAYGLIRFCLPLFPDAVESFGLLIACGAAIGIVYGAWIAVAQRDLKALVAYSSISHLGFIALGVFALNGEGIGGSVLQMVNHGIIASALFLIVAILEKKMGTRNLNDFRGLSKAMPVLYGMFMLITLAALGLPGLNGFVGEFLILM…
588	GC_00000080	core	N_gracilis	2642	5	6	2	0	0.856603	0.999341	0.922483	C	Energy production and conversion	M00144	NADH:quinone oxidoreductase, prokaryotes	COG1008	NADH:ubiquinone oxidoreductase subunit 4 (chain M) (NuoM) (PDB:6HUM)	M00144	Pathway modules; Energy metabolism; ATP synthesis	COG1008	NADH dehydrogenase	K00342	NADH-quinone oxidoreductase subunit M [EC:7.1.1.2]	MLTTVLLLPLAAAVLILFMDGQRVAAIQKTATIAVLLTFLGTLVLLFGYDASDPGMQYVNSFHWVPLLHIQFMVGVDGISLWMVVLTAFLSIMAVRFSAGETKNPKYYLALILILETGMLGVFVALDLILFYVFWEVMLIPTYFLIGLWGEGRRVYATTKFVIFTLVGSLLMLVGMIWITVLHYTATHELTFNIQELVHTAVPHDLEWILFLFFFLAFAIKVPIFPFHSWLPHAYVSCPIPVLILVTGAMSKTGAYGLIRFCLPLFPDFIQEWGTWIGAAAVGGIIYGAWIAIAQKDLKSLVAYSSISHLGFVVLGIFAVNGNGVEGSVLQMVNHGIIASALFIIVGIIERRLGTRNLDEFSGLKKSMPILYGMFMLVTLAALGMPGLNGFVGEFLILV…
589	GC_00000080	core	SAG1a	16	5	6	2	0	0.856603	0.999341	0.922483	C	Energy production and conversion	M00144	NADH:quinone oxidoreductase, prokaryotes	COG1008	NADH:ubiquinone oxidoreductase subunit 4 (chain M) (NuoM) (PDB:6HUM)	M00144	Pathway modules; Energy metabolism; ATP synthesis	COG1008	NADH dehydrogenase	K00342	NADH-quinone oxidoreductase subunit M [EC:7.1.1.2]	MLTLIVFTPLIAALALLFVNKDDAGTVRNISVGAAGFTFLVSLVLVSRFDSSLQAMQFTETLAWVPTFHINYQVGVDGISLWLVVLTAFISLIAVCFSLDRQVGFRNFMALLLALEAGTLGVFVALDLILFYVFWELMLVPTYFLIGIWGEGRRVYATTKFVLYTLVGSLLMLLAIIWLSLIHFEVTHEFSFDIQTLVHMKIDPADQVWLFLFFLSAFAIKIPIFPLHSWLPHAYISSPIPVLLILTGAMSKAGAYGIIRFCLPLFPDAVDKFGLVIAFGAATGIVYGAWIAIAQRDLKALVAYSSISHLGFIALGIFALNGEGIEGSVLQMVNHGIIASALFIIVGILEKKMGTRNLNDFRGLGKAMPLLYGMFMLVTLAALGLPGLNGFVGEFLILM…
590	GC_00000081	core	NOB1	2045	5	6	2	0	0.792225	0.810631	0.801322	G	Carbohydrate transport and metabolism	M00004|M00007|M00165|M00167|M00611|M00612	Pentose phosphate pathway (Pentose phosphate cycle)|Pentose phosphate pathway, non-oxidative phase, fructose 6P => ribose 5P|Reductive pentose phosphate cycle (Calvin cycle)|Reductive pentose phosphate cycle, glyceraldehyde-3P => ribulose-5P|Oxygenic photosynthesis in plants and cyanobacteria|Anoxygenic photosynthesis in purple bacteria	COG0698	Ribose 5-phosphate isomerase RpiB (RpiB) (PDB:1NN4)	M00004|M00007|M00165|M00167|M00611|M00612	Pathway modules; Carbohydrate metabolism; Central carbohydrate metabolism|Pathway modules; Carbohydrate metabolism; Central carbohydrate metabolism|Pathway modules; Energy metabolism; Carbon fixation|Pathway modules; Energy metabolism; Carbon fixation|Signature modules; Module set; Metabolic capacity|Signature modules; Module set; Metabolic capacity	COG0698	Pentose phosphate pathway	K01808	ribose 5-phosphate isomerase B [EC:5.3.1.6]	#NAME?
591	GC_00000081	core	NOB2	1699	5	6	2	0	0.792225	0.810631	0.801322	G	Carbohydrate transport and metabolism	M00004|M00007|M00165|M00167|M00611|M00612	Pentose phosphate pathway (Pentose phosphate cycle)|Pentose phosphate pathway, non-oxidative phase, fructose 6P => ribose 5P|Reductive pentose phosphate cycle (Calvin cycle)|Reductive pentose phosphate cycle, glyceraldehyde-3P => ribulose-5P|Oxygenic photosynthesis in plants and cyanobacteria|Anoxygenic photosynthesis in purple bacteria	COG0698	Ribose 5-phosphate isomerase RpiB (RpiB) (PDB:1NN4)	M00004|M00007|M00165|M00167|M00611|M00612	Pathway modules; Carbohydrate metabolism; Central carbohydrate metabolism|Pathway modules; Carbohydrate metabolism; Central carbohydrate metabolism|Pathway modules; Energy metabolism; Carbon fixation|Pathway modules; Energy metabolism; Carbon fixation|Signature modules; Module set; Metabolic capacity|Signature modules; Module set; Metabolic capacity	COG0698	Pentose phosphate pathway	K01808	ribose 5-phosphate isomerase B [EC:5.3.1.6]	#NAME?
592	GC_00000081	core	NOB3	1067	5	6	2	0	0.792225	0.810631	0.801322	T|G	Signal transduction mechanisms|Carbohydrate transport and metabolism			COG0394|COG0698	Protein-tyrosine-phosphatase (Wzb) (PDB:4D74) (PUBMED:26641313)|Ribose 5-phosphate isomerase RpiB (RpiB) (PDB:1NN4)			COG0394|COG0698	Pentose phosphate pathway			------MKKIAVASDHAGYDLKESIVTLLVHLGYKVDDLGPENSDSVD---------------------------------------------------------------------------------------------------------------
593	GC_00000081	core	NOB3	1630	5	6	2	0	0.792225	0.810631	0.801322	G	Carbohydrate transport and metabolism	M00004|M00007|M00165|M00167|M00611|M00612	Pentose phosphate pathway (Pentose phosphate cycle)|Pentose phosphate pathway, non-oxidative phase, fructose 6P => ribose 5P|Reductive pentose phosphate cycle (Calvin cycle)|Reductive pentose phosphate cycle, glyceraldehyde-3P => ribulose-5P|Oxygenic photosynthesis in plants and cyanobacteria|Anoxygenic photosynthesis in purple bacteria	COG0698	Ribose 5-phosphate isomerase RpiB (RpiB) (PDB:1NN4)	M00004|M00007|M00165|M00167|M00611|M00612	Pathway modules; Carbohydrate metabolism; Central carbohydrate metabolism|Pathway modules; Carbohydrate metabolism; Central carbohydrate metabolism|Pathway modules; Energy metabolism; Carbon fixation|Pathway modules; Energy metabolism; Carbon fixation|Signature modules; Module set; Metabolic capacity|Signature modules; Module set; Metabolic capacity	COG0698	Pentose phosphate pathway	K01808	ribose 5-phosphate isomerase B [EC:5.3.1.6]	#NAME?
594	GC_00000081	core	N_gracilis	2110	5	6	2	0	0.792225	0.810631	0.801322	G	Carbohydrate transport and metabolism	M00004|M00007|M00165|M00167|M00611|M00612	Pentose phosphate pathway (Pentose phosphate cycle)|Pentose phosphate pathway, non-oxidative phase, fructose 6P => ribose 5P|Reductive pentose phosphate cycle (Calvin cycle)|Reductive pentose phosphate cycle, glyceraldehyde-3P => ribulose-5P|Oxygenic photosynthesis in plants and cyanobacteria|Anoxygenic photosynthesis in purple bacteria	COG0698	Ribose 5-phosphate isomerase RpiB (RpiB) (PDB:1NN4)	M00004|M00007|M00165|M00167|M00611|M00612	Pathway modules; Carbohydrate metabolism; Central carbohydrate metabolism|Pathway modules; Carbohydrate metabolism; Central carbohydrate metabolism|Pathway modules; Energy metabolism; Carbon fixation|Pathway modules; Energy metabolism; Carbon fixation|Signature modules; Module set; Metabolic capacity|Signature modules; Module set; Metabolic capacity	COG0698	Pentose phosphate pathway	K01808	ribose 5-phosphate isomerase B [EC:5.3.1.6]	MNRENKIGKIVIASDHAGFELKQSLIEAMRADGVEVTDLGPDSSEQVDYPDYGIKVATMVSEDENLNGIVMCGTGIGMSIVVNRFPKVRGTLCNDMYTAKLCRQHNDSNILIMGGRVIGMGLAYEIVRTWMSTPFEGGRHGRRLEKINNIQNMLNKGVL
595	GC_00000081	core	SAG1a	1303	5	6	2	0	0.792225	0.810631	0.801322	G	Carbohydrate transport and metabolism	M00004|M00007|M00165|M00167|M00611|M00612	Pentose phosphate pathway (Pentose phosphate cycle)|Pentose phosphate pathway, non-oxidative phase, fructose 6P => ribose 5P|Reductive pentose phosphate cycle (Calvin cycle)|Reductive pentose phosphate cycle, glyceraldehyde-3P => ribulose-5P|Oxygenic photosynthesis in plants and cyanobacteria|Anoxygenic photosynthesis in purple bacteria	COG0698	Ribose 5-phosphate isomerase RpiB (RpiB) (PDB:1NN4)	M00004|M00007|M00165|M00167|M00611|M00612	Pathway modules; Carbohydrate metabolism; Central carbohydrate metabolism|Pathway modules; Carbohydrate metabolism; Central carbohydrate metabolism|Pathway modules; Energy metabolism; Carbon fixation|Pathway modules; Energy metabolism; Carbon fixation|Signature modules; Module set; Metabolic capacity|Signature modules; Module set; Metabolic capacity	COG0698	Pentose phosphate pathway	K01808	ribose 5-phosphate isomerase B [EC:5.3.1.6]	#NAME?
596	GC_00000082	core	NOB1	1310	5	6	2	0	0.823587	0.801587	0.812438													--------------------MKKPWSGRFKESTDTLMEQFSASISF-----------------------------------------------------------------------------------------------------------------------------------------------------------------------------------------------------------------------------------------------------------------------------------------------------------------------------------------------------------------…
597	GC_00000082	core	NOB1	236	5	6	2	0	0.823587	0.801587	0.812438	E	Amino acid transport and metabolism	M00844|M00845|M00029	Arginine biosynthesis, ornithine => arginine|Arginine biosynthesis, glutamate => acetylcitrulline => arginine|Urea cycle	COG0165	Argininosuccinate lyase (ArgH) (PDB:1AOS)	M00844|M00845|M00029	Pathway modules; Amino acid metabolism; Arginine and proline metabolism|Pathway modules; Amino acid metabolism; Arginine and proline metabolism|Pathway modules; Amino acid metabolism; Arginine and proline metabolism	COG0165	Arginine biosynthesis	K01755	argininosuccinate lyase [EC:4.3.2.1]	LNFYFFNSPPNLDPARRLNLMKKPWSGRFKESTDTLMEQFSASISFDRRLYAYDIEGSIAHCQMLAKCKIISQAESKKIVGGLKRVLKEFESGKFQCDDRLEDIHMNIESRLTELVGAVGGKLHTARSRNDQVCLDIRLYLRDEVAEIVQGITLLAKTLLKLARKHTGTIIPGYTHMQQAQPILLAHHLLAHIEMLVRDRERMEDAWKRINIMPLGAAALSGTGFPIDRKYTAKLLNFPEVSHNSIDSVSDRDFAIEFCSASGILMMHLSRFCEEVVLWSSCEFDWLELSDAYTTGSSIMPQKKNPDAAELIRGKSGRVYGNLVSMLTLMKSLPLAYNKDLQEDKEPIFDTVDTVKVSLAVFEGMMKTAEFKKISMDRVDISGFLTATDMADYLAAKGV…
598	GC_00000082	core	NOB2	743	5	6	2	0	0.823587	0.801587	0.812438	E	Amino acid transport and metabolism	M00844|M00845|M00029	Arginine biosynthesis, ornithine => arginine|Arginine biosynthesis, glutamate => acetylcitrulline => arginine|Urea cycle	COG0165	Argininosuccinate lyase (ArgH) (PDB:1AOS)	M00844|M00845|M00029	Pathway modules; Amino acid metabolism; Arginine and proline metabolism|Pathway modules; Amino acid metabolism; Arginine and proline metabolism|Pathway modules; Amino acid metabolism; Arginine and proline metabolism	COG0165	Arginine biosynthesis	K01755	argininosuccinate lyase [EC:4.3.2.1]	--------------------MKKPWSGRFKQSTDTLMEQFSASISFDRRLYAYDIEGSIAHCQMLAKCKIISQAESKKIVGGLKRVLKEFESGKFQCDDRLEDIHMNIESRLTELVGSVGGKLHTARSRNDQVCLDIRLYLRDEVAEIVQGITQLAKTLLQLARKHTDTIIPGYTHMQQAQPILLAHHLLAHIEMLVRDRERMEDAFKRINVMPLGAAALSGTGFPIDRKYTAKLLNFPEVSHNSIDSVSDRDFAIEFCSASGILMMHLSRFCEEVVLWSSCEFGWLELSDAYTTGSSIMPQKKNPDAAELIRGKSGRVYGNLVSMLTLMKSLPLAYNKDLQEDKEPVFDTVDTVKVSLAIFEGMMKSAHFKKIPLDRVDISGFLTATDMADYLASKGV…
599	GC_00000082	core	NOB3	531	5	6	2	0	0.823587	0.801587	0.812438	E	Amino acid transport and metabolism	M00844|M00845|M00029	Arginine biosynthesis, ornithine => arginine|Arginine biosynthesis, glutamate => acetylcitrulline => arginine|Urea cycle	COG0165	Argininosuccinate lyase (ArgH) (PDB:1AOS)	M00844|M00845|M00029	Pathway modules; Amino acid metabolism; Arginine and proline metabolism|Pathway modules; Amino acid metabolism; Arginine and proline metabolism|Pathway modules; Amino acid metabolism; Arginine and proline metabolism	COG0165	Arginine biosynthesis	K01755	argininosuccinate lyase [EC:4.3.2.1]	--------------------MKKPWGGRFKQSTNTLMERFSASISFDRRLYVYDIEGSIAHCRMLAKCKIISQTDAKKIVAGLQRVLKEFESGKFECDDRLEDIHMNVESRMIQLVGPVGGKLHTARSRNDQVCLDVRLYLREETGQIVQSLTQLTKTLLQLARKNIDHIVPGYTHLQQAQPILLAHHLLAHLEMLLRDRERMEDAWKRINVMPLGSAALAGTGFPIDRKYTAKLLGFPEVSHNSIDSVSDRDFAAEFCAAAAILMMHLSRFCEEVVLWSSSEFDWLELSDAYTTGSSIMPQKKNPDAAELIRGKSGRVYGNLISLLTLMKSLPLAYNKDLQEDKEPLFDTVDTVKLSLEVFNGMMKTARFKKLPPSRLDISGFITATDMADYLAVQGV…
600	GC_00000082	core	N_gracilis	647	5	6	2	0	0.823587	0.801587	0.812438	E	Amino acid transport and metabolism	M00844|M00845|M00029	Arginine biosynthesis, ornithine => arginine|Arginine biosynthesis, glutamate => acetylcitrulline => arginine|Urea cycle	COG0165	Argininosuccinate lyase (ArgH) (PDB:1AOS)	M00844|M00845|M00029	Pathway modules; Amino acid metabolism; Arginine and proline metabolism|Pathway modules; Amino acid metabolism; Arginine and proline metabolism|Pathway modules; Amino acid metabolism; Arginine and proline metabolism	COG0165	Arginine biosynthesis	K01755	argininosuccinate lyase [EC:4.3.2.1]	--------------------MKKPWGGRFEQATDDLMIRFSQSVSFDRRLYAYDIQGSIAHCKTLQKAKLVTSAESKKIIGGLQAILKEIESGKFVFKEELEDVHMNIEKRLIEKIGPAGGKLHTGRSRNDQVALDLRLYMRDEITHIERALKRLGRTLIGQAKKHVNTIIPGYTHLQRAQPVSLAHHLLAYVEMFARDRARLQDVLKRVNVMPLGSAALAGSGYPLDRHYTARLLKFPAITHNSMDAVSDRDHVVEFLATASLLMAHLSRLCEELILWASSEWKLVELSDAFTTGSSIMPQKKNPDAAELVRGKTGRVYGHLMNLLTLLKGQPLAYNKDMQEDKEPLFDAVDTVQTALDVFDGMMKSAQFTAPSIATLEASGFLTATEIADYLVLKGM…
601	GC_00000082	core	SAG1a	1639	5	6	2	0	0.823587	0.801587	0.812438	E	Amino acid transport and metabolism	M00844|M00845|M00029	Arginine biosynthesis, ornithine => arginine|Arginine biosynthesis, glutamate => acetylcitrulline => arginine|Urea cycle	COG0165	Argininosuccinate lyase (ArgH) (PDB:1AOS)	M00844|M00845|M00029	Pathway modules; Amino acid metabolism; Arginine and proline metabolism|Pathway modules; Amino acid metabolism; Arginine and proline metabolism|Pathway modules; Amino acid metabolism; Arginine and proline metabolism	COG0165	Arginine biosynthesis	K01755	argininosuccinate lyase [EC:4.3.2.1]	--------------------MKKPWSGRFKQSTDKLMEEFSASISFDRRLYAYDIAGSIAHCQMLAKCKILSKTDSEKIIGGLRRILKEFESGKFQCDDQLEDIHMNIESRLTELVGSVGGKLHTARSRNDQVCLDIRLYLRDEGEEVVQLITILAKTLLSLARKHTDTIIPGFTHMQQAQPILLAHHLLAYIEMLVRDRERMQDTLKRINIMPLGSAALAGTGFPIDRKYTAKLLHFSEGSNNSIDAVSDRDFAIEFCSTIAILMMHLSRFCEEIVLWSSSEFDWLELSDSYTTGSSIMPQKKNPDAAELIRGKSGRVYGNLVSLLTLMKSLPLAYNRDLQEDKEPIFDTVDTAKMSLSIFNGMIKSARFKKIPLHRVDISGFLTATDMADYLAEKGV…
602	GC_00000083	core	NOB1	1520	5	6	2	0	0.798741	0.90543	0.848746	L	Replication, recombination and repair			COG4974	Site-specific recombinase XerD (XerD) (PDB:1A0P)					K03733	integrase/recombinase XerC	---------------------------------MKKLIEEFKKYLIGEKDASPNTVSAYLNDLTQFEAFLLETGHACNNSE-IQIDQVDRLALRSFMSRLYEKSNSGTSMGRKLSTLSSFFKFLCREGYIKTNVAKTIPVPKKINKLPSHLSVDEVFRLLELPKPESFPGTRDRAILEIFYGTGIRVSELVGLSPDDLKLEQRNVKVLGKGKKERILPLGKQSTEILKSYLQFRTKYIKNKKVEPAPSALFLNQRGQSISVRGVRKIISQYIRTNNFPENISPHSLRHTFATHMLEAGADLRAIQEMLGHASLSTTQKYTHLTIDQLTETYDKAHPRARKKSGTSGHSTAVVIK
603	GC_00000083	core	NOB2	2087	5	6	2	0	0.798741	0.90543	0.848746	L	Replication, recombination and repair			COG4974	Site-specific recombinase XerD (XerD) (PDB:1A0P)					K03733	integrase/recombinase XerC	---------------------------------MKKFIEEFKKYLIGEKNASSNTVSAYINDLTQFEAFLRETEHARSNSE-IQIDQIDRLAIRAFMSRLYEKSHSGTSMGRKLSTLSSFFKFLCREGYIKTNVAKTIPVPKKINKLPSHLSVDEVFRLLELPKSESFPGARDRAIFELFYGTGIRISELVGLSPDNLKLDQRNVKVLGKGKKERILPLGKNSTEILKTYLQFRTEHIKTKKLDPRPSGLFLNQRGQSISVRGVRKILSQYIRTNNFPENISPHSLRHTFATHMLEAGADLRAIQEMLGHASLSTTQKYTHLTIDRLTETYDKAHPRARKKSGNSGHSSTVVIK
604	GC_00000083	core	NOB3	1388	5	6	2	0	0.798741	0.90543	0.848746	L	Replication, recombination and repair			COG4974	Site-specific recombinase XerD (XerD) (PDB:1A0P)					K03733	integrase/recombinase XerC	---------------------------------MYIHIAEFKKYLVGEKNASPNTVSAYLNDLAQFDAFLRETGHACDESG-VQIDRLDRLAVRSFMGRLYEQSNSGTTMGRKLSALSSFFKFLCREGYLKTNFAKTIPIPKKVNKLPSHLSVDEMFRLLNLPQPDSFTGARDRAILGLFYGTGVRISELVGLSPDNFKLEQRSVKVLGKGNKERVLPLGKKTVGAIKTYLEYRTEYLRKKKPVPVPVRLFLNQRAQSISVRGVRKVMTRYIRSNHFPENISPHSLRHTFATHMLEAGADLRTIQEMLGHASLSTTQKYTHLTIDRLLETYDKAHPRARKKSGPSGHSPTINIE
605	GC_00000083	core	NOB3	1628	5	6	2	0	0.798741	0.90543	0.848746	L	Replication, recombination and repair			COG4974	Site-specific recombinase XerD (XerD) (PDB:1A0P)					K03733	integrase/recombinase XerC	---------------------------------MHIHIAEFKKYLVGEKNASPNTVSAYLNDLAQFDAFLRETGHACDESG-VQIDRLDRLAVRSFMGRLYEQSNSGTTMGRKLSALSSFFKFLCREGYLKTNFAKTIPIPKKVNKLPSHLSVDEMFRLLDLPQPDSFTGARDRAILGLFYGTGVRISELVGLSPDNFKLEQRSVKVLGKGNKERVLPLGKKTVGAIKTYLEYRAEYLRKKKPVPVPVRLFLNQRAQSISVRGVRKVMTRYIRSNHFPENISPHSLRHTFATHMLEAGADLRTIQEMLGHASLSTTQKYTHLTIDRLLETYDKAHPRARRKSGTSGHSPTTNIE
606	GC_00000083	core	N_gracilis	1692	5	6	2	0	0.798741	0.90543	0.848746	L	Replication, recombination and repair			COG4974	Site-specific recombinase XerD (XerD) (PDB:1A0P)					K03733	integrase/recombinase XerC	---------------------------------MDKLIQSFRTHLVGEKNASPNTVTGYLKDLEQFAGFLRQTGHACTADGTIDIHQVDRLAVRSYLAYLYEQSCTGSTMNRKLSALRTFFQFLCRENYIKTNVVKTIPAPRKKNALPAYLTVDEMFRLLELPAKEGFLGIRDRAMLELFYGTGMRISELTGLTLASIHLDERRVNVLGKGKKERILPLGRKAADAVRAYMKERQALLAKKKPELPPAQLFLNTRGGAVTVRGVRKILHRYLGPA-FSKGVSPHSLRHSFATHLLEGGADLRSIQEMLGHASLSTTQKYTHLTIDRLMETYDKSHPRAQQLDANSAKP------
607	GC_00000083	core	SAG1a	124	5	6	2	0	0.798741	0.90543	0.848746	L	Replication, recombination and repair			COG4974	Site-specific recombinase XerD (XerD) (PDB:1A0P)					K03733	integrase/recombinase XerC	MKTEVLNLSQQSETRSNLTLRALAYKLILKELYMRRLVDKFVEYLIGEKDASPHTISAYLNDLIQFEIFLKETGHACTNSQ-VQIEQIDRLAIRSFMGRLYEKSHSGASMGRKLSTLSSFFKFLCREGHIKTNIIKTIPVPKKTNRLPSYLSVDEVFRLLELPKANSFAGARDKAIFEMFYDTGIRISELVRLSLEDLKIEQRTVKVLGKGKKERLLPLGKKTTEIIKCYLKFRAQHIKNKNPTSYPPGLFLNQRGQTISTRGVRKIMHQYIRVNNFPKNISPHSLRHTFATHMLEAGADLRAIQEMLGHASLSTTQKYTHLTVDRLIETYDKAHPRARMKPRTSGYSPTVVIE
608	GC_00000084	core	NOB1	2023	5	6	2	0	0.862399	0.789046	0.824093	C	Energy production and conversion	M00153	Cytochrome bd ubiquinol oxidase	COG1271	Cytochrome bd-type quinol oxidase, subunit 1 (AppC) (PDB:5DOQ)	M00153	Pathway modules; Energy metabolism; ATP synthesis			K00425	cytochrome bd ubiquinol oxidase subunit I [EC:7.1.1.7]	MRRSTKEDKAMLGKSRGLNILPIALFLAFVTYAMPG-LVGDASAKEAFAEQVFAEQAFAKEVMAEEEAA--EGEGEPEIEWSQDVFYKDFEGNPLKGPVSGAPAPELGENDYNNYEFAPSRIILWIANQQHLYFGSFVLAVPIFCMLIEFVGIRTRDSDPVMSEKYDRLAHDLMKVSLTAYSWTAILGGVLLFTFITLFPGFFKYMATIFRPVMHVYALMFLAESGVLYVYYYGWDRMNDGGFLKWVHCSISVLLNLIGTVLMYLANSWATFMQAPGGIDEQGRFLGNIWHVIHSTLWNPVGIHRILGNIVFGGGIVGSYAAYHYLTAKNEEERAHYDWVCYIAMFICIFGLIPLPFAGYWLMKEVYAFRQQMGITLMGGIMAWLFIIQAVMIGLLFFG…
609	GC_00000084	core	NOB2	1468	5	6	2	0	0.862399	0.789046	0.824093	C	Energy production and conversion	M00153	Cytochrome bd ubiquinol oxidase	COG1271	Cytochrome bd-type quinol oxidase, subunit 1 (AppC) (PDB:5DOQ)	M00153	Pathway modules; Energy metabolism; ATP synthesis			K00425	cytochrome bd ubiquinol oxidase subunit I [EC:7.1.1.7]	---------------------------------------------------------------------------------------------------------------------------------------SFVLAVPIFCMLIEFVGIRTRESDPAMSQKYDRLAHDLMKVSLTAYSWTAILGGILLFTFITLFPGFFKYMATIFRPVMHVYALMFLAESGVLYVYYYGWDKMNDGGFLKWVHCSISVLLNLIGTVLMYLANSWATFMQAPGGIDEQGRFLGNIWHVIHSTLWNPVGIHRILGNIVFGGGIVGSYAAYHYLTAKNEEERAHYDWVCYIAMFICIFGLIPLPFAGYWLMKEVYAFRQQMGITLMGGIMAWLFIIQAVMIGLLFFG…
610	GC_00000084	core	NOB2	1167	5	6	2	0	0.862399	0.789046	0.824093	C	Energy production and conversion			COG1271	Cytochrome bd-type quinol oxidase, subunit 1 (AppC) (PDB:5DOQ)							-----------------------------------------------------------------------------------------------------------------------------------------------------MLG-KSR-------------SLNILPIAL--------------------FLAFAMY-----------------------------------------------AMPGLVGD-----ASAKEAFAE------------------------------QVFAEQAFAKEVMAEE------EAEEGEGEAEIEWS-----------------------QDVF-YKDYEGNPLKGPV------------------…
611	GC_00000084	core	NOB3	1229	5	6	2	0	0.862399	0.789046	0.824093	C	Energy production and conversion	M00153	Cytochrome bd ubiquinol oxidase	COG1271	Cytochrome bd-type quinol oxidase, subunit 1 (AppC) (PDB:5DOQ)	M00153	Pathway modules; Energy metabolism; ATP synthesis			K00425	cytochrome bd ubiquinol oxidase subunit I [EC:7.1.1.7]	---------MLGKEIRSFKILPIALVLAFAMYLVPG-LVSDALAKEAFAEQVFAEQAFAKEVLADEADA--EGEGEPEIEWSQDVFYKDFEGNPLKGPVSGHPAPELGETDYNNYGFAPSRMILWIANQQHLYFGSFVLAVPIFCMLIEFIGIRARESDPVMSEKYDKLSHDLMKVSLTAYSWTAILGGILLFTFITLFPGFFKYMATIFRPVMHVYALMFLAESGVLYVYYYGWDRMNDGGFLKWVHCSISVLLNLIGTVLMYLANSWATFMQAPGGIDEQGRFLGNIWHVIHSTLWNPVGVHRILGNIVFGGGIVGAYAAYHYLTAKDEETRAHYDWVCYVAMFICIFGLIPLPFAGYWLMKEVYAFRQQMGITLMGGIMAWLFIIQAVMIGLLFFA…
612	GC_00000084	core	N_gracilis	2510	5	6	2	0	0.862399	0.789046	0.824093	C	Energy production and conversion	M00153	Cytochrome bd ubiquinol oxidase	COG1271	Cytochrome bd-type quinol oxidase, subunit 1 (AppC) (PDB:5DOQ)	M00153	Pathway modules; Energy metabolism; ATP synthesis			K00425	cytochrome bd ubiquinol oxidase subunit I [EC:7.1.1.7]	---------MFNAEARNSKVLSLALVLAFTLFALPAVFVDQAQAKEAFAEQVFAEEAFAKEVLADEEAAGEEGSGAPEVEWSQDVFYKDWEGNPLKGPVSGAPAPELGPNDYDSYSFVPSRILIWIANQQHLYFGSFVLAVPIFCMLIEFIGIRTKENDPVLSAKYDRLAHDLMKVSLTAYSWTAILGGILLFSFITLFPGFFKYMASIFRPVMHVYALMFLAESGVLYVYYYGWDKMSQDPFLKWIHVSLSVLLNLIGTILMYLANSWATFMQAPGGIDEQGRFLGNIWHAIHSTLWNPVGVHRILGNIVFGGGIVGAYAAYHYLKAKTPEEKAHYDWVCYIAMFIAIFGLIPLPFAGYWLMKEVYAFRQQMGITLMGGIMAWLFIIQAVMIGLLFFG…
613	GC_00000084	core	SAG1a	847	5	6	2	0	0.862399	0.789046	0.824093	C	Energy production and conversion	M00153	Cytochrome bd ubiquinol oxidase	COG1271	Cytochrome bd-type quinol oxidase, subunit 1 (AppC) (PDB:5DOQ)	M00153	Pathway modules; Energy metabolism; ATP synthesis			K00425	cytochrome bd ubiquinol oxidase subunit I [EC:7.1.1.7]	----------MQGKTRSLNILPVALFFAFAVYMMPG-LVGNAFAKEASAEQVFAEQAFAKEVMAAEDDA--EGEGEPEIEWSQDVFYKDFEGNPLKGPVSGAPAPELGENDYNNYEFAPSRMLLWMANQQHLYFGSFVLAVPIFCMLIEFVGIRSRESDPVMSKKYDALAHDLMKVSLTAYSWTAILGGVLLFTFITLFPGFFKYMATIFRPVMHVYALMFLAESGVLYVYYYGWDKMNDGGFLKWVHCSISVLLNLVGTVLMYLANSWATFMQAPGGIDEQGRFLGNIWHVIHSTLWNPVGVHRILGNIVFGGGIVGAYAAYHYLTAKDEETKAHYDWVCYIAMFIAIFGLIPLPFAGYWLMKEVYAFRQQMGITLMGGIMAWLFIIQAVMIGLLFFG…
614	GC_00000085	core	NOB1	1154	5	6	2	0	0.686518	0.794935	0.73676	E|D	Amino acid transport and metabolism|Cell cycle control, cell division, chromosome partitioning			COG0683|COG1729	ABC-type branched-chain amino acid transport system, periplasmic component (LivK) (PDB:1USG)|Cell division protein CpoB, coordinates peptidoglycan biosynthesis and outer membrane constriction (CpoB) (PDB:2WZ7) (PUBMED:25951518)					K01999	branched-chain amino acid transport system substrate-binding protein	MTYRLQKHNIKKTGSQIIKNQILYMKAKTCPLNYWTFFVLLIFLFTSPVRAEESVEDRGPQLSPFLEAEYLYHSGEIKKSQLFYQEYLSRKPGGDRGNTALYRLGTIHQQSRSFATAVRFYKMLLERLPSSLLAYDAKLGMAQCMFELEQYGEAEILFRNISASHPDTRKKWEARIHLGKLDEKRLDYQSAIEKLRKIYLQSDVKDVRNHAKEMIDRIIKEKLGKVMLIGLSKKYSSGFPADQILLRLISIYREERDVEQLQIIFASFLRLFPDHPQRFVIESGLKKIEDNKEGKLRLGVVLPLTGKMALTGQQVLQGVQLAINESGLERDG-KLEVVVKDSA-ARPVEEVVGEFGADPSMIGVIGPVLSGFVKRVVPVADHYRLPVFTPTASFAGLTD…
615	GC_00000085	core	NOB2	2007	5	6	2	0	0.686518	0.794935	0.73676	E|D	Amino acid transport and metabolism|Cell cycle control, cell division, chromosome partitioning			COG0683|COG1729	ABC-type branched-chain amino acid transport system, periplasmic component (LivK) (PDB:1USG)|Cell division protein CpoB, coordinates peptidoglycan biosynthesis and outer membrane constriction (CpoB) (PDB:2WZ7) (PUBMED:25951518)					K01999	branched-chain amino acid transport system substrate-binding protein	------------------------MKLNTYPLNCWTFCVLFILFSASPVMADQDAEERIPQLNPFSEAEYLYHSGEIKKSQLYYQEYLSGKPDGDRGNIALFRLGTIHQQNNSFVTALRYYETLLDRSPNLLLAYDTKLGKAQCLFELEQYAESRNLFIEIVSSHPDTKKKWEARIRLGQLDEKQLGFQDAIEKLRKIYSQSEIKGVRNQASELIDRIVKENLSKVMLIELSKKYTSGFPADLILLRLISIYREERDLKQLQNTFSRFLLLFPEHPQRLAVESGLKQIEGNREGKLRLGVVLPLTGKMALTGQQVLQGVQLAVKESGLEREG-TLEVIVKDSA-ARPVEQVIEELATDPSVIGVIGPVLSKVVQRAAPIADRYHLSVFTPTASFAGLTD…
616	GC_00000085	core	NOB3	90	5	6	2	0	0.686518	0.794935	0.73676	E|D	Amino acid transport and metabolism|Cell cycle control, cell division, chromosome partitioning			COG0683|COG1729	ABC-type branched-chain amino acid transport system, periplasmic component (LivK) (PDB:1USG)|Cell division protein CpoB, coordinates peptidoglycan biosynthesis and outer membrane constriction (CpoB) (PDB:2WZ7) (PUBMED:25951518)					K01999	branched-chain amino acid transport system substrate-binding protein	MEAKPQGMILSKFFSFFSLHRRYFLPSRVFQVIC----LLAILAGVLPAVADESSPERELPSNPLSEAEHLFHSGDFFRAQFLYQEYLASNPRGERSHQILFRLGTIDQQNRSFATALKYYQMVLERFPGPLLSHEVRFAMAQCYFGLERYDEAEVLFRQSAASHPDKKRRWAANIHLGKIDETRFDYEKAISKLTDVYVQSDVKDVQDEAHRLINRIIDKNLSKVTLVRLLRKYQSGFPVDQILLKLISIYREERNIEQLQSASSGFLRLFPEHPHRSKIEAGLKRVKENVARKLRVGVVLPLSGKMALTGQQVLQGIQLAVNHSGLAREG-KLELVIRDSA-AQPVEHVVEELAVDPDVIGVIGPVLSNDVKQVVAIADRYRVPVFTPTASLHGLPE…
617	GC_00000085	core	NOB3	1130	5	6	2	0	0.686518	0.794935	0.73676	E	Amino acid transport and metabolism			COG0683	ABC-type branched-chain amino acid transport system, periplasmic component (LivK) (PDB:1USG)							----------------------------------------------------------------------------------------------------------------------------------------------------------------------------------------------------------------------------------------------------------------------------------------------------------------------------------------------------------------------------------------------------TPTASLHGLPE…
618	GC_00000085	core	N_gracilis	2376	5	6	2	0	0.686518	0.794935	0.73676	E	Amino acid transport and metabolism			COG0683	ABC-type branched-chain amino acid transport system, periplasmic component (LivK) (PDB:1USG)					K01999	branched-chain amino acid transport system substrate-binding protein	---------------------------------------------------------------------------------------------------------------------------------------------------MERYEEAEKRFRATIKVNPDVTHKWEAYSYLARLDDLRMNYDDALNKFKKIIEKGSDEQLLEHARQSIEIIVEDKLTKQQLLNLNRVLGAEYPGDLILKRLIQIYRNERDIGNYQVALENFIVRFPDHGFSEEARLALQGLRDQEENGIRIGVVLPLSGQRALVGQQVLQGIQLAYSQFSAANKQ-QIKLEVRDSGLGRDATAVVEELARDPNVVGIVGPILSWEIQSIIPILEKYRMPVFSPTASTSGLAD…
619	GC_00000085	core	SAG1a	156	5	6	2	0	0.686518	0.794935	0.73676	E|D	Amino acid transport and metabolism|Cell cycle control, cell division, chromosome partitioning			COG0683|COG1729	ABC-type branched-chain amino acid transport system, periplasmic component (LivK) (PDB:1USG)|Cell division protein CpoB, coordinates peptidoglycan biosynthesis and outer membrane constriction (CpoB) (PDB:2WZ7) (PUBMED:25951518)					K01999	branched-chain amino acid transport system substrate-binding protein	------------------------MKSKASSFFCGAFFFSFVFLFAFIVGAKERDATPPPPLNPFLEAEHSYYSSDFDKAQLLYQNYLNGKPSGTRGNTALYRLGTIHQKNFSCATALRYYKMVLNREPALELTHDTKFGQAQCLFELEQYDEAEASLEEIALSHPDAKKKWEAKIYLGRLDQKRLDYQKAIEKLKMIYSQSEDKIIQDQTKELIRQIVTKNLDKITLTRFSKKYSSGFPLDQILLRLISIYRDERDLEELQKTITRFLRLFPEKSERLALESTLRQIEGNKENKLRLGVVLPLTGKMSLNGQQVLQGIQLAVNESNLKHQGEELETVVQDSA-SAPIEQLVEKLATDPSMIGVVGPVLSDSVRDSVPIADRYHLPMMTPTASSSGLAE…
626	GC_00000087	core	NOB1	1906	5	6	2	0	0.738707	0.858934	0.794297	O	Posttranslational modification, protein turnover, chaperones			COG0265	Periplasmic serine protease, S1-C subfamily, contain C-terminal PDZ domain (DegQ) (PDB:2HGA) (PUBMED:29686141)					K04771	serine protease Do [EC:3.4.21.107]	#NAME?
627	GC_00000087	core	NOB2	1590	5	6	2	0	0.738707	0.858934	0.794297	O	Posttranslational modification, protein turnover, chaperones			COG0265	Periplasmic serine protease, S1-C subfamily, contain C-terminal PDZ domain (DegQ) (PDB:2HGA) (PUBMED:29686141)					K04771	serine protease Do [EC:3.4.21.107]	#NAME?
628	GC_00000087	core	NOB3	1213	5	6	2	0	0.738707	0.858934	0.794297	O	Posttranslational modification, protein turnover, chaperones			COG0265	Periplasmic serine protease, S1-C subfamily, contain C-terminal PDZ domain (DegQ) (PDB:2HGA) (PUBMED:29686141)					K04771	serine protease Do [EC:3.4.21.107]	#NAME?
629	GC_00000087	core	N_gracilis	2527	5	6	2	0	0.738707	0.858934	0.794297	O	Posttranslational modification, protein turnover, chaperones			COG0265	Periplasmic serine protease, S1-C subfamily, contain C-terminal PDZ domain (DegQ) (PDB:2HGA) (PUBMED:29686141)					K04771	serine protease Do [EC:3.4.21.107]	#NAME?
630	GC_00000087	core	N_gracilis	2425	5	6	2	0	0.738707	0.858934	0.794297	O	Posttranslational modification, protein turnover, chaperones			COG0265	Periplasmic serine protease, S1-C subfamily, contain C-terminal PDZ domain (DegQ) (PDB:2HGA) (PUBMED:29686141)					K04771	serine protease Do [EC:3.4.21.107]	MMKLNWKTITLASLLFVGVPMLSIMGSGHSLQ--PENAYALSTDTSPVGTNRITEVVKKQDKAVVGVHSSVKMERT--------------RGMDPRNPFGP------------------GVPSP------GPAPQGSGSGFIIDKEGHVLTNNHVVDGADQVKIQL----HDGKEYEAEVIGKDPATDIALLKIVRKEGDTSPLPHMKLGDSKNLEVGEWVIAIGNPFGLNHTVTTGIVSAKGRNLGSGPYDAFIQTDASINPGNSGGPLLNMNGDVIGINTMILSGN---GGNVGIGFAIPINMAKSIVADLKKDGKVTRGWLGVTIQKMTEELASSFGLSEPKGVLINGVLPKGPAERGGLKRGDVIVKYDGQDLVDFSALPKMVGTTAPGKTVTLD…
631	GC_00000087	core	SAG1a	832	5	6	2	0	0.738707	0.858934	0.794297	O	Posttranslational modification, protein turnover, chaperones			COG0265	Periplasmic serine protease, S1-C subfamily, contain C-terminal PDZ domain (DegQ) (PDB:2HGA) (PUBMED:29686141)					K04771	serine protease Do [EC:3.4.21.107]	----------------------------------MGQAWALSSESMPLTSNIFVDIAKQQNPAVVNVSMKAKTRKTSDR-----FNNHGNRG--QRDNRGQRDNRGQRDQFRDFYDKFFRQQPPGPGQDRTPRRGGTGSGFIIDAGGHILTNNHVVAGADEIIVNL----DDDKEYTAKLIGTDPKTDIALIKINRENGDKTPFPYLRMGDSDKLEVGEWVVAIGNPFGLPHTVTVGVVSAKGRNIGAGNYDEFIQTDASINPGNSGGPLINIKGEVIGINTAIISGGGPGGGNVGIGFAIPVNIVKSILTDLRENGKVTRGWLGVMIQKITPDLAESFSLKDNKGALVGDVIPEGPAAKAGIQRGDVIVEFNGYKVKNMKQLPKMVAQTTPDTDVSVL…
632	GC_00000088	core	NOB1	754	5	6	2	0	0.757088	0.673474	0.712838	M	Cell wall/membrane/envelope biogenesis			COG0392	Predicted membrane flippase AglD2/YbhN, UPF0104 family (AglD2) (PUBMED:25583072)					K07027	glycosyltransferase 2 family protein	MKKHQQLILGLTIALVALYYTLRNVSLSEVITSFREMDHIYLIPAILIVILGYVFRAYRWQVLLEPSMKMDVSGLYSPMMVGYMGTFLPARAAEILRPYLLSKKYDITFSAAFASIVMERLFDLIMLLLIFVWVFWFEASAFSSDFKFSGFSVQEMAMKFGQVCLLATVAFIVFIYLLLSHKPMLMKLVHWFTGFLPEKWANKIEYLIEEFAAGCEVVKNFGSLVKITVYSALIWVCNSVAFFPLYYAFDLQHKTISSLLILTVMTSILITVVPTPGFLGSYNAGILIALHEVMGESEVKSVGFGMVGWALFAGVILAGGLYFIFHDHMSLKSLVEVEEEGEALFDQEEQGRKHD
633	GC_00000088	core	NOB2	556	5	6	2	0	0.757088	0.673474	0.712838	M	Cell wall/membrane/envelope biogenesis			COG0392	Predicted membrane flippase AglD2/YbhN, UPF0104 family (AglD2) (PUBMED:25583072)					K07027	glycosyltransferase 2 family protein	MKKYQQLILGLTIALAALYYTLRNVSLSEVVASFKEMDHIYLIPAILIVILAYVFRAYRWQALLEPSLKVEVSGLYSPMMVGFMGTFLPARAAEIIRPYLLSKKYDITFSAAFASIVMERLFDLIMLLLIFVWVFWFEAGVFSPDVKFSGFSVQEMATKFGQVCLLATVAFMVFIYLLLNHKPMLVKLVHWFTGFLPEKWANKIEYLVEEFATGCEVVKNFSSLVKITVYSTIIWVCNSVAFFPLYYAFDLQHKTISSLLILVVMVSILITIVPTPGFLGSYNAGILIALHEIMGESEVKSVGFGMVGWA---------------------------------------------
634	GC_00000088	core	NOB2	887	5	6	2	0	0.757088	0.673474	0.712838													#NAME?
635	GC_00000088	core	NOB3	658	5	6	2	0	0.757088	0.673474	0.712838													---------------MAFYYTLRNVSLDEVAGSFKEMDHIYIIPAVLIIALGYVFRAYRWQALL---------------------------------------------------------------------------------------------------------------------------------------------------------------------------------------------------------------------------------------------------------------------------------------------------
636	GC_00000088	core	N_gracilis	831	5	6	2	0	0.757088	0.673474	0.712838	M	Cell wall/membrane/envelope biogenesis			COG0392	Predicted membrane flippase AglD2/YbhN, UPF0104 family (AglD2) (PUBMED:25583072)					K07027	glycosyltransferase 2 family protein	----------MLVAVAAVYYTVRNVSMEELLDSFANVHYGYLAISALMMILTYVARAVRWRVLLAPVKEVRTIELGSPLMVGFMAGVLPARAGELIRAFLLGKKLNMSFASALATIVVERLFDMVLLLMLFAWLLVFHADMLESKIAWSGIPIQTIAFQFGLASVVLVVGLVVFIYLLIYHEERAMKLVHWFMKPFPETFQYKIVQMAETFSQGLHVVKSLRSLMWVFVATAAVWALVILQYYPLYFAYDLNEKTLASTILLTVMICIFITILPTPAFLGSLNAGVLIALHEIMNEPEVAAVSFGFVAWGLNFIVVMVGGIYFILHDHISVKNLVDIEEEV--------------
637	GC_00000088	core	SAG1a	1062	5	6	2	0	0.757088	0.673474	0.712838	M	Cell wall/membrane/envelope biogenesis			COG0392	Predicted membrane flippase AglD2/YbhN, UPF0104 family (AglD2) (PUBMED:25583072)					K07027	glycosyltransferase 2 family protein	MKQYRQLIFGLVIALIALYYTLRNVSFSEVISSFKEMDYIYILPAIVIILLSYVFRAYRWQALLEPSLKVNVGGLYSPMMVGFMGNFLPARAAEILRPYLLSKKYNIPFTAAFASIVVERLFDMMILLLIFIWVFWFEADAFSSNVEFSGFSVQEMAIQFGQICVLAVIALMIFIYLLLNHKKKVMKIVGWFLGFTNEKWAEKFKHLLDEFSVGCQVVKNFGTLAKISVYSVLVWVANIFSVYPLYFAFDLQYKTISSLLILGVMVAILISIFPTPGFLGSYNAGIVIALHEIIGESEIKSVSLGMVGWVLFSGAILVGGLYFIFHEHMSLKDLASVKRESDTFL----------
638	GC_00000089	core	NOB1	1089	5	6	2	0	0.755908	0.647854	0.697723	I	Lipid transport and metabolism	M00089	Triacylglycerol biosynthesis	COG0204	1-acyl-sn-glycerol-3-phosphate acyltransferase (PlsC) (PDB:1IUQ)	M00089	Pathway modules; Lipid metabolism; Lipid metabolism	COG0204	Phospholipid biosynthesis	K00655	1-acyl-sn-glycerol-3-phosphate acyltransferase [EC:2.3.1.51]	----------------------------------------------------------------MENLLQNRAQIFIANHQGYYDIFALSGYLPVQLRWVSKASLFRVPFMGWAMSAARYIPVERGDRKKSYQAFLTTIESVKAGNSVVIFPEGTRSEDGTIGPFKKGSQLLAQRADVPMVPVTITGTRNIIRKGSMMIHPGLVRIIISPYISLEGGDKKKGDESLEAIRDTICKNFEKNVQSD---------------
639	GC_00000089	core	NOB2	828	5	6	2	0	0.755908	0.647854	0.697723	I	Lipid transport and metabolism	M00089	Triacylglycerol biosynthesis	COG0204	1-acyl-sn-glycerol-3-phosphate acyltransferase (PlsC) (PDB:1IUQ)	M00089	Pathway modules; Lipid metabolism; Lipid metabolism	COG0204	Phospholipid biosynthesis	K00655	1-acyl-sn-glycerol-3-phosphate acyltransferase [EC:2.3.1.51]	MKLVASFYHTLRFWISITILSLVLGSLSVIVGIFDRSGNTSHKVAALWSKLICQWNGIRVEISGMENLMTDRAQIFIANHQGYYDIFALSGYLPVQLRWVSKASLFRVPFMGWAMGAARYIPVERGDRKKSYQAFLNTIESVKAGNSVVIFPEGTRSADGNIGPFKKGSQLLAQRADVPMVPVTITGTRDIIRKGSIMIYPGPIRIVISPSVTLDGKDSKKGDEALEAIRNTICKNFEEHREKEKEL------------
640	GC_00000089	core	NOB3	795	5	6	2	0	0.755908	0.647854	0.697723													MKPILAFYHTLRFWVLITLLSLVLGVISILAGFFDRSGNTSHNIASLWSRLLCRWNGIQVDITGMENVLTDRAQIFV--------------------------------------------------------------------------------------------------------------------------------------------------------------------------------------
641	GC_00000089	core	NOB3	963	5	6	2	0	0.755908	0.647854	0.697723													--------------MLITLLSLVLGMISILVGFFDRSGNTSHNIASLWSRLLCRWNGIQVDITGMENVLTDRAQIFV--------------------------------------------------------------------------------------------------------------------------------------------------------------------------------------
642	GC_00000089	core	N_gracilis	1620	5	6	2	0	0.755908	0.647854	0.697723	I	Lipid transport and metabolism	M00089	Triacylglycerol biosynthesis	COG0204	1-acyl-sn-glycerol-3-phosphate acyltransferase (PlsC) (PDB:1IUQ)	M00089	Pathway modules; Lipid metabolism; Lipid metabolism	COG0204	Phospholipid biosynthesis	K00655	1-acyl-sn-glycerol-3-phosphate acyltransferase [EC:2.3.1.51]	---MSHAYHTIRFWVVIVLLSLMLGVACIVMGWVDRSGNLSHRVSSLWGRLLCRWNGIDVEVEGLEHLKSDQSQILIANHQGFFDIFSLSGYLPLQLRWVAKASLFKIPFVGWSMQASGYVPVERESRKKAHQAFLASIEKLKEGNSIVIFPEGTRSPDGVIGPFKKGGHLMAVRAKVPMVPVTLIGSGRIIRKGSGIIRPGPIRIIIGKPVEYEEIAAKKEESVLEAIRDTICENYRLHAPETAFQTQAAENPPHPSA
643	GC_00000089	core	SAG1a	797	5	6	2	0	0.755908	0.647854	0.697723	I	Lipid transport and metabolism	M00089	Triacylglycerol biosynthesis	COG0204	1-acyl-sn-glycerol-3-phosphate acyltransferase (PlsC) (PDB:1IUQ)	M00089	Pathway modules; Lipid metabolism; Lipid metabolism	COG0204	Phospholipid biosynthesis	K00655	1-acyl-sn-glycerol-3-phosphate acyltransferase [EC:2.3.1.51]	MNFFLTFYHTLRFWIVIIILSIILGTIATVLGIFDKSGNQSHKVAALWSKLICRWNGIKVEITGAENILLDQPQIFIANHQGYYDIFALAGYLDVQLRWVSKSVLFRIPFMGWAMSAAGYIPVERTNRKQSYQAFLSTLEAIKAGSSVVVFPEGTRSEDGNIGVFKKGSHLLAQRAIVPMVPVTIIGTRDIIRKGSMVIHPKAVRIIISPCIALEGKDVKKGDKILQDIRNIICENFKTS-------------------
644	GC_00000090	core	NOB1	1224	5	6	2	0	0.739437	0.902007	0.812671													#NAME?
645	GC_00000090	core	NOB2	1037	5	6	2	0	0.739437	0.902007	0.812671													#NAME?
646	GC_00000090	core	NOB2	108	5	6	2	0	0.739437	0.902007	0.812671													SFLRSAILMKNLFYSFCVFLAVITFMPFSAHAVPWEGYKP-----------SCDTSVTTICTIELWLAHKQKKNNRAIRGFLKSKHLKVLRHTIQYWKPKGGHPPTNIAIGSEVSAEDARMAIDIAIKYNDQVDTLILRPLNPPNYVAIATSAWDELSEVRVTPEELEQLRDPKLTTEEFHALYAKLTNEEKAVQRGGKFY
647	GC_00000090	core	NOB3	40	5	6	2	0	0.739437	0.902007	0.812671													#NAME?
648	GC_00000090	core	N_gracilis	1593	5	6	2	0	0.739437	0.902007	0.812671													#NAME?
649	GC_00000090	core	SAG1a	759	5	6	2	0	0.739437	0.902007	0.812671													#NAME?
650	GC_00000091	core	NOB1	459	5	6	2	0	0.823442	0.82491	0.824175	J|M	Translation, ribosomal structure and biogenesis|Cell wall/membrane/envelope biogenesis			COG1208	NDP-sugar pyrophosphorylase, includes eIF-2Bgamma, eIF-2Bepsilon, and LPS biosynthesis protein s (GCD1) (PDB:6JQ8)					K23144	UDP-N-acetylglucosamine diphosphorylase / glucose-1-phosphate thymidylyltransferase / UDP-N-acetylgalactosamine diphosphorylase / glucosamine-1-phosphate N-acetyltransferase / galactosamine-1-phosphate N-acetyltransferase [EC:2.7.7.23 2.7.7.24 2.7.7.83 2.3.1.157 2.3.1.276]	MKALILAAGKGTKLNPFSNTRPIPMISVAGKTLLENSLCQLKNAGITDVYIVVGHHKERVQDFIAEKYSDGMNIHCLEQKKNAGIGDAVRQVKDKISPGEYFLLIYGDTLTDENICSKVQQSFHSFKCPVASICLPPSNESFGNVFLNAQMKITKIVEKPKGDNFGNYVLAGVFILPESFIGLLEKNKLSMEKALKALVKEDSLMASMWEDEWLDIVYPWEILQANRIILDSWTESSIAKSAVMESNVTIQGVVNIEEDVVIKAGAVLEGPCSIGRGTYIGNNSLVRSYTSIGSKCSVGYGVELKNCVVLDNSGIGRLSFVGDSVIGENVDLGAGCMTVNRTVDWQKVQVKNGKTSLPSGLVKLGAFVGDGVTIGAGNTIQPGTVVSPGKILPARYSVT…
651	GC_00000091	core	NOB2	1330	5	6	2	0	0.823442	0.82491	0.824175	J|M	Translation, ribosomal structure and biogenesis|Cell wall/membrane/envelope biogenesis			COG1208	NDP-sugar pyrophosphorylase, includes eIF-2Bgamma, eIF-2Bepsilon, and LPS biosynthesis protein s (GCD1) (PDB:6JQ8)					K23144	UDP-N-acetylglucosamine diphosphorylase / glucose-1-phosphate thymidylyltransferase / UDP-N-acetylgalactosamine diphosphorylase / glucosamine-1-phosphate N-acetyltransferase / galactosamine-1-phosphate N-acetyltransferase [EC:2.7.7.23 2.7.7.24 2.7.7.83 2.3.1.157 2.3.1.276]	MKAIILAAGKGAKLSPFSNTRPVPMISIAGKTLLENSLCQLKNAGISDVYIVVGHHKEKVQDLVAEKSGDGMNIHCLEQKKNAGIGDAVRQVKDKISQGEYFLLIYGDTLTDENIYSKVQQSFHSFKCPVASICLPPSNESFGNVFLNAKMKITKIIEKPKGNNFGNYVLAGVFILPESFFGLLEKKKLSMEKAIKALVKEGSLMASMWEDEWLDIVYPWEILQANRIILDSWTESSIAKSAIMESNVTIQGVVNIEEDVVIKAGAVLEGPCSIGKGTYIGNNSLVRSYTSIGSKCAVGYGVELKNCVVLDNSGIGRLSFVGDSVIGENVDIGAGCMTVNRTVDWQKIHVRNGKSSFPSGLVKLGAFVGDDVTIGAGNIIQPGTVVSQGKTFPARYSVA…
652	GC_00000091	core	NOB3	703	5	6	2	0	0.823442	0.82491	0.824175	J|M	Translation, ribosomal structure and biogenesis|Cell wall/membrane/envelope biogenesis			COG1208	NDP-sugar pyrophosphorylase, includes eIF-2Bgamma, eIF-2Bepsilon, and LPS biosynthesis protein s (GCD1) (PDB:6JQ8)					K23144	UDP-N-acetylglucosamine diphosphorylase / glucose-1-phosphate thymidylyltransferase / UDP-N-acetylgalactosamine diphosphorylase / glucosamine-1-phosphate N-acetyltransferase / galactosamine-1-phosphate N-acetyltransferase [EC:2.7.7.23 2.7.7.24 2.7.7.83 2.3.1.157 2.3.1.276]	MKTILLAAGKGTNLEPFSATRPIPMISIAGKTLLENSLTQLKNAGINDVFLVVGHHKEKLQDIVASRSGNEMNIRCMEQKQSSGIGDAVLQAKDSILPGEYFLLIYGDTVTAENIYSKVLQSFHSFKRPVASICLPPSNESFGNVFLNAQMKITKIIEKPKGDNFGNYVLAGVFVLPQSFFSLLEKNQRSMEKALKALVKEGDLMASMWEDEWLDIVYPWEILKANRIVLDSWACSSIAKSAVLESNVTIQGIVNIEEDVVIKAGAVLEGPCFIGKGTYVGNNSLVRSYTSIGGKCSVGYGVELKNCVVLQNSSIGRLSFIGDSVLGENVDIGAGSMTVNRTVDWKPIQMQNGKRSFPSGLTKLGAFIGDNVTIGAGNTIQPGTVVTS-----------…
653	GC_00000091	core	NOB3	280	5	6	2	0	0.823442	0.82491	0.824175													#NAME?
654	GC_00000091	core	N_gracilis	2622	5	6	2	0	0.823442	0.82491	0.824175	J|M	Translation, ribosomal structure and biogenesis|Cell wall/membrane/envelope biogenesis			COG1208	NDP-sugar pyrophosphorylase, includes eIF-2Bgamma, eIF-2Bepsilon, and LPS biosynthesis protein s (GCD1) (PDB:6JQ8)					K23144	UDP-N-acetylglucosamine diphosphorylase / glucose-1-phosphate thymidylyltransferase / UDP-N-acetylgalactosamine diphosphorylase / glucosamine-1-phosphate N-acetyltransferase / galactosamine-1-phosphate N-acetyltransferase [EC:2.7.7.23 2.7.7.24 2.7.7.83 2.3.1.157 2.3.1.276]	MKAVILAAGKGNNLTPFSDTRPNPMISVAGRYLFNHCLNLLQKSGISDVYVVVGHKKDKLLEEIHQHTLNGLNLNVVEQKKSAGIGDAVMQVRDKILHGEYFLLIYGDIVTADNIFSKTQQSFHTFKSPVASICLPPSNDMFGNVFLNANMKITRIIEKPKGDNLGNYVLAGVYILPETFFDLLQKNKRSMEKAIKALADGEGLRASMWEEDWLDIVYPWEILTANQIIMDSWEESSIAKTAKLESNVTITGPVQIEEGVRIKAGAVLEGPCSIGAGSYIGNNSLIRSYTAVGGNCSVGYGVELKNCVIHKDSRIGRLSFIGDSVLGENVDIGAGTMTVNRTMTWDPVEVKQNKKTFKTGRTKLGAFIGDNVVIGAGNTIEPGIVIPPGKIFPSHYSVK…
655	GC_00000091	core	SAG1a	32	5	6	2	0	0.823442	0.82491	0.824175	J|M	Translation, ribosomal structure and biogenesis|Cell wall/membrane/envelope biogenesis			COG1208	NDP-sugar pyrophosphorylase, includes eIF-2Bgamma, eIF-2Bepsilon, and LPS biosynthesis protein s (GCD1) (PDB:6JQ8)					K23144	UDP-N-acetylglucosamine diphosphorylase / glucose-1-phosphate thymidylyltransferase / UDP-N-acetylgalactosamine diphosphorylase / glucosamine-1-phosphate N-acetyltransferase / galactosamine-1-phosphate N-acetyltransferase [EC:2.7.7.23 2.7.7.24 2.7.7.83 2.3.1.157 2.3.1.276]	MKAIILAAGKGSNLNPFSNTRPIPMISVAGRTLLDNSLCQLKNAGINDVYIVVGHHKERIQEFVAEKSDAGMNIHCLEQKKNNGIGDAILQVKEKISPGEYFLLIYGDTLTDENIFSKTQQSFHAFKCPVASICLPPSNESFGNVFLNAQMKINKIVEKPKGSNFGNYVLAGVFILPESFFDLLKKNKRSMEKSLQVMAKEGDLMASMWENEWLDIVYPWEILQANKIVLDSWGKSSIAKSAVMEANVTIQGVVNIGENVVIKAGAVLEGPCSIGRGSYIGNNSLIRSYTSIGRNCSVGYGVELKNCVVLDKSGIGRLSFVGDSVIGENVDIGAGCMTVNRNTNWEKIQVQNGKTTLSTNMKKLGAFVGDDVVIGAGNTVQPGTVVLPGKNLPACYSVT…
656	GC_00000092	core	NOB1	238	5	6	2	0	0.701299	0.791056	0.743478	E	Amino acid transport and metabolism	M00026	Histidine biosynthesis, PRPP => histidine	COG0079	Histidinol-phosphate/aromatic aminotransferase or cobyric acid decarboxylase (HisC) (PDB:4R2N)	M00026	Pathway modules; Amino acid metabolism; Histidine metabolism	COG0079	Cobalamine/B12 biosynthesis	K00817	histidinol-phosphate aminotransferase [EC:2.6.1.9]	MSNVDLMNLIQSNVRSLKPYHVENIDCEIKLHANENPFSPSDELLDLLTESIKSFQLNRYPDPDSRNLKYSIAKRLNTDTSRLVIGNGSDEIILLLLQVFCQEGDSIIFP-DPTFAMYAIIAKGLGLKPVNIPLDDHWDFDAAELLKVAEENKSRIIFLSYPNNPTGNCFSENEVRKVVENFSGIVVVDEAYYDFARKSFVGKIEKHNNLVVLRSLSKIGLAGLRVGFGVADPLIIDQINKVRLPYNSNTVSQTMAEHLMTHFDPVQKQINSILEERTRLIGELEKFDSLTVYPSDSNFFLFRTEPSADKLFRYLIDNGILVRNLSSHPRLNNCLRITIGTRDENNRFLSKMADYTQTENP
657	GC_00000092	core	NOB2	193	5	6	2	0	0.701299	0.791056	0.743478	E	Amino acid transport and metabolism	M00026	Histidine biosynthesis, PRPP => histidine	COG0079	Histidinol-phosphate/aromatic aminotransferase or cobyric acid decarboxylase (HisC) (PDB:4R2N)	M00026	Pathway modules; Amino acid metabolism; Histidine metabolism	COG0079	Cobalamine/B12 biosynthesis	K00817	histidinol-phosphate aminotransferase [EC:2.6.1.9]	MSNVDLMNLIQGNIRALKPYHVENIDCDVKLHANENPFPPSEELLETFTASIRNFQLNRYPDPDSKKLKDSIAKRLNTDTSRLVIGNGSDEIILLLLQVFCSEGDSIIFP-DPTFAMYAIIAKGLGVKPVNIPLNDHWDFDADELLKVAEHNKSRIIFLSYPNNPTGNCFSENQVRKVVENFSGIVVVDEAYYDFARKSFVGEINKHNNLVVLRSLSKIGLAGLRVGFGVADPLIIDQINKVRLPYNSNTVSQTLAEYLITHFDPVQKQIDSILDERVRLMGELEKMDSLTVFPSDSNFFLFRTEQSADKIFRYLIDNGILIRNLSSHPRLNNCLRITVGTRGENDQFLSKMADYAQIGNP
658	GC_00000092	core	NOB3	59	5	6	2	0	0.701299	0.791056	0.743478	E	Amino acid transport and metabolism	M00026	Histidine biosynthesis, PRPP => histidine	COG0079	Histidinol-phosphate/aromatic aminotransferase or cobyric acid decarboxylase (HisC) (PDB:4R2N)	M00026	Pathway modules; Amino acid metabolism; Histidine metabolism	COG0079	Cobalamine/B12 biosynthesis	K00817	histidinol-phosphate aminotransferase [EC:2.6.1.9]	MSNLDLLSLIQGKVRSLKAYQVENIDCAVKLHANENPFQLPEELLSGFSKSFKKLQLNRYPDPDSRALKESIAKRLNAPIENLIIGNGSDELILLLLQVFCNEGDSISFP-DPTFAMYSIIARGLGLNPCSFPLDEHWDFDARSFLKTANDSESRIVFLSYPNNPTGNCFSEDQVRHVIECFEGIVVVDEAYYDFSGKSFARKIEQHNNLVVLRSLSKIGLAGLRVGFGIADPLVIDQLNKVRLPYNSNTVSQTLAEYLLNHFDRVQQQIDTILEERNRMI--------------------------------------------------------------------------------
659	GC_00000092	core	NOB3	1160	5	6	2	0	0.701299	0.791056	0.743478	E	Amino acid transport and metabolism			COG0079	Histidinol-phosphate/aromatic aminotransferase or cobyric acid decarboxylase (HisC) (PDB:4R2N)			COG0079	Cobalamine/B12 biosynthesis			--VIDQLNKVR------LPYNSNTVSQTL-----------AEYLLNHFDRVQQ--QIDTILEERNRMIRE-------------------------LKKV----GSVTVFPSDSNFIMFRTE-----------------------------------------------QLAEDLFRHLMDN--GILVRD--------------LSAH-------------------------------------------------------------------------------------------------------------------------PKLKNCLRATVGTREENDRFLEAMALAVGK---
660	GC_00000092	core	N_gracilis	2361	5	6	2	0	0.701299	0.791056	0.743478	E	Amino acid transport and metabolism	M00026	Histidine biosynthesis, PRPP => histidine	COG0079	Histidinol-phosphate/aromatic aminotransferase or cobyric acid decarboxylase (HisC) (PDB:4R2N)	M00026	Pathway modules; Amino acid metabolism; Histidine metabolism	COG0079	Cobalamine/B12 biosynthesis	K00817	histidinol-phosphate aminotransferase [EC:2.6.1.9]	MANVNLDQLVKDKIKALKAYHVENFDCDIKLHANENSYPPPSEILDLFQDTFRTFQLNRYPDPASQRLKDVLSQRLSVSTNQLAIGNGSDELIQILIQVFCDPGDTVVFP-DPTFAMYSIIARGMGAKAESFPLDEQWDFAAEPFLEKLEQTQARIVFFSYPNNPTGNCFNRGAIQKVLENFKGITVLDEAYYDFARDTFLDQLETHNNLVILRSLSKIGLAGLRVGYAVAHPAIIEQMDKIRLPYNSNTVSQELAAVLLNRFGPVKQQIDQILEQRDWLIKILSNLPELQIFPSDANFVLFRVHRSSEEVFNQLVEKGILVRDLNSHPRLRNCLRVTVGTHDENAEFVTQIKSILRSKG-
661	GC_00000092	core	SAG1a	2342	5	6	2	0	0.701299	0.791056	0.743478	E	Amino acid transport and metabolism	M00026	Histidine biosynthesis, PRPP => histidine	COG0079	Histidinol-phosphate/aromatic aminotransferase or cobyric acid decarboxylase (HisC) (PDB:4R2N)	M00026	Pathway modules; Amino acid metabolism; Histidine metabolism	COG0079	Cobalamine/B12 biosynthesis	K00817	histidinol-phosphate aminotransferase [EC:2.6.1.9]	MSSVELMKLLQGNVLSLKPYHVESTDCEIKLHANENPFPPSKELLELFSTSFQKLQLNRYPDPDSRALKDSIADRLGIETKHLVIGNGSDEIILFLLQVFCQEGNTIAFP-DPTFAMYSIIAQSLGIKSVRISLDDHWDFSADVILQSAEENNSKIIFLSYPNNPTGNCFSDAQVQKVIESFQGIVVIDEAYHDFSRKSFVNQIEEHNNLVVLRSLSKIGLAALRVGFGVADPLVISEINKVRLPYNSNTVSQAFAEHLITHFEVVQNQIDSILDERHRLFGELQKIESVTAFPSDSNFILFKTKQPAGSIFAFLAKNGILVRNLSSHPKLNNCLRVTVGTKSENDRFLSKLKDFKS----
662	GC_00000093	core	NOB1	2042	5	6	2	0	0.716035	0.95337	0.817832													MQLEGHTISGIKVVNILEESATAIEKMVNKAIEDVHQQKIRILDIQTTGDNLILVLGEKEE
663	GC_00000093	core	NOB2	1696	5	6	2	0	0.716035	0.95337	0.817832													MQLEGHTISGIKVLNIIEENATAIEKMVNKAIADVHQQRIKILDLQITGDNLILVLGEKEE
664	GC_00000093	core	NOB3	1070	5	6	2	0	0.716035	0.95337	0.817832													MRFEGYKISGIKVVNIMEENAEAIETMVNKAIDEIYRQKLKILDIQTTGDNLVLITGKKS-
665	GC_00000093	core	N_gracilis	2106	5	6	2	0	0.716035	0.95337	0.817832													MDRTIKKITGVKVINISEESAEAIEKMVDKAIKEVRGKGLEIVDIQTTGDNLFLILVED--
666	GC_00000093	core	SAG1a	1299	5	6	2	0	0.716035	0.95337	0.817832													MEMKGHIISGVKVINIVEENAASIEKMANKMIADLHQKNIKILDLQITGDNLILVLGEKE-
667	GC_00000093	core	SAG1a	2297	5	6	2	0	0.716035	0.95337	0.817832													--MENY---GIKIVNITLENASAIEKMVNKAIGDLNKQKIKVLDLQITEDNIVLVLAKNY-
668	GC_00000094	core	NOB1	1073	5	6	2	0	0.860479	0.919258	0.888898	J	Translation, ribosomal structure and biogenesis			COG1185	Polyribonucleotide nucleotidyltransferase (polynucleotide phosphorylase) (Pnp) (PDB:1E3P)					K00962	polyribonucleotide nucleotidyltransferase [EC:2.7.7.8]	-MERVEIELDGKTISLEAGDLARQAGGSVVVSQGETMVLVAATMASKPREGIDFFPLTVDYREKTYAAGKIPGGFFKREARPSDYETLTCRLIDRPIRPLFPDGFRNETQLVCFVISHDQVNPADIIALTGASAALMISDIPFDNPIAGARIGR-VDGNFIFNPNYEESKESDIQLLMAGTADGIVMVEAGAKEANEDEMMAALEFGHERIKKLIDLQIQLKEKISKEKAVVVKEEIDGALVDRVNSLVCSKLNEAMQITGKHERANAVSEIKSDMDAEVNPEGDDALKGTLGNLFHDAEKDVVRKMIIENQKRVDGRALNEVRPISIKMGYLPRVHGSSVFTRGETQALVSATLGTNADEQRIDTLEFKGVRHFYLHYNFPAFCTGETKFIGGPGRRE…
669	GC_00000094	core	NOB2	540	5	6	2	0	0.860479	0.919258	0.888898	J	Translation, ribosomal structure and biogenesis			COG1185	Polyribonucleotide nucleotidyltransferase (polynucleotide phosphorylase) (Pnp) (PDB:1E3P)					K00962	polyribonucleotide nucleotidyltransferase [EC:2.7.7.8]	-MERVEIELDGKTISLEAGDLARQAGGSVVVSQGETMVLVAATMASKPREGIDFFPLTVDYREKTYAAGKIPGGFFKREARPSDYETLTCRLIDRPIRPLFPDGFRNETQIVCFVISHDQVNPADIIALTGASAALMISDVPFNNPIAGARVGR-IDGNFVFNPNYEETKESDIQLLMAGTADGIVMVEAGAKEVSEDEMMSALEFGHERIKKLIDLQIQLKEKIGKVKAEVVQEEIDSALVERVNGIVCPKLDEAMQITGKHERANAVSEIKKDMDAEVNPEGDDALKGTLGNLFHDAEKDVVRKMIIEKQKRVDGRNLNEVRPISIKMTYLPRVHGSSVFTRGETQALVSATLGTNADEQRIDTLEFKGVRHFYLHYNFPAFCTGETKFIGGPGRRE…
670	GC_00000094	core	NOB2	656	5	6	2	0	0.860479	0.919258	0.888898	J	Translation, ribosomal structure and biogenesis			COG1185	Polyribonucleotide nucleotidyltransferase (polynucleotide phosphorylase) (Pnp) (PDB:1E3P)					K00962	polyribonucleotide nucleotidyltransferase [EC:2.7.7.8]	-MERVEIELDGKTISLEAGDLARQAGGSVVVTQGETMVLVAATMAAKPREGIDFFPLTVDYREKTYAAGKIPGGFFKREARPSDYETLTCRLIDRPIRPLFPDGFRNETQLVCFVISHDQVNPADIIALTGASAALMISDIPFDNPIAGARIGR-VDGNFIFNPNYEESKESDIQLLMAGTADGIVMVEAGAKEANEDEMMAALEFGHERIKKLIDLQIQLKEKISKEKAVVVKEEIDGALVDRVNSLVCSKLNEAMQITGKHERANAVSEIKSDMNGEVNPEGDDALKGTLGNLFHDAEKDVVRKMIIENQKRVDGRALNEVRPISIKMGYLPRVHGSSVFTRGETQALVSATLGTNADEQRIDTLEFKGVRHFYLHYNFPAFCTGETKFIGGPGRRE…
671	GC_00000094	core	NOB3	944	5	6	2	0	0.860479	0.919258	0.888898	J	Translation, ribosomal structure and biogenesis			COG1185	Polyribonucleotide nucleotidyltransferase (polynucleotide phosphorylase) (Pnp) (PDB:1E3P)					K00962	polyribonucleotide nucleotidyltransferase [EC:2.7.7.8]	-MERVEIELDGRSISLEAGDLARQAGGAVVARQGDTMVLVSATMASSPREGIDFFPLTVDYREKTYAAGKIPGGFFKREARPSDLETLTCRLIDRPIRPLFPDGFRNETQIVCFVVSHDEVNPADVIALTGASAALMISDIPFDTPIAGARIGR-INESFVFNPTREESEQSDIHLLMAGTADGIVMVEAGANEASEDEMMSALEFGHERIKKLIDLQIQLKSRISKEKLQVEKEEIDDTLVERVSSI-RPKLESAMQIVSKQERSETIKQVKKDMENEVNPEGDDTLKGALGNLFHDLEKDVVRKLILEQQKRVDGRNLDEVRPISIKPGYLPRAHGSAVFTRGETQALVSTTLGTKIDEQRMDTLELKGTKHFYLHYNFPAFCTGETKFIGGPGRRE…
672	GC_00000094	core	N_gracilis	2560	5	6	2	0	0.860479	0.919258	0.888898	J	Translation, ribosomal structure and biogenesis			COG1185	Polyribonucleotide nucleotidyltransferase (polynucleotide phosphorylase) (Pnp) (PDB:1E3P)					K00962	polyribonucleotide nucleotidyltransferase [EC:2.7.7.8]	MQKKVETVLDGKTLSLEAGWLAKQANGSVVVRQGDTMVLVTATMAASAREGIDFFPLTVDFRERTYAAGRFPGGFLKREARPSDPETLVCRLIDRPIRPMFEDNFKNETQVVCFVISHDQENPADVAAITGASAALLISDIPFHTPVAGARVARDKEGKFLINPTLEQMAESDLNLVMAGTADAITMVEAGAQELDEATMIEALAFGHEHIKEIVKIQVELREMLGKEKAQVEAPEVNAELQDKIVAFLTPGMEKAMQIPGKQDRQDAIDQLKESMKEQFNPEADADLEGEIKGYFKKVEKEVMRRLTLETQTRVDGRKPDEIRPITCQTGYVPRAHGSAIFTRGETQALVTTTLGTSSDEQRMDTLDFRGSKNFLLHYNFPAFCTGEVKFISGPGRRE…
673	GC_00000094	core	SAG1a	809	5	6	2	0	0.860479	0.919258	0.888898	J	Translation, ribosomal structure and biogenesis			COG1185	Polyribonucleotide nucleotidyltransferase (polynucleotide phosphorylase) (Pnp) (PDB:1E3P)					K00962	polyribonucleotide nucleotidyltransferase [EC:2.7.7.8]	-MERVEIELDGRTISLEAGDLARQAGGSVVVRQGDTMVLVAATMAPKPREGIDFFPLTVDYREKTYAAGKIPGGYLKREARPSDYETLTCRLIDRPLRPLFPDGFRNETQLVCFVVSHDQVNPADIIAMTGASAALMISDIPFDNPIAGARIGR-VEGNFVFNPIYEESEKSDIQLLMAGTIDGIVMVEAGAKEVSEEEMMNALEFGHERIKKLINLQVQLKERVNKEKATVVQEEIDAALVERVNSIAYPKLEQVMGITGKQERTNAVSQIKTDLEAEINPEGEDDLKGTFGNVFHDAEKNVVRKMILEKKKRVDGRNLNEVRPISIKTGYLPRVHGSSVFTRGETQALVSATLGTNSDEQRLDTLELKGTKHFYLHYNFPAFCTGETKFIGGPGRRE…
680	GC_00000096	core	NOB1	1339	5	6	2	0	0.815558	0.749091	0.780913	V	Defense mechanisms			COG1132	ABC-type multidrug transport system, ATPase and permease component (MdlB) (PDB:2HYD)					K18890	ATP-binding cassette, subfamily B, multidrug efflux pump	MSELHQENLQDSDLDWALFKRIIVYLKPYRMLVALAIFFLFCVSILGLAGPYLTKVAIDDYISVSNLEGLNQLALIYLSALAMAFFFQFAQTYLMQYIGQKVMYDLRTQTFAHLHRMSFKFFDKNPIGKLVTRVVNDVEVLNEMLTSGLILVFSDLFTLAGIFCVMLYLDWQLTLVVCIVFPLLSMATRAYRVRARDALRKNRAHVTRLNSFLEENLSGMPTVHLFHREKIHEEKFRDINDDKVKEDLRAIHYNSVYLPSIDVFSALGMGLVIWYGGGKFVQEQMQLGVLVAFLQYLQKFFEPIRDLAEKFNIIQTAIASAERTFELLDTPEDVSDPPIPLPVKRMRGEVEFRNMWLSYQKDQFVLKDISFTVREGESLAIVGATGGGKSSLVNALCRF…
681	GC_00000096	core	NOB2	2117	5	6	2	0	0.815558	0.749091	0.780913	V	Defense mechanisms			COG1132	ABC-type multidrug transport system, ATPase and permease component (MdlB) (PDB:2HYD)					K18890	ATP-binding cassette, subfamily B, multidrug efflux pump	MSKLHEESLQDSYLDWTLFKRVVVYLKPYRALVLLAIFFLFCVSILSLAGPYLTKIAIDDYISVSNLEGLNQLALVYLSILGLAFVCQFVQTYLMQYIGQKVMYDLRTQTFAHLHRMSFKFFDKNPIGKLVTRVVNDVEVLNEMLTSGLILVFSDLFTLMGILCVMLYLDWQLTLVVCTVFPLLYLATRAYRVRARDALRKNRAHVTRLNTFLEENLSGMPTVHLFHRGKIHHEKFRAINDDKVKEDLRAIHYNAIYLPSIDVFSAFGMVLVIWYGGGKFVQDQMQLGVLVAFLQYLQKFFEPIRDLAEKFNIIQTAIASAERTFELLDTPEDYSDPPTPLPVKRMRGEVEFRNMWFGYKKDDFVLKDISFSVREGESLAVVGATGVGKSSLVNALCKF…
682	GC_00000096	core	NOB3	1155	5	6	2	0	0.815558	0.749091	0.780913	V	Defense mechanisms			COG1132	ABC-type multidrug transport system, ATPase and permease component (MdlB) (PDB:2HYD)					K18890	ATP-binding cassette, subfamily B, multidrug efflux pump	MSELHQESLKNSYQDWALFKRVLVYLKPYSGQVALAVFFLFFVSLLNLAGPYLTKVAIDDYISVSNMEGLDRIAWIYLAVLATAFVFQFAQTYLMQYIGQKVMYDLRTQTFAHLHRMSFKFFDKNPIGKLVTRVVNDVEVLNEMLTSGLILVFSDLFTLAGIFCMMLYLDWRLTLVVCVVFPLLYMATRAYRVRARDALRKNRAHVTRLNSFLEENLSGMPTVQLFHREKAHKKKFKAINEDKVREDLRSIHYNSMYLPSIDLFSAVGMALVIWYGGGRFVQDEVQLGVLVAFFQYLQKFFEPIRDLAEKFNVIQTAIASGERTFELLDTPEDVSDPPIPLSVERVRGNVEFKNVWFAYRENEYVLKDISFSVREGESLAVVGATGAGKSSLVNALCRF…
683	GC_00000096	core	N_gracilis	1723	5	6	2	0	0.815558	0.749091	0.780913	V	Defense mechanisms			COG1132	ABC-type multidrug transport system, ATPase and permease component (MdlB) (PDB:2HYD)							MNEW-EETLDDRYYDWPLFTRILGYLRPYRMLVLVSVGLLLSVSLLNLAGPYLTKIAIDEHIRVDDYSGLDQIALIYLVVLVGAFVCQFFQYYTIQFIGQQVMYDLRTQVFGHLHKMSFRFFDRNPIGKMITRTVNDIEVLNEMLTSGLILVFSDLFTLVGIFFMLAYLDWRLMLVVCVVFPFLYLATNAYRTRARDALRKNRAHQTTLNTLLEENLSGMNTVQMFNQEENRRKQFTDVSGSKLREDLRSLFYNSVYLPSIDVFSAIGMGLVIWYGGGRFVQDEVELGVLVAFLQYLHKFFEPIRDLAEKFNIIQTAMASSERIFELLDTEEDLPNPAQPKPLKK------------------------------------------------------…
684	GC_00000096	core	N_gracilis	1724	5	6	2	0	0.815558	0.749091	0.780913	V	Defense mechanisms			COG1132	ABC-type multidrug transport system, ATPase and permease component (MdlB) (PDB:2HYD)					K10822	nonpolar-amino-acid-transporting ATPase [EC:7.4.2.2]	#NAME?
685	GC_00000096	core	SAG1a	944	5	6	2	0	0.815558	0.749091	0.780913	V	Defense mechanisms			COG1132	ABC-type multidrug transport system, ATPase and permease component (MdlB) (PDB:2HYD)					K18890	ATP-binding cassette, subfamily B, multidrug efflux pump	MSELHQESLRDGSRDWVLFKRLVVYLKPYQALVLLAVFFLFCVSILSLSGPFLTKIAIDDYIAVSDLEGLNKIALIYLVVLGVAFVCQFVQTYLMQYIGQKVMYDLRTETFAHMHRMSFKFFDRNPIGKLITRVVNDVEVLNEMLTSGLILVFSDLFILVGIFSMMFYLEWRMALVICLVFPLLYLATWAYRIRARDALRKNRAHITRLNSFLEENLSGMPTVHLFNKEKSHEDKFRNVNKDKVDEDLRSVYYNAIYLPSIDIFSALGMALVIWYGGGKFVQDQIQLGVLVAFLQYLQKFFEPIRDLAEKFNIIQTAIASAERTFELLDTPEDIADSHSSQTVKKVRGEIEFRNVWFSYKKDEDVLRDISFSLLEGESLAVVGATGAGKSSLVNALCRF…
686	GC_00000097	core	NOB1	1765	5	6	2	0	0.723643	0.99177	0.836751	C	Energy production and conversion	M00307|M00009|M00011|M00532|M00036|M00032	Pyruvate oxidation, pyruvate => acetyl-CoA|Citrate cycle (TCA cycle, Krebs cycle)|Citrate cycle, second carbon oxidation, 2-oxoglutarate => oxaloacetate|Photorespiration|Leucine degradation, leucine => acetoacetate + acetyl-CoA|Lysine degradation, lysine => saccharopine => acetoacetyl-CoA	COG1249	Dihydrolipoamide dehydrogenase (E3) component of pyruvate/2-oxoglutarate dehydrogenase complex or glutathione oxidoreductase (Lpd) (PDB:6QKG)	M00307|M00009|M00011|M00532|M00036|M00032	Pathway modules; Carbohydrate metabolism; Central carbohydrate metabolism|Pathway modules; Carbohydrate metabolism; Central carbohydrate metabolism|Pathway modules; Carbohydrate metabolism; Central carbohydrate metabolism|Pathway modules; Carbohydrate metabolism; Other carbohydrate metabolism|Pathway modules; Amino acid metabolism; Branched-chain amino acid metabolism|Pathway modules; Amino acid …	COG1249	Glycine cleavagePyruvate oxidation	K00382	dihydrolipoamide dehydrogenase [EC:1.8.1.4]	MSEDQLLVLGAGPGGYTAAFYAADQGYKVTLVDAADKPGGVCLHRGCIPSKALLHVADFLGEARQAGEWGLSFNDPQINLERLREWKDGIVAKMSGGLVTLCKQRGVNYINQRGSFVNSNTVKFEGGESVNFDKCILATGSQPVVPDSFLHAGSLVMDSTTALDIADIPERLLIIGGGYIGLEMGSVYSALGSRITVVEMTEGLLPGVDRDLVRPLQAKLKNEFKSFRFNTKVVSVSQKGQSLVVIMESGDEKFEETFDRVLVSVGRRPNTSGIGLENTSLEMDEKGFVKVDPKRQTSDSSILAIGDVTGEPMLAHKASHEARVAIEGLSGK--DVSFTDRVIPAVVFTDPEIAWCGLTESEAKNMNCDVTIAKFPWVASGRAHTLGRAEGMSKLILGK…
687	GC_00000097	core	NOB2	1864	5	6	2	0	0.723643	0.99177	0.836751	C	Energy production and conversion	M00307|M00009|M00011|M00532|M00036|M00032	Pyruvate oxidation, pyruvate => acetyl-CoA|Citrate cycle (TCA cycle, Krebs cycle)|Citrate cycle, second carbon oxidation, 2-oxoglutarate => oxaloacetate|Photorespiration|Leucine degradation, leucine => acetoacetate + acetyl-CoA|Lysine degradation, lysine => saccharopine => acetoacetyl-CoA	COG1249	Dihydrolipoamide dehydrogenase (E3) component of pyruvate/2-oxoglutarate dehydrogenase complex or glutathione oxidoreductase (Lpd) (PDB:6QKG)	M00307|M00009|M00011|M00532|M00036|M00032	Pathway modules; Carbohydrate metabolism; Central carbohydrate metabolism|Pathway modules; Carbohydrate metabolism; Central carbohydrate metabolism|Pathway modules; Carbohydrate metabolism; Central carbohydrate metabolism|Pathway modules; Carbohydrate metabolism; Other carbohydrate metabolism|Pathway modules; Amino acid metabolism; Branched-chain amino acid metabolism|Pathway modules; Amino acid …	COG1249	Glycine cleavagePyruvate oxidation	K00382	dihydrolipoamide dehydrogenase [EC:1.8.1.4]	MSKDHLVVLGAGPGGYTAAFYAADLGYKVTLVDANDKPGGVCLHRGCIPSKALLHVAGLLRESRQAKEWGVCFDDPTIDLELLRGWKEGIVGKMSGGLVTLCKQRGVSFINQRAAFENSNTLKLAGGNSINFDRCVLATGSQPAIPDNFRNAGSLVMDSTTALNLPEIPERLLIVGGGYIGLEMGSVYSVLGSRVTVVEMTDGLLPGVDRDLVRPLQALLKNEFESICLSTKVLSVAERDQSGFVTMETAGERSEETFDRILVSVGRRPNTSGLGLENTKVELDDKGFVKVDLKRQTSDPTILAIGDVAGEPMLAHKASHEARVAVDYLSGK--NASFADRVIPAVVFTDPEIAWCGLTESEARSNNVDVVIAKFPWGASGRAQTLGHAEGTTKLVLEI…
688	GC_00000097	core	NOB3	786	5	6	2	0	0.723643	0.99177	0.836751	C	Energy production and conversion	M00307|M00009|M00011|M00532|M00036|M00032	Pyruvate oxidation, pyruvate => acetyl-CoA|Citrate cycle (TCA cycle, Krebs cycle)|Citrate cycle, second carbon oxidation, 2-oxoglutarate => oxaloacetate|Photorespiration|Leucine degradation, leucine => acetoacetate + acetyl-CoA|Lysine degradation, lysine => saccharopine => acetoacetyl-CoA	COG1249	Dihydrolipoamide dehydrogenase (E3) component of pyruvate/2-oxoglutarate dehydrogenase complex or glutathione oxidoreductase (Lpd) (PDB:6QKG)	M00307|M00009|M00011|M00532|M00036|M00032	Pathway modules; Carbohydrate metabolism; Central carbohydrate metabolism|Pathway modules; Carbohydrate metabolism; Central carbohydrate metabolism|Pathway modules; Carbohydrate metabolism; Central carbohydrate metabolism|Pathway modules; Carbohydrate metabolism; Other carbohydrate metabolism|Pathway modules; Amino acid metabolism; Branched-chain amino acid metabolism|Pathway modules; Amino acid …	COG1249	Glycine cleavagePyruvate oxidation	K00382	dihydrolipoamide dehydrogenase [EC:1.8.1.4]	MSKKHLVVLGAGPGGYTAAFLAADRGMKVTLVDAQKSPGGVCLYKGCIPSKALLHVAGNINESRSAKEWGVDFGDLTIDLDRLRRWKEGVVSKMSGGLAMLCKQRGVNYIHGCAVFKDSHTIMVSGRDTLEFDRCILATGARPALPKHFREGGPRIMDSTAALTLTDIPQRLLVVGGGYIGLEMGSVYAALGSRVCVIEMTNELLPGVDRDLVRPLQGKLTKDFEAIHLSTLATSVVAEENSVSVIMESGEETVEETFDRILVSVGRRPNSDAIGLDNTKVELDEGGFVKVDEQQKTTDSSIFGIGDVVGGPMLAHKASDEARVAVDGLTGE--ERPL-NRTIPAVVFTDPEIAWCGLTESDARLKGEKVEIARFPWGASGRAQTLGRTDGMSKLVLEA…
689	GC_00000097	core	N_gracilis	2899	5	6	2	0	0.723643	0.99177	0.836751	C	Energy production and conversion	M00307|M00009|M00011|M00532|M00036|M00032	Pyruvate oxidation, pyruvate => acetyl-CoA|Citrate cycle (TCA cycle, Krebs cycle)|Citrate cycle, second carbon oxidation, 2-oxoglutarate => oxaloacetate|Photorespiration|Leucine degradation, leucine => acetoacetate + acetyl-CoA|Lysine degradation, lysine => saccharopine => acetoacetyl-CoA	COG1249	Dihydrolipoamide dehydrogenase (E3) component of pyruvate/2-oxoglutarate dehydrogenase complex or glutathione oxidoreductase (Lpd) (PDB:6QKG)	M00307|M00009|M00011|M00532|M00036|M00032	Pathway modules; Carbohydrate metabolism; Central carbohydrate metabolism|Pathway modules; Carbohydrate metabolism; Central carbohydrate metabolism|Pathway modules; Carbohydrate metabolism; Central carbohydrate metabolism|Pathway modules; Carbohydrate metabolism; Other carbohydrate metabolism|Pathway modules; Amino acid metabolism; Branched-chain amino acid metabolism|Pathway modules; Amino acid …	COG1249	Glycine cleavagePyruvate oxidation	K00382	dihydrolipoamide dehydrogenase [EC:1.8.1.4]	MVEHPLIVIGAGPGGYAAAFLAADKGLDVTLVDDRNAPGGVCLHVGCIPSKTLLHIAKLIGEARQAKEWGLDFGEPRIDLKGLRKWKNKVVEQMTGGLAQLSKQRKVKRINGRAVFQNAHSVKV-GNELLKFKHCIVATGSRPAWPKGFPKPGGRLMDSTNALEIEDIPERLLVIGGGYIGLEMGTVYAALGSKVTVVEMTGDLLSGVDRDLVRPLQKKLAGEFEAIHLNTNVKSLKENVDDVQAIFQNDDGSREDAFDRVLVAVGRQPNTEGLGLDAASVELDEHGFIPVNAQRQTAEPAIYAIGDVTGGALLAHKAAHEARVAVEAIAGE--KTEWNPHAIPAVVFTDPEIAWCGLTESEAKEKKIDVEIAKFPWGASGRAQSLGRTEGVTKLVLQP…
690	GC_00000097	core	N_gracilis	2237	5	6	2	0	0.723643	0.99177	0.836751	C	Energy production and conversion	M00307|M00009|M00011|M00532|M00036|M00032	Pyruvate oxidation, pyruvate => acetyl-CoA|Citrate cycle (TCA cycle, Krebs cycle)|Citrate cycle, second carbon oxidation, 2-oxoglutarate => oxaloacetate|Photorespiration|Leucine degradation, leucine => acetoacetate + acetyl-CoA|Lysine degradation, lysine => saccharopine => acetoacetyl-CoA	COG1249	Dihydrolipoamide dehydrogenase (E3) component of pyruvate/2-oxoglutarate dehydrogenase complex or glutathione oxidoreductase (Lpd) (PDB:6QKG)	M00307|M00009|M00011|M00532|M00036|M00032	Pathway modules; Carbohydrate metabolism; Central carbohydrate metabolism|Pathway modules; Carbohydrate metabolism; Central carbohydrate metabolism|Pathway modules; Carbohydrate metabolism; Central carbohydrate metabolism|Pathway modules; Carbohydrate metabolism; Other carbohydrate metabolism|Pathway modules; Amino acid metabolism; Branched-chain amino acid metabolism|Pathway modules; Amino acid …	COG1249	Glycine cleavagePyruvate oxidation	K00382	dihydrolipoamide dehydrogenase [EC:1.8.1.4]	MADKRLLVIGAGPGGYAAAFYAADRGIDVTLVNDDKSMGGVCLQRGCIPSKTLLHIARLVNETKEAREWGLVFGDPKIDVDRLRQWKNEVIGKMSQGLAQLCKQRGVKYVPGRAVFESPKRVKV-GEESIEFEHAILATGSRPIVPGDFAIDSPRLLDSTSALEVEDIPGRLLIVGGGYIGLEMGTVYAALGSKVTVVEMTDGLLPGVDRDLVRVLQAKLRKDFEAIHLGTRLEALQEVKEGLKVSFKGESESREEMFDKILISIGRQPNTENLGLEKTRIELDKRGFVKVDKSGRTMEQTIFAIGDVIGGAMLAHKASYEGKRVVETILGE--SQDLLDPVIPAVVFTDPEIAWCGLTEEQAKAEGREVEVCKFPWGASGRATTLGRNDGQTKLILEP…
691	GC_00000097	core	SAG1a	980	5	6	2	0	0.723643	0.99177	0.836751	C	Energy production and conversion	M00307|M00009|M00011|M00532|M00036|M00032	Pyruvate oxidation, pyruvate => acetyl-CoA|Citrate cycle (TCA cycle, Krebs cycle)|Citrate cycle, second carbon oxidation, 2-oxoglutarate => oxaloacetate|Photorespiration|Leucine degradation, leucine => acetoacetate + acetyl-CoA|Lysine degradation, lysine => saccharopine => acetoacetyl-CoA	COG1249	Dihydrolipoamide dehydrogenase (E3) component of pyruvate/2-oxoglutarate dehydrogenase complex or glutathione oxidoreductase (Lpd) (PDB:6QKG)	M00307|M00009|M00011|M00532|M00036|M00032	Pathway modules; Carbohydrate metabolism; Central carbohydrate metabolism|Pathway modules; Carbohydrate metabolism; Central carbohydrate metabolism|Pathway modules; Carbohydrate metabolism; Central carbohydrate metabolism|Pathway modules; Carbohydrate metabolism; Other carbohydrate metabolism|Pathway modules; Amino acid metabolism; Branched-chain amino acid metabolism|Pathway modules; Amino acid …	COG1249	Glycine cleavagePyruvate oxidation	K00382	dihydrolipoamide dehydrogenase [EC:1.8.1.4]	MSKVHLVVLGAGPGGYSAAFYAADQGYKVTLVDAVDKLGGVCLHRGCIPSKALLHVSGLMAKIRQAKDFGIDFHSPHIDLKILNEWKEGIVSKVSDGLGQLCKQRGVNYVTGRGVFVNSNTIKISGSQSIVFDRCVIATGSRPVVPDQFVDSKSVVMDSTEALLLSSIPEKLLVVGGGYIGLEMGTVYSALGSRVTIVEVKDGLLPEVDRDLVRPLQEKLFNEFESVYLGTEVVSIRESGKSGYVTMASAKESKEEIFDRVLISVGRRPNTDEIGIENTKVELDSNGFVKVDLKGQTSDSAILAIGDISGEPMLAHKASHEARIAIDGLKGKGGGAFFEDTIIPAVVFTDPEIAWCGLTESEARKKNLKFEVAKFPWRASGRAHTLGRTEGSTKLILQP…
692	GC_00000098	core	NOB1	1221	5	6	2	0	0.870444	0.997431	0.929621	U	Intracellular trafficking, secretion, and vesicular transport			COG0342	Preprotein translocase subunit SecD (SecD) (PDB:3AQP) (PUBMED:26100040)					K03072	preprotein translocase subunit SecD	MFTDLKWKIPLILFVVLGSAFLAYPLQDKIALGLDLQGGMHLVLEVQTEKAVEASLERIASDIKREIENEDYEVDRVSTDLVNKTVTVLMVDAMDLEPVEEIMKNYTAYMKNEGKVREGRGYKFSLSKEEEKRIQQNAVSQGLETIRNRVDQFGVAEPTIQAQGERRILIQLPGIKDAERAIKLIGKTARLDFKMVDESISAETALNGSIPDGDQVLYKREENLETGEVTKTPFLVKKRTVLTGETLSGADVRYDTEFNEPYVAITLNSIGAMIFQEVTRENVKKRLAIVLDDHVYSAPVIQEEIAGGRAQITGQFTTEEARDLAIVLRAGALPAPVVILENRTVGPSLGKDSIEQGVQSILLGFVLVMVFIVIYYKFSGIVAVMALLLNLVLMLGALA…
693	GC_00000098	core	NOB2	1035	5	6	2	0	0.870444	0.997431	0.929621	U	Intracellular trafficking, secretion, and vesicular transport			COG0342	Preprotein translocase subunit SecD (SecD) (PDB:3AQP) (PUBMED:26100040)					K03072	preprotein translocase subunit SecD	MFTDLKWKIPLILFVVLGSAFLAYPLKEKIALGLDLQGGMHLVLEVQTEKAVEASLERIANDIKREIQNEDYEVDRVSTDLVNKTVTVLMVDAMDLEPVEKIMKNYTAYMKNEGKVREGRGYKFSLSREEEKRIQQNAVNQGLETIRNRVDQFGVAEPTIQAQGERRILIQLPGIKDADRAIKLIGKTARLDFKMVDESISAETALNGSIPDGDQILYKREENLETGEVTKTPFLVKKRTVLTGETLSGADVRYDTEFNEPYVAITFNSIGAMIFQEVTRENVKKRLAIVLDDNVYSAPVIQEEIAGGRAQITGQFTTEEARDLAIILRAGALPAPVIILENRTVGPSLGKDSIEQGVKSMLLGFALVMMFIIIYYKLSGIVAVMALLLNLVLMLGALA…
694	GC_00000098	core	NOB2	110	5	6	2	0	0.870444	0.997431	0.929621	U	Intracellular trafficking, secretion, and vesicular transport			COG0342	Preprotein translocase subunit SecD (SecD) (PDB:3AQP) (PUBMED:26100040)					K03072	preprotein translocase subunit SecD	MFRDLKWKIPLILFVVLGAVLLAHPLKERIALGLDLQGGMHLVLEVQTAKAVEASLERIADDIKRDIQNEDYEVDRVSADLENNTITVLMVDALDLPAVEEVMENYTVYLKNEGKVREGRGLQFRLSEEESKRIAQNAVSQGLETIRNRVDQFGVSEPTIQVQGERRILVQLPGIKDANRAINLIGKTAQLEFKLLDESISAETALSGSVPEGDEILYKRDENKETGEVSRVPYLVKKRTVLTGETLSSAEVRYDSEFNEPYVALTFNSVGAMIFQELTRENVKKRLAIVLDDSIYSAPVIQEEIPGGRAQITGQFSTEEARDLAIVLRAGALPAPVVILENRTVGPSLGKDSIEQGVRSILLGLILVLVFIVIYYKLSGIVAVVALLLNLVLLLGALA…
695	GC_00000098	core	NOB3	38	5	6	2	0	0.870444	0.997431	0.929621	U	Intracellular trafficking, secretion, and vesicular transport			COG0342	Preprotein translocase subunit SecD (SecD) (PDB:3AQP) (PUBMED:26100040)					K03072	preprotein translocase subunit SecD	MFRDLKWKIPLILFVVLGAVVLAHPLKERIALGLDLQGGMHLVLEVQTAKAVEASLERIADDIKRDIQNEDYEVDRVSADLENKTITVLMVDALDLPAVEEVMENYTVYLKNEGKVREGRGLQFRLSEEENKRIAQNAVSQGLETIRNRVDQFGVSEPTIQVQGERRILVQLPGIKDANRAINLIGKTAQLEFKLLDESISPETALSGSVPEGDEILYKRDKNKETGEVSRVPYLVKKRTVLTGETLSSAEVRYDSEFNEPYVALTFNSVGAMIFQELTRENVKKRLAIVLDDSIYSAPVIQEEIPGGRAQITGQFSTEEARDLAIVLRAGALPAPVVILENRTVGPSLGKDSIEQGVRSILLGLILVLVFIVIYYKLSGIVAVVALLLNLVLLLGALA…
696	GC_00000098	core	N_gracilis	1595	5	6	2	0	0.870444	0.997431	0.929621	U	Intracellular trafficking, secretion, and vesicular transport			COG0342	Preprotein translocase subunit SecD (SecD) (PDB:3AQP) (PUBMED:26100040)					K03072	preprotein translocase subunit SecD	MFRDLKWKIPLIFAVLLGAVWLAYPVDEKINLGLDLQGGMHLVLEVQTEKAVESALEQRADDIKRALQDEDIELERVFALQEDMTVHIILVDTIDAPTTTEAVKSYPN-MKLLGTERDGLELIYQVTPEEIKFIKENAVQQALETIRNRVDQFGVSEPAIQVQGERRILVQLPGIEEPERAINLIGKTARLEFKAVDESMSPQQALNEGAPMGSEVLYQRIENEETGEVTKEPYLIKERPIMTGDTLTAAEVRFDNQFNEPYVALTFNSLGGQQFYQLSKDHLGKRVAIVLDNNVYSAPVIREEIPGGRAQITGRFTTNEARDLAIALRAGALPAPVIILENRTIGPSLGRDSVEAGVTSIAAGFVMVLIFMMIYYRLSGVIAVTALFLNLVLLLGALA…
697	GC_00000098	core	SAG1a	761	5	6	2	0	0.870444	0.997431	0.929621	U	Intracellular trafficking, secretion, and vesicular transport			COG0342	Preprotein translocase subunit SecD (SecD) (PDB:3AQP) (PUBMED:26100040)					K03072	preprotein translocase subunit SecD	MYTDLKWKIPLILFAILGSAYLAYPLKDKIALGLDLQGGMHLVLEVQTEKAVEASLERIADDIKREIEEEDYEVDRVRADIKNKTVTVLMVDAIDLKPVEEVMKNHTAYLQNEGVVREGRGYLFRLSEEEETRIEQNAVSQALETIRNRVDQFGVSEPTIQAQGERRILVQLPGIKDADRAIKLIGKTARLDFKLVDESVSPQTALNGTMPEGDEILYEREENVETGEVTKTPFLVKKRTVLTGETLSGAEVRYDSDFNEPYVAITFNSIGAMIFHEVTRANVKKRLAIVLDGNIYSAPVIQEAIAGGRAQITGQFTTEEARDLAIVLRAGALPAPVVILENRTVGPSLGKDSIEQGVQSILLGGLLVIIFIPIYYKLSGLVAVTALMLNLVLLLGALA…
698	GC_00000099	core	NOB1	734	5	6	2	0	0.835223	0.727153	0.77745	E	Amino acid transport and metabolism	M00535|M00432	Isoleucine biosynthesis, pyruvate => 2-oxobutanoate|Leucine biosynthesis, 2-oxoisovalerate => 2-oxoisocaproate	COG0066	3-isopropylmalate dehydratase small subunit (LeuD) (PDB:3Q3W)	M00535|M00432	Pathway modules; Amino acid metabolism; Branched-chain amino acid metabolism|Pathway modules; Amino acid metabolism; Branched-chain amino acid metabolism	COG0066	Isoleucine, leucine, valine biosynthesis	K01704	3-isopropylmalate/(R)-2-methylmalate dehydratase small subunit [EC:4.2.1.33 4.2.1.35]	#NAME?
699	GC_00000099	core	NOB1	1010	5	6	2	0	0.835223	0.727153	0.77745	E	Amino acid transport and metabolism			COG0066	3-isopropylmalate dehydratase small subunit (LeuD) (PDB:3Q3W)			COG0066	Isoleucine, leucine, valine biosynthesis			MKQIIEGKAYVLGNDIDTDQIIPAEHLVYSLSDPEEKKNYGKFALSGVPADGAGLPGGNNAFING-----------------------------------------------------------------------------------------------------------------------------
700	GC_00000099	core	NOB2	1823	5	6	2	0	0.835223	0.727153	0.77745	E	Amino acid transport and metabolism	M00535|M00432	Isoleucine biosynthesis, pyruvate => 2-oxobutanoate|Leucine biosynthesis, 2-oxoisovalerate => 2-oxoisocaproate	COG0066	3-isopropylmalate dehydratase small subunit (LeuD) (PDB:3Q3W)	M00535|M00432	Pathway modules; Amino acid metabolism; Branched-chain amino acid metabolism|Pathway modules; Amino acid metabolism; Branched-chain amino acid metabolism	COG0066	Isoleucine, leucine, valine biosynthesis	K01704	3-isopropylmalate/(R)-2-methylmalate dehydratase small subunit [EC:4.2.1.33 4.2.1.35]	MKQIIEGKAYVLGNDIDTDQIIPAEHLVYSLSNPEEKKNYGKFALSGVPADGAGLPDGNNAFINEGSFESEFTIIVGGKNFGCGSSREHAPACLKIAGIQAVVAESYARIFYRNSVDGGFFIPFETPDKLAEETRTGDKLIIDVEKESLINETTGKSYSLSSLGEVIEIIRAGNIFEYARQSGLIPSSEA
701	GC_00000099	core	NOB3	340	5	6	2	0	0.835223	0.727153	0.77745	E	Amino acid transport and metabolism	M00535|M00432	Isoleucine biosynthesis, pyruvate => 2-oxobutanoate|Leucine biosynthesis, 2-oxoisovalerate => 2-oxoisocaproate	COG0066	3-isopropylmalate dehydratase small subunit (LeuD) (PDB:3Q3W)	M00535|M00432	Pathway modules; Amino acid metabolism; Branched-chain amino acid metabolism|Pathway modules; Amino acid metabolism; Branched-chain amino acid metabolism	COG0066	Isoleucine, leucine, valine biosynthesis	K01704	3-isopropylmalate/(R)-2-methylmalate dehydratase small subunit [EC:4.2.1.33 4.2.1.35]	MKHIIEGKAYVLGDDIDTDQIIPAEHLVYSLSDPEEKKNYGKFALSGVPTENAGLPDGGKVFVSEGKHESEYSIIVGGKNFGCGSSREHAPACLQIAGIQAVV---------------------------------------------------------------------------------------
702	GC_00000099	core	N_gracilis	116	5	6	2	0	0.835223	0.727153	0.77745	E	Amino acid transport and metabolism	M00535|M00432	Isoleucine biosynthesis, pyruvate => 2-oxobutanoate|Leucine biosynthesis, 2-oxoisovalerate => 2-oxoisocaproate	COG0066	3-isopropylmalate dehydratase small subunit (LeuD) (PDB:3Q3W)	M00535|M00432	Pathway modules; Amino acid metabolism; Branched-chain amino acid metabolism|Pathway modules; Amino acid metabolism; Branched-chain amino acid metabolism	COG0066	Isoleucine, leucine, valine biosynthesis	K01704	3-isopropylmalate/(R)-2-methylmalate dehydratase small subunit [EC:4.2.1.33 4.2.1.35]	MKKKISGRAYVLGNNIDTDQIIPAQHLVYSLSDPEERKNYGKFALSGVPNEAAGLPQGNKPFVEEG-FESPYTIVIGGKNFGCGSSREHAPACMEIAGVQAVVAESYARIFYRNSVDGGFFIPLETKDPLTDKIQTGDELEIDLESNTLTNKTQNTTYPLQPLGDVIDIIEAGNIFEYARKSGLIQSN--
703	GC_00000099	core	SAG1a	1935	5	6	2	0	0.835223	0.727153	0.77745	E	Amino acid transport and metabolism	M00535|M00432	Isoleucine biosynthesis, pyruvate => 2-oxobutanoate|Leucine biosynthesis, 2-oxoisovalerate => 2-oxoisocaproate	COG0066	3-isopropylmalate dehydratase small subunit (LeuD) (PDB:3Q3W)	M00535|M00432	Pathway modules; Amino acid metabolism; Branched-chain amino acid metabolism|Pathway modules; Amino acid metabolism; Branched-chain amino acid metabolism	COG0066	Isoleucine, leucine, valine biosynthesis	K01704	3-isopropylmalate/(R)-2-methylmalate dehydratase small subunit [EC:4.2.1.33 4.2.1.35]	MEQVIAGRAYVLGDNIDTDQIIPAEHLVYSLSDPEEKKNYGKFALSGVPKDDAGLPEGNKLFVEEEKFESEYTIIIGGKNFGCGSSREHAPACLKIAGIQAIIATSYARIFYRNSVDGGFFIPFESSSKLVNNIRTGDNLTINVETGTLTNNSSNQTFKLQPLGEVAEIVKAGNIFEYARKAGMI-----
704	GC_00000100	core	NOB1	56	5	6	2	0	0.754483	0.771565	0.762928	O	Posttranslational modification, protein turnover, chaperones			COG1222	ATP-dependent 26S proteasome regulatory subunit (RPT1) (PDB:5EQT)					K13527	proteasome-associated ATPase	MGDHSHIIELIDQILEETADKPNLQEKIFDLRDALFQAQQSSQQYALKIKTLEETVSKLKSPAHRVGTVLGQGEGDLYRLVVGGTEYQAAVTPEILGKGALQAGDQVALNEGFVAIARLPRPSQGPVARITTRLADGQWLVTGQTGNSETLALCHPEIEAESLKVGDEIILDPNQRVILARLPKRKSGVVVEDDLEQVDWSNVGGQTKVIEEVRKVIEYPILHKEILNTMEYQLPKGFLFYGPPGCGKTLIGRAILSDIIQQLKQKESN-QELEGRFIHVKGP---EILNMWLGESERKV---REIFKKARDYKKKGQVPFI--FIDEAESILGTRQAMRGNNISNTLVPMFCAEMDG---IQSLRDAVVILATNRPDLIDPAILRPGRIDRKIKVGRP…
705	GC_00000100	core	NOB2	891	5	6	2	0	0.754483	0.771565	0.762928	O	Posttranslational modification, protein turnover, chaperones			COG1222	ATP-dependent 26S proteasome regulatory subunit (RPT1) (PDB:5EQT)					K13527	proteasome-associated ATPase	MGDQSHIIELIDQILEETADKPNLQEKIFDLRDALFQAQQSSQQYALKIKTLEETVSKLKSPAHRIGTVLGEGEGDLYRLVVGGTEYQAAISPEILEQGSLQPGDQVALNEGFVAITRLPQPSQGPIARITTRLTDGQWLVTGQTANSETLALSHPEIEAESLKVGDEVILDPNQRVILARLPKRKSGVVVEDDLEQIDWSNVGGQKKVIEEVRKVIEYPILHKEILDTMEYQLPKGFLFYGPPGCGKTLIGRAILSDIIQQLKEKESN-QEIEGRFIHVKGP---EVLNMWLGESERKV---REIFKKARDYKEKGQVPFI--FIDEAESILGTRQAIRGNNISNTLVPMFCAEMDG---IQSLRDAVVILATNRPDLIDPAILRPGRIDRKIKVGRP…
706	GC_00000100	core	NOB3	515	5	6	2	0	0.754483	0.771565	0.762928	O	Posttranslational modification, protein turnover, chaperones			COG1222	ATP-dependent 26S proteasome regulatory subunit (RPT1) (PDB:5EQT)					K13527	proteasome-associated ATPase	#NAME?
707	GC_00000100	core	NOB3	545	5	6	2	0	0.754483	0.771565	0.762928	O	Posttranslational modification, protein turnover, chaperones			COG1222	ATP-dependent 26S proteasome regulatory subunit (RPT1) (PDB:5EQT)							MGDQTHIIELIDQILEETADR------------------------------------------------------------------------------------------------------------------------------------------------------------------------------------------------------PKLQEKILDL------RDALFQAQQASQQYALKIRTLEETIGKLKSPAH-------RIGTVLGPGEGDLYRLVVGSTEYQAAVSPEILEKD-PLQPGDQVALNEGFVAIAK--LPRPEQGPIARITTRLV-------DGQWLVSGLGSNSETLAQNHPEL-ESESLKEGD----------…
708	GC_00000100	core	N_gracilis	598	5	6	2	0	0.754483	0.771565	0.762928	O	Posttranslational modification, protein turnover, chaperones			COG1222	ATP-dependent 26S proteasome regulatory subunit (RPT1) (PDB:5EQT)					K13527	proteasome-associated ATPase	MGDPTHIIELIDRILEETEDQPELQQKIFDLRDALLAAQQSAQQYNLKIKTLEETIRQLKSPAHRIGTVLGPGNDDLVRLNVGGTEYQAAVSPEILENGPLQVGDQVAVNEGFVAIIKLPRPQQGPIARVVTRLKDGHWMVNGGTGNTEFMVQACDDLKEENFREGDEIILDPTQRVILKALPKREQKLVVEDEFVTVTWEQVGGQEDVIKEVRKVIEYPILHQEILDKMEYRMPKGFLFYGPPGCGKTLIGKAILSDIVNKLKEQSHDLKDLEGRFIHVKGP---EILNMWLGESERKV---REIFKKARDYREKGQLPFI--FIDEAESVLGTRQALRVNNISNTLVPMFCAEMDG---IQSVRDMVVILATNRPDLIDPAILRPGRIDRKIKVSRP…
709	GC_00000100	core	SAG1a	1185	5	6	2	0	0.754483	0.771565	0.762928	O	Posttranslational modification, protein turnover, chaperones			COG1222	ATP-dependent 26S proteasome regulatory subunit (RPT1) (PDB:5EQT)					K13527	proteasome-associated ATPase	MGDQPHIIELIDQLLGETADNPKLQEKIFDLRDALFQAQQVSQQYALKIKNLEETVAKLKSPAHRIGTVLGLGKEGLYRLVVGGTEYQAAVSPEILEEETLQPGDQVALNEGFVAIAKLPKPEQGPIARITTRLTDGQWLITGQAANSETLASNHPDLETETLKVGDEVILDPNQRVILDRLPKRTPDVVIEDGLAQIDWSKVGGQSKVIEEVRKVIEYPILHKDILKTMEYQLPKGFLFYGPPGCGKTLIGRAILSDIIRQLKEKESN-QDLEGRFIHVKGP---EILNMWLGESERKV---REIFKKARDYKEKGQVPFI--FIDEAESILGTRQAMRGNNISNTLVPMFCAEMDG---IQSLRETVVILATNRPDLIDPAILRPGRIDRKIKVGRP…
710	GC_00000101	core	NOB1	1851	5	6	2	0	0.809667	0.786126	0.797723	S	Function unknown			COG1615	Uncharacterized membrane protein, UPF0182 family					K09118	uncharacterized protein	------------------------------------------------------------------------------------------------FISVNLKHLMFFGPLALAVMTGLIVGQKWELLQLHFHSVPFGSEDPIFGNDYSFYLFTLPLLNLGKSILWEILVILGIGTGLIFFLKQFIYLGPSGIVMQREARRPLSFLAFYFLVLMAMEFHLQRFGLLVGGNG-VVTGVGFADYYGQLPILHTMSILSLIGAGLSFFIATGRGLKKVALALTGIGVIYFAGSFYPKVLQNFVVNPNELIKETPFIEHSISGSLLAYGLNNTESKKLTGAESLNAKSIQANSLTIENIRLWDQEPLLDTLGQLQEIRTYYQFNSVDNDRYTIDGKYRQILLS…
711	GC_00000101	core	NOB1	2013	5	6	2	0	0.809667	0.786126	0.797723	S	Function unknown			COG1615	Uncharacterized membrane protein, UPF0182 family					K09118	uncharacterized protein	--MQRKWLFILLGIVTVGSMFAEKIIGFYFDWIWFAHHEFDSVFWTIIFSQWGFGLVAGVLFFTFTCFPLKRMYDHSSHIPVLLSDSVRRELPLLDLIASNLRKLMFFGPLVLAVMTGLIIGQKWEIVQLYAKAVPFGSADPIFGNDYSFYLFTLPFLNLGKSILWEAFVVLGIGTGIIFFLKQFIYLGPNGIVMQVEARRPLSSLVFYFLILMAMEFHLQRYDLLLEGNG-VVTGIGFADYYGQLPILNIMSWLSLAGAGLSFFIATGRGVKKVVLALTGIGVIYFAGSFYPRILQNFVVNPNELIKETPFIEHTIAGSLKAYGLDTTESKKLTGAESLNAESIQANSLTIENIRLWDQEPLLDTLGQIQEIRTYYQFNSVDNDRYTIDGKYRQTLLS…
712	GC_00000101	core	NOB2	690	5	6	2	0	0.809667	0.786126	0.797723	S	Function unknown			COG1615	Uncharacterized membrane protein, UPF0182 family					K09118	uncharacterized protein	MNTQKKWLFILLGIVAVGSMFAEKIIGFYFDWIWFAHHEFDSVFWTIVFSQWGFGLAGGILFFAFTCIPLKRMYDHSSHMPVLLSDSVRRELPLLDLIAVNLSKIMFFGPLVLAVITGLIIGQKWELVQLYFKAVPFGSADPIFGNDYSFYLFTLPLLNLGKSVLWEAFVVLGIGTGIIVFLKQFIYLGPNGIVMQVEARRPLSSLAFYFLILMAMEFHLQRYDLLLGGNG-VVTGIGFADYHGQLPILNAMSVLSLIGSGLSFFIATGRGMKKVALALTGIGVLYFAGSFYPKILQNFIVNPNELIKETPFIEHTIAGSLKAYGLDTTESKTLTGAESLNADSIRANSLTIENIRLWDQEPLLDTLGQIQEIRTYYQFNSVDNDRYTIDGKYRQTLLS…
713	GC_00000101	core	NOB3	180	5	6	2	0	0.809667	0.786126	0.797723	S	Function unknown			COG1615	Uncharacterized membrane protein, UPF0182 family					K09118	uncharacterized protein	MNLKKKWLIILAGIVIIGSMFAEKIISFYFDWIWFKSHEVGSVFWTIVFSQWGFGLGCGVLFFALTCFPLKRTHDRTSHIPILLSDHIRRELPLIDLMAANLKGLLFFGPLVLALMTGLVISQKWDTLQLFFEAVPFGNADPIFGNDYSFYLFTLPLLNLGKSVLWEILIVLAIGFGLIFFFKRFVYMGPTGVVLLPEARRPLSLLAAYFFILLAIEFYLQRFSLLNGGNG-VVTGIGYADYYGRLPILNGMSMLSLLGAGVSLFIATGRGMKKVALALAGIGVVYFVSGFYPTLLQKFIVEPNELIKETPFIEHTIAGSLKAYGLENTESQILTGADELTADTIRANSLTVENIRLWDQEPLLDTLGQIQEIRTYYQFNSVDNDRYTIDGTYRQTLLS…
714	GC_00000101	core	N_gracilis	154	5	6	2	0	0.809667	0.786126	0.797723	S	Function unknown			COG1615	Uncharacterized membrane protein, UPF0182 family					K09118	uncharacterized protein	MKLSRKWFVTLVAVVLFFLLFTEKLVTFYIDLVWFEKYGLLSVIWTILGSQFGFGFLFGGLFLAVTFGTLRRVYQKTSHLPVILADQTRRDMPFLEMVADNLKPLILLLPLIFSVFVGLIAAERWDVTLKFLNHVRFGEADPIFNKDYSFYIFVLPFLEMIKSWLWAGLALIGFGVSLIYFFKQYIFLSPKGFATLPEARRTLSWLAAFAFLNLAFDIYLRRYGLLIQSQSQVVAGISYADDWGRLPAYNLLIALAFVGTALSILNINRENLRRIFIWAVAVTVIYATGNVYPSLLKRFVVDPNELEKETPYIEHTIAGTVRGYGLTDVEENVLTGANSLKASAIQKNYLTIENIRLWDQDPLLDTLGQIQEIRTYYQFSAVDNDRYMINGKYQQTLLS…
715	GC_00000101	core	SAG1a	1432	5	6	2	0	0.809667	0.786126	0.797723	S	Function unknown			COG1615	Uncharacterized membrane protein, UPF0182 family					K09118	uncharacterized protein	MNLQKKWLFILFGIVVVGSIFAEKIVQFYFDWIWFANHQVDSVFWTIVLSQWGFGLATGLFFFIFTCFPLKLIFDRSSHMPVVLSDTVRRELPLLDFISVNLKHLMFFGPLALAVMTGLIVGQKWELLQLYSNAVPFGSEDPIFGNDYSFYLFTLPLLNLGKSILWEILVILGIGTGLIFFLKQFVYLGPSGIVMQREARRPLAFLAFYFLVLMAIEFHLQRFGLLVGENG-VVTGIGFADYYGQLPILHTMSILSLIGAGLSFFIATGRGLKKVALALTAIGVIYFAGSFYPKILQNFVVNPNELIKETPFIEHTISGSLLAYGLNNTESKKLTGAESLNAESIKANSLTIENIRLWDQEPLLDTLGQLQEIRTYYQFNSVDHDRYTIDGKYRQTLLS…
716	GC_00000102	core	NOB1	473	5	6	2	0	0.837656	0.942765	0.887108	J	Translation, ribosomal structure and biogenesis			COG0343	Queuine/archaeosine tRNA-ribosyltransferase (Tgt) (PDB:1XW8) (PUBMED:15805528)			COG0343	tRNA modification	K00773	queuine tRNA-ribosyltransferase [EC:2.4.2.29]	MIKFEVIKQHSHSPARLGKLVTPHGEIQTPAFMPVGTQATVKALSPEDLIQCGSEIILGNTYHLYLRPGHDIVKSLGGLHQFMNWNKPVLTDSGGFQVFSLNTLAKVTEEGVTFKSHIDGSTHFFSPEHSMEVQEALGADIAMTLDEPTPYPSDRTVTEKSLKLSTRWAERCKAAHQRNDQSLFGIVQGGMYKDLRTQSINEITGIGFPGYAIGGLSVGEEKELMHEMAAHTAENLPQDKPRYLMGVGTPDDLLQCSAMGIDMFDCVMPSRNARNASLFTSQGKVNIRNLKYKADDSPLDPECDCYTCKNYSRAYLRHLFIADEIFIMRLNTIHNIHFYQKRMQSIRQAILEDKPLE------------
717	GC_00000102	core	NOB2	1314	5	6	2	0	0.837656	0.942765	0.887108	J	Translation, ribosomal structure and biogenesis			COG0343	Queuine/archaeosine tRNA-ribosyltransferase (Tgt) (PDB:1XW8) (PUBMED:15805528)			COG0343	tRNA modification	K00773	queuine tRNA-ribosyltransferase [EC:2.4.2.29]	--------------------------------MPVGTQATVKALSPEELEQCGAEIILGNTYHLYLRPGHDIVESLGGLHRFMNWDKPILTDSGGFQVFSLNSLAKVTEEGVTFKSHIDGSTHFFSPERAIEVQEALGADIAMTLDEPTPYPSDPSKTETSLKLSTDWAVRCKAAHRMKNQALFGIVQGGMYKNLRKQSTEEITALDFPGYAIGGLSVGEEIELMYDIAAYTAELLPKDKPRYLMGVGKPGDLAQCSAMGIDMFDCVMPSRNARNGSLFTSHGKVNIRNLQYKADNSPLDPDCNCYTCKNYSRAYLRHLFIADEIFAMRLNTLHNVAFYQNWMKRIRQAIDEDLAFA-------DLGLG
718	GC_00000102	core	NOB2	1206	5	6	2	0	0.837656	0.942765	0.887108	J	Translation, ribosomal structure and biogenesis			COG0343	Queuine/archaeosine tRNA-ribosyltransferase (Tgt) (PDB:1XW8) (PUBMED:15805528)			COG0343	tRNA modification	K00773	queuine tRNA-ribosyltransferase [EC:2.4.2.29]	MIKFEVIKQHSHSQARLGRLITPHGEIRTPAFMPVGTQATVKALSPEDIVQCGSDIILGNTYHLYLRPGHDVIKSLGGLHRFMNWNKPILTDSGGFQVFSLNTLAKVTEEGVTFKSYIDGSTHFFSPEQSMEVQEALGADIAMTLDEPTPYPSDRAVTEKSLKLSTRWAARCKAAHQRDDQSLFGIVQGGMYKDLRTQSINEIIEIGFPGYAIGGLSVGEEKDIMYNIAAHTAENLPPEKPRYLMGVGTPDDLLQCSAMGIDMFDCVMPSRNARNASLFTSQGKVNIRNLKYKTDDSPLDPECDCYTCKNYSRAYLRHLFIADEIFVMRLNTIHNITFYQKRMQDIRQAILEDKPFS------------
719	GC_00000102	core	NOB3	128	5	6	2	0	0.837656	0.942765	0.887108	J	Translation, ribosomal structure and biogenesis			COG0343	Queuine/archaeosine tRNA-ribosyltransferase (Tgt) (PDB:1XW8) (PUBMED:15805528)			COG0343	tRNA modification	K00773	queuine tRNA-ribosyltransferase [EC:2.4.2.29]	MIKFETIKQHSHSSARLGRLVTPRGEIQTPTFMPVGTQATVKALSPEELEQCGAEIILGNTYHLYLRPGHDIVESLGGLHRFMNWNKPILTDSGGFQVFSLNSLAKVTEEGVTFKSHIDGSTHFFSPERATEVQEALGADIAMTLDEPTPYPSDPSKTETSLKLSTHWAARCKAAHRMESQALFGIVQGGMYKNLRKQSTEEIAALDFPGYAIGGLSVGEEIELMYDIAAYTAELLPKDKPRYLMGVGKPEDLTQCSAMGIDMFDCVMPSRNARNGSLFTSHGKVNIRNLQYKADNSPLDPDCNCYTCKNYSRAYLRHLFVADEIFAMRLNTLHNVAFYQNWMKRVRQAIDEDLPFA-------DLGLD
720	GC_00000102	core	N_gracilis	2637	5	6	2	0	0.837656	0.942765	0.887108	J	Translation, ribosomal structure and biogenesis			COG0343	Queuine/archaeosine tRNA-ribosyltransferase (Tgt) (PDB:1XW8) (PUBMED:15805528)			COG0343	tRNA modification	K00773	queuine tRNA-ribosyltransferase [EC:2.4.2.29]	MFEFEIQKKHMHSGARLGTITTSHGRIQTPAFMPVGTQATVKALSPEDLKNCGAEIILGNTYHLYLRPGHKLIEQLGGLHRFMNWDRPILTDSGGYQVFSLNDLARVTEDGVTFRSHLDGSRHLLSPELAIEIQQSLGADIIMTFDEPTPPDADEAQTLQSLELSTRWARRCQEAHTRKGQTLFGIVQGGMFKNLRNESARQIIDLGFKGYAIGGLSVGEEKALMLELAEHTAPLLPENAPRYLMGVGTPDDLIDCVKMGIDMFDCVLPTRNARNGTIYTSEGKLNIRNARHRDSDRPLDPECTCYTCKHYSRAYLRHLYMADEIFAMRLNSLHNTAFFQKWMADIRRAIAEDRPLDWRLPESGENNGG
721	GC_00000102	core	SAG1a	20	5	6	2	0	0.837656	0.942765	0.887108	J	Translation, ribosomal structure and biogenesis			COG0343	Queuine/archaeosine tRNA-ribosyltransferase (Tgt) (PDB:1XW8) (PUBMED:15805528)			COG0343	tRNA modification	K00773	queuine tRNA-ribosyltransferase [EC:2.4.2.29]	MIEFQVIKQHSHSAARLGRLLTPHGEIETPVFMPVGTQGTIKALSPEDVIQCGSNIILGNTYHLYLRPGHSVIKSLGGLHRFMHWDKPILTDSGGFQVFSLNTLAKVTEEGVTFKSHIDGSTHFFSPELSMEIQEALGADIAMTLDEPTPYPSDHTKTEKSLKLSSRWAARCKAAHQLENQSLFGIVQGGMYKDLRTQSIKEITEIGFPGYAIGGLSVGEEKNIMYDIAAHTAEYLPKNKPRYLMGVGTPEDLRHCSGMGVDMFDCVMPSRNARNGSLFTSQGKINIRNLQHKTDDSPLDPECDCYTCKNYSRAYLRHLFIADEIFVMRLNTLHNINFYQKRMQSIRKAILEDKPF-------------
722	GC_00000103	core	NOB1	595	5	6	2	0	0.696789	0.770969	0.732004	R	General function prediction only			COG5426	Uncharacterized protein STM3548, contains class I glutamine amidotransferase domain (PDB:2GK3) (PUBMED:17968677)							MNILIEWFGLDPDQFNEVAMNMAAKDLSLVWILALVVAPLALWFFWTSLKRIQSPIRKIFLIALRVLTFAVLVFMLLKPELEFKKSHTLKNSIAVLLDDTKSMSIKTFPSETPRIDFVRRTFEKNRNMLESLKEKFQVDYYFASSQISPTSYAELGNRYQPKKAITDLENTFSQLRKRYEGKSLQGVMLFSDGADLAVEPETVSLEMLALLADWEGPVHTFQAGSNEMFKDLAIEELDSVDFGFIHQPVRLTVTISASNMGNKNIPLVLKEGDTILLSRIVEVREGQNQYPVEMEFTPGALGKRIYTLTVPHFAGESVATNNRRDFQVKVIRDRIRVLHLNGRPAWDSRFLREVLANHPKVDLLSFFILRTMGDDVASPTSELSLIPFPTNLLFSDYLN…
723	GC_00000103	core	NOB2	301	5	6	2	0	0.696789	0.770969	0.732004	R	General function prediction only			COG5426	Uncharacterized protein STM3548, contains class I glutamine amidotransferase domain (PDB:2GK3) (PUBMED:17968677)							MNILIEWFGLDPEQYNEVAMNLAAKDLSPVWIIVLVLAPLALWFFWTSLKRIQSPARKIFLIALRALTFGVLVFMLLKPELEFRKSHTLKNNIAVLLDDTKSMSIKTFPSEIPRIDFVCQTFERNRDVLESLKKNFQVDYYFASNQIEPTSLAELKNRYRPKKTNTDIENTFSQLSKRYEGKSLQGVMLFSDGADLTTESETISPEILALLVDWQGPVHTFQAGSNAMFKDLAIEELESADFGFIHQPVRLTVTISASNMGNKNIPLVLKEGDTILLSRIVEVREGQNQYPVEMEFTPGALGKRIYSLTVPHFAGESVATNNSRDFQVKVIRDRIRVLHLNGRPAWDSRFLREVLANHPKVDLLSFFILRTMGDDVASPTSELSLIPFPTNLLFSDYLN…
724	GC_00000103	core	NOB3	109	5	6	2	0	0.696789	0.770969	0.732004	R	General function prediction only			COG5426	Uncharacterized protein STM3548, contains class I glutamine amidotransferase domain (PDB:2GK3) (PUBMED:17968677)							MSTLIEWFGLDPAEFNEIGLRWVTQDLTPVWLVVLVLVPVALWFFWTSLGRIQSPTRKIFLIVLRTLTFAVLVFLLLKPELEFRKSQMLKNTVVVLLDDSKSLSIKTFPSETPRINLVRQALEKNHKALESLKDDFQVDYFLASDRVEPIPAVEIPGRYRAKTPNTDITEIFTQVKKRYEGKSLRGVMLFSDGADLTMESDTVSPELLNLLADWSGPVHTFQAGSNEMFKDLAIEELEVADFGFIHQPIRLRVTLDASNMGNKNVPLVLKEGETLLVSKIIEVREGQNQYPVELEFTPSTLGKRIYTLTVPLFAGESVVTNNRRDFQVKVIRDRIRVLHLNGRPTWDSRFLREVLANHPKVDLLSFFILRTLGDDVASPTSELSLIPFPTNLLFTDYLN…
725	GC_00000103	core	N_gracilis	2657	5	6	2	0	0.696789	0.770969	0.732004	R	General function prediction only			COG5426	Uncharacterized protein STM3548, contains class I glutamine amidotransferase domain (PDB:2GK3) (PUBMED:17968677)							MNFLGKLFGQNWEEYNAWELHWALGENRWALMALAVLAPLMLWFFWASLRKVRSLPRKTVLYTLRVLTLALLLLLMLQPRLELKNIQPLKNTIAVLVDDSKSMSIKTFPEEVPRMQLVSDALARNKDWLTGLRQNYDVDYYFVSDHTDPVRTEELAARYQPHNVNTDLARVFREVLEHYENKSLQGVLLFSDGADLIQDPADFSEDFEQTLVKFDGPIHTLQAGTNDEFKDLAIETVDAADFGFVNQPVKVSVKLGAYAIGNKNIPVVVKEGDKILVSQVVSLKEDDQDYRVDMEFMPVNMGKHIYSVTVPVFAGEAVETNNRWDFQVKVVRDRLRVLHLNGRPSWDSRFLREVLINNPKVDLLSFFILRTLSDDVDAPTTELSLIPFPSNLLLSDYLS…
726	GC_00000103	core	N_gracilis	2656	5	6	2	0	0.696789	0.770969	0.732004	R	General function prediction only			COG5426	Uncharacterized protein STM3548, contains class I glutamine amidotransferase domain (PDB:2GK3) (PUBMED:17968677)							#NAME?
727	GC_00000103	core	SAG1a	2	5	6	2	0	0.696789	0.770969	0.732004	R	General function prediction only			COG5426	Uncharacterized protein STM3548, contains class I glutamine amidotransferase domain (PDB:2GK3) (PUBMED:17968677)							MKVFIDFFGLDPSQFNEVGLSLGTKDLSYAWILTLFVVPLALWFFWVSLKRIHSPFRKSLLISLRVLTFFLLVFIFLQPELEFKKSHILKNRIAVLVDDTKSMSIKTFPSEQSRIDFVRQAFEKNQGVLESLANIFQLDYYLISDQVEQIASLSSGGRYSPKKTNTDFEMVFSKLKKRYDGKSLQGVMLFSDGADLATQPETISSGLLTLLTSWEGPIHSFQAGTNHMFKDLAIEEIDSADFGFVHQPVRLTVTIGASNMGNKNIPLVLKDGDTILLSRVVEIREGQNRYSVQLEFTPNVLGKHIYSLTIPLFAGESVAINNRKEFQIKVIRDRIRVLHLNGRPSWDSRFLREVLANHPKVDLLSFFILRTLDDDVASPTSELSLIPFPTNLLFNDYLN…
728	GC_00000104	core	NOB1	1204	5	6	2	0	0.84809	0.992882	0.914792	F	Nucleotide transport and metabolism	M00048	Inosine monophosphate biosynthesis, PRPP + glutamine => IMP	COG0046	Phosphoribosylformylglycinamidine (FGAM) synthase, synthetase domain (PurL1) (PDB:3VIU)	M00048	Pathway modules; Nucleotide metabolism; Purine metabolism	COG0046	Purine biosynthesis	K23269	phosphoribosylformylglycinamidine synthase subunit PurL [EC:6.3.5.3]	MKNSNSITITPDIVRQHGLTLEEFGRIGDLLGREPNFTELGIFSVMWSEHCSYKSSRYYLKKLPTTGPRVLQGPGENAGVVDIGDGVAAVFKIESHNHPSFIEPRQGAATGVGGILRDIFTMGARPIALMNSLRFGAPDHSRTRFLVNGVVDGISNYGNCTGVPTVGGEIYFDPCYNGNILVNVFCLGLIPSDKIFLGKASGVGNPVIYFGSKTGRDGIHGASMASSEFDESSEEKRPTVQVGDPFAEKLLIEACLELMKEDWVVGIQDMGAAGLTCSTFEMAGRAGTGIDLELSNVPVREAGMTPYETLLSESQERMLVVVSKGMEQNALALFDKWDLDAAVVGEVTDTPMVRIFDNGNPVVNLPVELVVDGALDLKRPTKKPEYLKEIDHVDLGLIS…
729	GC_00000104	core	NOB1	1849	5	6	2	0	0.84809	0.992882	0.914792	F	Nucleotide transport and metabolism	M00048	Inosine monophosphate biosynthesis, PRPP + glutamine => IMP	COG0046	Phosphoribosylformylglycinamidine (FGAM) synthase, synthetase domain (PurL1) (PDB:3VIU)	M00048	Pathway modules; Nucleotide metabolism; Purine metabolism	COG0046	Purine biosynthesis	K23269	phosphoribosylformylglycinamidine synthase subunit PurL [EC:6.3.5.3]	MKPVTP-TITPDMVRQHGMTLEEFRRIQDLLGRAPNVTELGIFSVMWSEHCSYKSSRYYLKKLPTEGPRVLQGPGENAGVVDIGDGMAVVFKIESHNHPSFIEPRQGAATGVGGILRDIFTMGARPIALMNSLRFGAADHPRTRFLVNGVVDGISNYGNCTGVPTVGGEIYFDPCYNGNILVNVFCLGLVPSDKIFLGNASGVGNPVIYFGSKTGRDGIHGASMASSEFDESSEEKRPTVQVGDPFAEKLLIEACLELMNEDWVVGIQDMGAAGLTCSTFEMAGRGGTGIDLELSRVPKREEGMTPYDILLSESQERMLVVVHKGMEEEALALFHKWDLDAAIVGEVTDKPVVRIFENGNEVVNLPVELVVDGALDLKRPTKKPGYLQKIDHVNLTDVP…
730	GC_00000104	core	NOB2	692	5	6	2	0	0.84809	0.992882	0.914792	F	Nucleotide transport and metabolism	M00048	Inosine monophosphate biosynthesis, PRPP + glutamine => IMP	COG0046	Phosphoribosylformylglycinamidine (FGAM) synthase, synthetase domain (PurL1) (PDB:3VIU)	M00048	Pathway modules; Nucleotide metabolism; Purine metabolism	COG0046	Purine biosynthesis	K23269	phosphoribosylformylglycinamidine synthase subunit PurL [EC:6.3.5.3]	MKSSTSTDITPDMVRQHGMTLEEFRRIQDLLGRVPNVTELGIFSVMWSEHCSYKSSRYYLKKLPTEGPRVLQGPGENAGVVDIGDGMAVVFKIESHNHPSFIEPRQGAATGVGGILRDIFTMGARPIALMNSLRFGAPDHPRTRFLVNGVVDGISNYGNCTGVPTVGGEIYFDPCYNGNILVNVFCLGLVPSDKIFLGNASGVGNPVIYFGSKTGRDGIHGASMASSEFDESSEEKRPTVQVGDPFAEKLLIEACLELMNEDWVVGIQDMGAAGLTCSTFEMAGRGGTGIDLELSKVPMREEGMTPYDILLSESQERMLVVVHKGMEEEALTLFHKWDLDAAIVGEVTDKPVVRIFENGNPVVNLPVELVVDGALDLKRPTKKPGYLKNVDHVNLKLVS…
731	GC_00000104	core	NOB3	883	5	6	2	0	0.84809	0.992882	0.914792	F	Nucleotide transport and metabolism	M00048	Inosine monophosphate biosynthesis, PRPP + glutamine => IMP	COG0046	Phosphoribosylformylglycinamidine (FGAM) synthase, synthetase domain (PurL1) (PDB:3VIU)	M00048	Pathway modules; Nucleotide metabolism; Purine metabolism	COG0046	Purine biosynthesis	K23269	phosphoribosylformylglycinamidine synthase subunit PurL [EC:6.3.5.3]	MKVRPSLDITPDIVCQHGLTLEEYRRIQDLLGRVPNLTELGIFSVMWSEHCSYKSSRYHLKKLPTEGPRVLQGPGENAGVVDIGDGLAVIFKIESHNHPSFIEPHQGAATGVGGILRDIFTMGARPLALLNSLRFGEPDHPRTRFLLNGVVDGISSYGNCTGVPTVGGEIYFDPCYNGNILVNVFCLGLVPSDKIFLGNASGVGNPVIYFGSKTGRDGIHGASMASSEFDDSSEEKRPTVQVGDPFTEKLLIEACLELMKKDWVVGIQDMGAAGLTCSTFEMAGRAGTGIDLDLSRVPRREEGMTPYEILLSESQERMLVVVKRGMEEEALALFRKWDLDAAVVGEVTDKPVVRIFENGSQVVHLPVELVVDGALDLERPAAQPTDLDAINRIDLTEIP…
732	GC_00000104	core	N_gracilis	156	5	6	2	0	0.84809	0.992882	0.914792	F	Nucleotide transport and metabolism	M00048	Inosine monophosphate biosynthesis, PRPP + glutamine => IMP	COG0046	Phosphoribosylformylglycinamidine (FGAM) synthase, synthetase domain (PurL1) (PDB:3VIU)	M00048	Pathway modules; Nucleotide metabolism; Purine metabolism	COG0046	Purine biosynthesis	K23269	phosphoribosylformylglycinamidine synthase subunit PurL [EC:6.3.5.3]	--MSAPSLITAEQAAQHGLTRGEYDRICDLLGRKPNLVELGIFSAMWSEHCSYKSSKPHLKTLPTEGPRVLQGPGENAGVVDIGDGQAAVFKIESHNHPSFIEPYQGAATGVGGILRDIFTMGARPIALLDSLRFGNPDNPKMRYLFHGVVKGIAGYGNCIGVPTVGGDIYFDECYDGNILVNVFCLGLVKADKIFLGRASGVGNAILYVGSKTGRDGIHGAVMSSAEFDDSTEEKRPTVQVGDPFMEKLLLEACLEIMQKDWVVGVQDMGAAGLTSSSFEMAERADSGVELDLDAVPMREEGMNAYEIMLSESQERMVFVIKSGHEDEALEIFRKWDLDAAVIGRVTDDRHMRIRFGGEVVVDLPIEVVVHGATETHRPTRKPKYLDAVQHLDLNEIE…
733	GC_00000104	core	SAG1a	1430	5	6	2	0	0.84809	0.992882	0.914792	F	Nucleotide transport and metabolism	M00048	Inosine monophosphate biosynthesis, PRPP + glutamine => IMP	COG0046	Phosphoribosylformylglycinamidine (FGAM) synthase, synthetase domain (PurL1) (PDB:3VIU)	M00048	Pathway modules; Nucleotide metabolism; Purine metabolism	COG0046	Purine biosynthesis	K23269	phosphoribosylformylglycinamidine synthase subunit PurL [EC:6.3.5.3]	MKNSNSITITPDIVRQHGLTLEEFGRIEDLLGREPNFTELGIFSVMWSEHCSYKSSRYYLKKLPTTGPRVLQGPGENAGVVDIGDGIAAVFKIESHNHPSFIEPRQGAATGVGGILRDIFTMGARPIALMNSLRFGASDHSRTKFLVNGVIDGISNYGNCTGVPTVGGEIYFDPCYNGNILVNVFCLGLIPSDKIFLGNASGVGNPVIYFGSKTGRDGIHGASMASSEFDESSEEKRPTVQVGDPFAEKLLIEACLELMKEDWVVGIQDMGAAGLTCSTFEMAGRAGTGIDLELSKVPMREAGMTPYETLLSESQERMLVVVSKGMEQNALALFDKWDLDAAVVGEVTDTPMVRIFDNGNPVVNLPVELVVDGALDLKRPTKKPEYLKEIDHLNLGFIS…
734	GC_00000105	core	NOB1	42	5	6	2	0	0.704777	0.777151	0.739197	D	Cell cycle control, cell division, chromosome partitioning			COG1196	Chromosome segregation ATPase Smc (Smc) (PDB:5XG3)					K03529	chromosome segregation protein	----MVDKKILETIENIGVNMRLKSLELDGFKSFVDETHIDFTSGFTAIVGPNGCGKSNVSDAIRWVIGEQSSKSLRGTKSTDLIFNGSSTRKAVNRAEISLTLGQVPAGIRIANVPNVSDEVKVTRCYHRSGESEFYINQVPCRLKDITDFLLDVGISPKVLSVIEQGHIQDIIVSKPENRRILIEEAAGILKFKHRKNEALRKLDASTQNLERITDIVQELGRQAESLKRQAAKAERYKQYQGEVKELSLKLFAKKIRQYKIDLEAIEEEFAEQAESKAEKNTRASFLDNQITQLNLEIEEAFRLLTEKRERVYQLANKMSKSEHTIELKKSQIDQSEKDICSATDDIARLQGEITDQADQAEDQRTQLGTLSDEINTEESKLAEENKMLDEKRSCL…
735	GC_00000105	core	NOB2	804	5	6	2	0	0.704777	0.777151	0.739197	D	Cell cycle control, cell division, chromosome partitioning			COG1196	Chromosome segregation ATPase Smc (Smc) (PDB:5XG3)					K03529	chromosome segregation protein	--------------------MRLKSLELDGFKSFVDGTHIDFTSGFTAIVGPNGCGKSNVSDAIRWVIGEQSSKSLRGTKSTDLIFNGSSTRKPVNRAEISLTLGPVPAGIRIANVPNVSDEVKVTRCYHRSGESEFYINQVPCRLKDITDFLMDVGISPKVLSVIEQGHIQDIIVSKPENRRILIEEAAGILKFKHRKNEALRKLDASTQNLERITDIVQELGRQAESLKRQAAKAERYKQYQGEVKELSLKLFAKKIRQYTVDLEAIEEEFAGQGESKTEKNTRASFLDNQITQLNLEIEEALRLLNEKKERVYQLANKMSKNEHTIELKKSQIDQSETDIRSATDDIARLQEEIADQANQAKDQRAQLGTLSGEIDTEENKLAEENQILDEKRSSL…
736	GC_00000105	core	NOB3	533	5	6	2	0	0.704777	0.777151	0.739197	D	Cell cycle control, cell division, chromosome partitioning			COG1196	Chromosome segregation ATPase Smc (Smc) (PDB:5XG3)							--------------------MQLKSLELDGFKSFVDTTHIDFTSGFTAIVGPNGCGKSNVSDAIRWVIGEQSSKSLRGTRSVDLIFNGSASRKPVNRAEISLTLDHVPPGIRIANVSNISEEVKITRCYHRSGESEF----------------------------------------------------------------------------------------------------------------------------------------------------------------------------------------------------------------------------------------------------------------------…
737	GC_00000105	core	NOB3	521	5	6	2	0	0.704777	0.777151	0.739197	D	Cell cycle control, cell division, chromosome partitioning			COG1196	Chromosome segregation ATPase Smc (Smc) (PDB:5XG3)					K03529	chromosome segregation protein	-------------------------------------------------------------------------------------------------------------------------------------------------------------------------------------------------------------------------------------------------------------------------------------------------------------EEALRLLHEKKDRVHQLAGQISASEHTIELKKAQIDQSEIDIRTATEDIAHLHKEIADQVAQTEEQRSQLGALSEEIDSEDKNLAEHTRVLGEERKTL…
738	GC_00000105	core	N_gracilis	604	5	6	2	0	0.704777	0.777151	0.739197	D	Cell cycle control, cell division, chromosome partitioning			COG1196	Chromosome segregation ATPase Smc (Smc) (PDB:5XG3)					K03529	chromosome segregation protein	MWPDTSRHHNTIIFKGFIPLMILKQLELSGFKSFADPTHLDFTRGFTAVVGPNGCGKSNVSDAIRWVIGEQSSKHLRGTRIADLIFNGSDSRKPVNRAEVSMTLADVPPGLRIANIPNLSEEIKVTRCYHRSGESEFYINQVPCRLKDITDLFLDIGISPKVLTVIEQGNIQDIVTSKPDDRRMWIEEAAGVLKFKARKNEALRKLDAAGQNLDRISDIVQELSRQVESLKRQAAKAERYKQYQAEIKELSLDLFSRRIRRAERDLEEIDQRHKARTEQKTEWNAQASTLETDIETLKFEIDELATELNHKKETVHSLNTAIGKNEHNIELKQGEMKRARQDIESAVGEVESMNAEIAQNQSQCGEQRAEGERLTTVIAEKEQSRQALQQQYEQTRNRL…
739	GC_00000105	core	SAG1a	1198	5	6	2	0	0.704777	0.777151	0.739197	D	Cell cycle control, cell division, chromosome partitioning			COG1196	Chromosome segregation ATPase Smc (Smc) (PDB:5XG3)					K03529	chromosome segregation protein	-----------MKLLKIRVPMLLKSLELDGFKSFVDGAHIDFTSGFTAIVGPNGCGKSNVSDAIRWVIGEQSSKSLRGTKSEDLIFNGSSTRKPVNRAEISLTLSRVPQGIRIANVPNVADEVKITRCYHRSGESEFYINQVPCRLKDITDFLLDVGISPKVLSVIEQGHIQDIIVSKPENRRILIEEAAGILKFKHRKNEALRKLDASTQNLERITDIVQELGRQAESLKRQAAKAERYKKYQGEIKELSLKLFAKKIRQYTVDLKLIEEEFSTQAENKTSKNTRASFLDNQITQLNLEIEEALGLLNEKREDVYQLANKISKNEHTIELKKSQINQAEIDARSANNDVIHLQKEITDQSNQAKNQRVQLETLSEEVNTEEHKLTEESRTLDEKKGQL…
740	GC_00000106	core	NOB1	1989	5	6	2	0	0.785248	0.705477	0.743228	E|R	Amino acid transport and metabolism|General function prediction only	M00034|M00133	Methionine salvage pathway|Polyamine biosynthesis, arginine => agmatine => putrescine => spermidine	COG0421|COG4262	Spermidine synthase (polyamine aminopropyltransferase) (SpeE) (PDB:6BQ2)|Predicted spermidine synthase with an N-terminal membrane domain	M00034|M00133	Pathway modules; Amino acid metabolism; Cysteine and methionine metabolism|Pathway modules; Amino acid metabolism; Polyamine biosynthesis			K00797	spermidine synthase [EC:2.5.1.16]	--------------MNRSPIVYFLFLFSGITALIYEVVWTRMLSLVFGHTVFSVSVVLAAFMAGLGFGSYYFGCAIDRIWEENKAFSEENWDEN----LPEDWKAPTPLLIYGWIEILIFVICAIVSLILFEFSVVYSWLSAFIPESLVVQNIVKAVTAFGLMFIPASLMGATLPIISKYYITDNTRLGTQMGILYGINTLGAAFGCLLAGFFLIGTFGVLQTVLGAAVMNLFIGVCAIRIYQESG-GSSPSLRLPRFKLPSFKWTKEQKEWMAISFACGFTALAYEVLWTRLLVFSISSTVYSFSMMLAVFLFGITLGSLLMVPVFRSSLNLRTVLICLQAGIGFYVIGSLYNMDQLLSSPWNSYSLQNPGVVFGRYFMDSAALILLPTVALGMSFPI…
741	GC_00000106	core	NOB2	1504	5	6	2	0	0.785248	0.705477	0.743228	E|R	Amino acid transport and metabolism|General function prediction only	M00034|M00133	Methionine salvage pathway|Polyamine biosynthesis, arginine => agmatine => putrescine => spermidine	COG0421|COG4262	Spermidine synthase (polyamine aminopropyltransferase) (SpeE) (PDB:6BQ2)|Predicted spermidine synthase with an N-terminal membrane domain	M00034|M00133	Pathway modules; Amino acid metabolism; Cysteine and methionine metabolism|Pathway modules; Amino acid metabolism; Polyamine biosynthesis			K00797	spermidine synthase [EC:2.5.1.16]	--------------MNRSPIVYFLFLFSGITALIYEVVWTRMLTLVFGHTVFSVSVVLAAFMAGLGFGSYYFGCFIDHIWGENKNSSEENWDEN----RPEDWRAPTPLLIYGWIEILIFVICSIVSLILFEFSAVYSWLSSFIPESVVVQNTVKAVMAFGLMFIPASLMGSTLPIISKYYITDNTKLGSQMGVLYGINTLGAAFGCLVAGFFLIGAFGVLQTVLGAALMNLFVGVCAIRIYQESG-GTRPSFRLPRFTLPSFEWTKEQKEWMAVSFACGFTALAYEVLWTRLLVFSISSTVYSFSMMLGVFLLGITLGSLLVVPVFRSNLNLRTVLIGLQAGIGLYAIGSLYNMEQLLSAPWNSYNLQKPAVAFGRYFMDSSALILLPTIALGMSFPI…
742	GC_00000106	core	NOB2	1670	5	6	2	0	0.785248	0.705477	0.743228	E|R	Amino acid transport and metabolism|General function prediction only	M00034|M00133	Methionine salvage pathway|Polyamine biosynthesis, arginine => agmatine => putrescine => spermidine	COG0421|COG4262	Spermidine synthase (polyamine aminopropyltransferase) (SpeE) (PDB:6BQ2)|Predicted spermidine synthase with an N-terminal membrane domain	M00034|M00133	Pathway modules; Amino acid metabolism; Cysteine and methionine metabolism|Pathway modules; Amino acid metabolism; Polyamine biosynthesis			K00797	spermidine synthase [EC:2.5.1.16]	-------------------------------------------------------------------------------------------------------------------------------------------------------------------------------------------------------------------------------------------------------------------------------------------------------------------------------------------------------------------------------LQNPGAVFGRYFMDSAALILLPTVALGMSFPI…
743	GC_00000106	core	NOB3	161	5	6	2	0	0.785248	0.705477	0.743228	R	General function prediction only			COG4262	Predicted spermidine synthase with an N-terminal membrane domain							MVFKLSHLRYNLIIMKRSPIVYFLFFFSGVTALIYEIVWTRMLTLVFGHTVFSVSIVLAAFMAGLGFGSYFLGYTIDRICKESTSFSGSLGDENGGTGLSEERRALTPLLVYGWIEILIFAVCTVLSLVFFKFSVIYSWFHIFLPESVVLQNIIKAALAFGLMFFPATLMGATLPIITKYYVTEDTRLGSQVGILYGVNTFGAALGCLLTGFFLIGTFGILQTVLGAALVNLFVGVSALRIYQEST-GARISFRLPRLTLPSFVWTAEQKVWMVVSFVCGFTALAYEVLWTRLLVFSISSTVYSFSMMLGVFLLGIVLGSLFVIPVFRRAFNLRTVLICLQGGVGVYVVCSLYTMDLLLSPPWNSYNLQDPVAAFSRYLKDSSALMLLPTIGLGMSFPI…
744	GC_00000106	core	N_gracilis	130	5	6	2	0	0.785248	0.705477	0.743228	E|R	Amino acid transport and metabolism|General function prediction only	M00034|M00133	Methionine salvage pathway|Polyamine biosynthesis, arginine => agmatine => putrescine => spermidine	COG0421|COG4262	Spermidine synthase (polyamine aminopropyltransferase) (SpeE) (PDB:6BQ2)|Predicted spermidine synthase with an N-terminal membrane domain	M00034|M00133	Pathway modules; Amino acid metabolism; Cysteine and methionine metabolism|Pathway modules; Amino acid metabolism; Polyamine biosynthesis			K00797	spermidine synthase [EC:2.5.1.16]	------------------------------------------------------------------------------------------------------------------------------------------------------------------------------------------------------------------------------------MVNLIIGIGCIRIHQEDNPGVKILPRLPKPTWFRFEADASQKLWMIVAFLSGLTALAYEVLWTRLLVFSIASTVYSFSIMLAVFLLGICLGSLLAVPVIARSRDLRNVLMVLQAGIAGYVTFTLFNMESLLSAPWNSYNLDRPMATFWRYLKDSSALMLVPTTLLGMSLPI…
745	GC_00000106	core	SAG1a	1454	5	6	2	0	0.785248	0.705477	0.743228	E|R	Amino acid transport and metabolism|General function prediction only	M00034|M00133	Methionine salvage pathway|Polyamine biosynthesis, arginine => agmatine => putrescine => spermidine	COG0421|COG4262	Spermidine synthase (polyamine aminopropyltransferase) (SpeE) (PDB:6BQ2)|Predicted spermidine synthase with an N-terminal membrane domain	M00034|M00133	Pathway modules; Amino acid metabolism; Cysteine and methionine metabolism|Pathway modules; Amino acid metabolism; Polyamine biosynthesis			K00797	spermidine synthase [EC:2.5.1.16]	--------------MKRSRIVYFLFLFSGVTALIYEVVWTRMLTLAFGHTVFSVSIVLASFMAGLGFGSYFSGHAINHIGGKKTQSDSSSLSKE----FSEDLETSSPLLIYGWIEIALFLLCLIVSLILFKFSVIYSWLSFFVPESIVVQNIFKSFLAFILMFVPASLMGATLPIITKYYITDNIRLDTRLGLLYGINTFGAALGCLLTGFFLIANFGVLQTVLAATLMNLFVGVCAIRIYQEGE-ETSHSLRLPRFTIPKISLKGDQWLWVAVSFVCGFTALSYEVLWTRLLIFSTSSTVYSFSMMLGVFLIGIALGSFLVIAVFRSSLDLRTVLVFLQMSIGLYVIGSLYNIEQLLSAPWNGYNLQKPAFVFWRYFLDSAALMLLPTIALGMSFPI…
746	GC_00000107	core	NOB1	1971	5	6	2	0	0.736853	0.937095	0.824997	C	Energy production and conversion			COG2041	Molybdopterin-dependent catalytic subunit of periplasmic DMSO/TMAO and protein-methionine-sulfoxide reductases (MsrP) (PDB:1OGP) (PUBMED:26641313;32750406)					K07147	methionine sulfoxide reductase catalytic subunit [EC:1.8.-.-]	#NAME?
747	GC_00000107	core	NOB2	1960	5	6	2	0	0.736853	0.937095	0.824997	C	Energy production and conversion			COG2041	Molybdopterin-dependent catalytic subunit of periplasmic DMSO/TMAO and protein-methionine-sulfoxide reductases (MsrP) (PDB:1OGP) (PUBMED:26641313;32750406)					K07147	methionine sulfoxide reductase catalytic subunit [EC:1.8.-.-]	MSNLIFPKSWNMAESESTPESVYMNRRDFIKGTSLTTLAATASLYGCGIGPTP-NPNAPVEWSA---------IEEKSYPA---KRNASYTLDRKLTQEDAAASFNNFFEFSELKSDPRFHAQTLSIRPWTVEVTGLVNKPRTFDPDDFFKLMPVEERLYRLRCVEAWAMAVPWTGFPLKALLDLVEPKSNATHVAMTTFYKPFTAQGQLAFWRPWPYTEALTLEEAVNELTFMALGMYGHPLRKQHGAPIRLVVPWKYGFKSIKSIVKIELLDHQPLTFWNTVLPLEYSFEANVDPTINHPRWSQATEKMLGSGTVYKTLPFNGYEKQVAHLYT
748	GC_00000107	core	NOB3	491	5	6	2	0	0.736853	0.937095	0.824997	C	Energy production and conversion			COG2041	Molybdopterin-dependent catalytic subunit of periplasmic DMSO/TMAO and protein-methionine-sulfoxide reductases (MsrP) (PDB:1OGP) (PUBMED:26641313;32750406)					K07147	methionine sulfoxide reductase catalytic subunit [EC:1.8.-.-]	#NAME?
749	GC_00000107	core	N_gracilis	1229	5	6	2	0	0.736853	0.937095	0.824997	C	Energy production and conversion			COG2041	Molybdopterin-dependent catalytic subunit of periplasmic DMSO/TMAO and protein-methionine-sulfoxide reductases (MsrP) (PDB:1OGP) (PUBMED:26641313;32750406)					K07147	methionine sulfoxide reductase catalytic subunit [EC:1.8.-.-]	MSNIHIPKGWEMPESELTPESIYMNRREVLKAMGVASLFAAGALPACSPPQEVIDAHPEINLTD---------LEKTVYPA---NRITKYKLDRRLTSEAIAASYNNFYEFSEVKEDVDHHAQRLQTRPWQVEVTGLVNKPKTYDFDDFLKKFILEERFYRLRCVEAWAMAVPWTGFPLKALLDEVEPQSGATHVRFESFHKPFLAQGQFAFWQPWPYSEALTMKEAMNELTILATGIYGHPLPKQHGAPIRLVAPWKYGFKSIKSVQRIEVVDYEPSTFWNTLQPLEYGWEANVDPNVPHPRWPQTKEEMIGTKEVRLTQKYNGYGDYVASMYT
750	GC_00000107	core	N_gracilis	1900	5	6	2	0	0.736853	0.937095	0.824997	C	Energy production and conversion			COG2041	Molybdopterin-dependent catalytic subunit of periplasmic DMSO/TMAO and protein-methionine-sulfoxide reductases (MsrP) (PDB:1OGP) (PUBMED:26641313;32750406)					K07147	methionine sulfoxide reductase catalytic subunit [EC:1.8.-.-]	MSHLYVPPDWNENSRSITPQTLFFNRRDFLQAMTAAGLVVGGALL-------PKSAQAETGWLDRLLGEPDRKLQTDFTPIPGLKRNPAYTVSRPMTQEAVALQYNNFYEFTSVKEGVWKLIDAFQPRPWQVEVSGLVNNPKTYDVDDLIKTMPLEERVYRHRCVETWAMVVPWNGFPLRELIRRADPKPGARFVKFTSFLNPQVAPGQEQSHLPWPYTEGLTVAEAMNELTIMATGVYGHVLPNQHGAGIRLVTPWKYGYKSIKSVVKIELVSKQPATFWNTLVPHEYGFVSNVNPDVPHPRWSQKKEKMIGTGDIYPTEKFNGYGNWVASLYA
751	GC_00000107	core	SAG1a	454	5	6	2	0	0.736853	0.937095	0.824997	C	Energy production and conversion			COG2041	Molybdopterin-dependent catalytic subunit of periplasmic DMSO/TMAO and protein-methionine-sulfoxide reductases (MsrP) (PDB:1OGP) (PUBMED:26641313;32750406)					K07147	methionine sulfoxide reductase catalytic subunit [EC:1.8.-.-]	MSNLILPKSWNIAEGEATPESVYMNRRDFIKGTSIATLAATASFYGCGIGPTP-NRNAAIEWSA---------IEEKIYPV---KRNTKYSLDRSVTEEKIAASFNNFFEFSELKNDPAFHAQALSTRPWKVEVTGLINKPRTFDLDDFYKLMDIEERLYRLRCVEAWAMAVPWTGFPLKALLDIVEPKSNATHVALTTFYKPFTAQGQLAFWRPWPYTEALTIEEAINELTFMALGMYGHPLRKQHGAPIRLVVPWKYGFKSIKSIVKIELIDYQPLTFWNTVLPLEYSFEANVDPTINHPRWLQKTEKMLGTGEVHKTRLYNGYEKQVAHLYG
758	GC_00000109	core	NOB1	1292	5	6	2	0	0.733381	0.659194	0.694311	O	Posttranslational modification, protein turnover, chaperones			COG1025	Secreted/periplasmic Zn-dependent peptidases, insulinase-like (Ptr) (PDB:1Q2L)							-MFKEFLSPWLRFFLILFVLIFPTITQAAERLSKTMVLDNGLAVLLIHDADVHRSAASLSVGTGQLYDPKDKMGLAHYLEHMLFLGTEKYPDVEAFKKFLNENSGSSNAYTAKAITNYFFEVSHEGFVGALDRFSQFFKAPLFEKKYAEREVNAVSSEHDKNIRSDGWRGSYLEDLTAKEGHPLRNFGTGNKETLAGDNRPALLEFYKKYYAASNMKLVMLSSQSLSEQSMLAREYFGVIPDRAVRLPDIDPDYRDPLAHKYRLLKIKTIKDVRSLSIEFPTIHLKEHLASKPATLVGSVIGYEGQGSLLSKLKEEGLALGLSAGGGYSHPSINSFNVTISLTQKGLVEYERVLELLFAYIRLLKEEGVHKYTFDEEATMAEIDFKYKDPDEGGGFVAS…
759	GC_00000109	core	NOB2	932	5	6	2	0	0.733381	0.659194	0.694311	O	Posttranslational modification, protein turnover, chaperones			COG1025	Secreted/periplasmic Zn-dependent peptidases, insulinase-like (Ptr) (PDB:1Q2L)							-MFKDNLFPGLRFFLIIFISVFPWITEAAERESKTMVLDNGLAVLLIHDEDVHRSAASLSVGTGQLYDPKEKMGLAHYLEHMLFLGTKKFPDVEAFKKFLNENSGSSNAYTAKALTNYFFEVSHEGFVGALDRFSQFFKAPLFDKKYSAREVNAVSSEHDKNIRSDGWRGNYLQDLMAKEDHPLRNFGTGNKETLAGDNRPALLEFYKKYYASSNMKLVILSNQSLSEQSNLAREYFGGIPDRAVKLPVIDPDYRDPLNNKYRLLKIKTIKDVRSLSIEFPTIHLKDHLASKPATLVGSVIGYEGRGSLLSKLKEEGLALGLSAGGGYSHPSINSFSVSISLTQKGLEEYERVLELLFAYIQLLKDEGIQKYTFDEEATMSKINFKYKDPDEGGGFVAS…
760	GC_00000109	core	NOB3	1349	5	6	2	0	0.733381	0.659194	0.694311	O	Posttranslational modification, protein turnover, chaperones			COG1025	Secreted/periplasmic Zn-dependent peptidases, insulinase-like (Ptr) (PDB:1Q2L)							#NAME?
761	GC_00000109	core	NOB3	897	5	6	2	0	0.733381	0.659194	0.694311	O	Posttranslational modification, protein turnover, chaperones			COG1025	Secreted/periplasmic Zn-dependent peptidases, insulinase-like (Ptr) (PDB:1Q2L)							-MLRVNQLPVFKYCLIILIFCLLTSAEAAKRESKTLVLDNGLAALLIHDPDVHRSAASLSVGTGQLYDPKEKMGLAHYLEHMLFLGTKKYPDVEDFKKYLNENSGGSNAYTAKAITNYFFEVSHEAFDGALDRFSQFFKAPLFDKKYSKREVNAVSSEHDKNMRSDGWRSNYVQDLTAEEGHPIRNFGTGNKETLAGDNRSALLDFYKKYYIASNMKLAMLSNQSLTEQSALARNYFGGIPDRPFTLPVIDPDYRKPLKDKYRLLKIKAIKDIRSLSVEFPTIFLKDHQESKPATIVSTLLGHEGKGSLLSKLKEEGLVLSLSAGGGYSHPNINAFSVTVSLTQKGLREYQRVLELLFAYIQMIRDEGIRKYTYDEESMMSEIDFKWKDPEEGAGFVSG…
762	GC_00000109	core	N_gracilis	2024	5	6	2	0	0.733381	0.659194	0.694311	O	Posttranslational modification, protein turnover, chaperones			COG1025	Secreted/periplasmic Zn-dependent peptidases, insulinase-like (Ptr) (PDB:1Q2L)							MMQRVKILFGILMSLLVFLSTVSAYAGMDNRVTKTLVLKNNLEVLLMSDPDVDRSAAALSVGVGHLYDPKDKQGLAHYLEHMLFLGTEKYPEVGSFKDFLTAHSGGSNAYTGDNITNYFFQVSHDGFSEALDRFADFFRAPLFDKTYAEREVQAVNNEFEKNKLQDGWRASHLTNQIAKEGHPIRHFGIGNAETLAGDNRPALLEFHKKYYSARIMRLAVLSKLTLVEQERLIRKLFSDIPDHPVTLPEVPADYRPPLDGKYRLLKIKTIKDIRSLSLEFPTINLAEHKESKPASIVATVIGHEGNGSLLSKLKKEGLALGLSAGGGYSHPNLSSFGISVSLTPKGLEQYERVLEVVFSYIEMLKKTEFEKYTFDETQAMAEIDFEWKSPQEGMGFMAG…
763	GC_00000109	core	SAG1a	2159	5	6	2	0	0.733381	0.659194	0.694311	O	Posttranslational modification, protein turnover, chaperones			COG1025	Secreted/periplasmic Zn-dependent peptidases, insulinase-like (Ptr) (PDB:1Q2L)							--MKLNGFFAVLVFIFLLVVSAEAVKG-DKRETKTFSLENGLDILLVSDPDVHRSAAALSVGVGHLHDPEEKQGLAHYLEHMLFLGTKKYPEVGSFKKFLDEHSGGSNAYTAGAITNYFFQTSHEGFDIALDRFSDFFKAPLFDKTYSEREVKAVNNEHQKNKLNDGWRGSFVNKQISEPGHPLTKFGTGNKDTLSGDNRPALLDFYKKYYSASNMKLALISNIPMQNLFGIAKKYFSGIPTREVKLPPMPKTFRKPLENQFRLLKIKTIKDIRSLEVDFPTIRLKDYQDSKPAGIIGSLIGHEGKGSLLSQLKEEGLVLSLSAGGGSSHPDINSFGISVSLTPKGLQNYERILHLVFNYIRMIRDHGVEEYTFKENQTMAQINFDWKNPDEGMGFVAG…
764	GC_00000110	core	NOB1	1071	5	6	2	0	0.772206	0.85232	0.810288	J	Translation, ribosomal structure and biogenesis			COG0130	tRNA U55 pseudouridine synthase TruB, may also work on U342 of tmRNA (TruB) (PDB:1K8W)			COG0130	tRNA modification	K03177	tRNA pseudouridine55 synthase [EC:5.4.99.25]	MTSIQNSIINLFKPVGPTSFDMVWSVRKILGIKKAGHIGTLDPMAEGILPICLNRSTRIIQFLSPLQKTYRATLELGSETDTQDATGKVLATGNPSSVTENQIKQALQAFTGEQDQVPPMYSAKKKNGIPLYKLARNGINIVREPVKIIIYSIDFIKKEGTQVLFEVHCSTGTYIRTLSHDIGRKLGCYAHMVRLTRTQVGPFDLGRALSLEALEVAKEDGSLPGKLIPWEEALNFLPAIHVKEEYLESISHGVALSKSFIETLPDRFEPGHYFRVFGGDNEILAVVEPVVDQDTLPSMGPEDIVFKPKRVLC
765	GC_00000110	core	NOB2	654	5	6	2	0	0.772206	0.85232	0.810288	J	Translation, ribosomal structure and biogenesis			COG0130	tRNA U55 pseudouridine synthase TruB, may also work on U342 of tmRNA (TruB) (PDB:1K8W)			COG0130	tRNA modification	K03177	tRNA pseudouridine55 synthase [EC:5.4.99.25]	MTSTLNNVINLFKPVGPTSFDMVWSVRKILGVKKAGHIGTLDPMAEGVLPICLNQSTRIIQFLSPLTKTYRATLELGSETDTQDATGKVLATGDPSIVTEEQIKQILQTFAGEQDQIPPMYSAKKKNGIPLYKLARNGINIVREPVRIVVYSIDFIRKEGTQVLFEVHCSAGTYIRTLSHDIGKKLGCCAHMVRLTRTQVGPFDLERTLSLKALEIAREDGSLPGKLIPWEEAINFLPAIRVKEEYLKLISHGVALSKSFIETLPDRFEPGHYFRVFGGNDEVLAVVEPVVDQDTLPGMAPEEIVFKPKRVLC
766	GC_00000110	core	NOB2	538	5	6	2	0	0.772206	0.85232	0.810288	J	Translation, ribosomal structure and biogenesis			COG0130	tRNA U55 pseudouridine synthase TruB, may also work on U342 of tmRNA (TruB) (PDB:1K8W)			COG0130	tRNA modification			#NAME?
767	GC_00000110	core	NOB3	947	5	6	2	0	0.772206	0.85232	0.810288	J	Translation, ribosomal structure and biogenesis			COG0130	tRNA U55 pseudouridine synthase TruB, may also work on U342 of tmRNA (TruB) (PDB:1K8W)			COG0130	tRNA modification	K03177	tRNA pseudouridine55 synthase [EC:5.4.99.25]	MICTLNSIINLTKPPGPTSFDVVCSVKKILQVKKAGHIGTLDPLAEGVLPICLNRSTRIIQFLSPLGKTYRATLKLGTATDTQDVTGQVIETGDPAPVTEEAVRQVIQLFTGEQEQVPPMYSAKKKNGIPLYKLARNGITIDRKPVKINVYAATFIEKEGNRVSFEVRCSAGTYVRTLCHDIGAKLGCGAHMVRLIRTRVGAFGLEQALTLEALEIASKDGSLSDKLCPLEEALDFLPAIRVKEDYVKPVTHGAALSKSFLETLPKQFEPGHYFRVFGGSGEVVAIVEPVVDQDTVTDLGPDDIVFKPKRVLC
768	GC_00000110	core	N_gracilis	2558	5	6	2	0	0.772206	0.85232	0.810288	J	Translation, ribosomal structure and biogenesis			COG0130	tRNA U55 pseudouridine synthase TruB, may also work on U342 of tmRNA (TruB) (PDB:1K8W)			COG0130	tRNA modification	K03177	tRNA pseudouridine55 synthase [EC:5.4.99.25]	----MNKIINLYKPAGPTSFDMVRSVRRLLKVKKAGHIGTLDPLAEGVLPICLGQSTRVIQFLTPLTKVYRATMTLGVSTDTQDRQGKVLERRDPAGVTKEDVESLLARLVGPQKQVPPMYSAKKKNGIPLYKLARNGITIDRKPVDIRIHATEFIEKIDEKVHFRVHCSAGTYVRTLCHDIGETLGCGAHMSHLIREKVGEFDLESSLSLEELELAKEQGNLSTKLLQAEQALDFLPEIQVHPDRVQSIAHGRALTKAWVQHSPNRFGPGMNFRVTNEDNRLVAIVEPLVDQDRFINLEPDEIAFKLKRVLI
769	GC_00000110	core	SAG1a	811	5	6	2	0	0.772206	0.85232	0.810288	J	Translation, ribosomal structure and biogenesis			COG0130	tRNA U55 pseudouridine synthase TruB, may also work on U342 of tmRNA (TruB) (PDB:1K8W)			COG0130	tRNA modification	K03177	tRNA pseudouridine55 synthase [EC:5.4.99.25]	MSYTQNNVINLFKPSGPTSFDMVWSVRKILGVKKAGHIGTLDPIADGVLPICLNRSTRIIQFLSSLHKTYRATLELGSETDTQDATGQKISTNDPSLINEAKIKQVFQTFVGEQDQIPPMYSAKKKNGIPLYKLARNGINVHRDPVKVVVYSIDFIKKEGNQVLFEVRCSSGTYIRALSHDVGKKLGCYAHMVRLTRTKVGLFGLRRTLTLEELKTAHEEGNLSKKLLYLEEVLNFLPTIRVKEEYLKSISHGVALSKCFLEALPERFEPGHYFRVLGSNDKILAVVEPVVDQDKLPELAPEDIVFKAKRVLC
[truncated: 4,500 more rows]

## Sheet: Table S6
Sample	Sequences
Arabian Sea 130m	146968808
Arabian Sea 150m	174021652
Arabian Sea 200m	199002762
Arabian Sea 400m	147645472
ETNP PS6 53m	188051708
ETNP PS6 120m	175703252
ETNP PS6 200m	169961168
ETNP PS6 750m	123841954
ETNP 14 10m	169837238
ETNP 14 65m	237009734
ETNP 14 185m	246963304
ETNP 14 215m	118180698
[truncated: 15 more rows]
